# Supplementary material for: Forecasting Social Unrest Using Activity Cascades
Source: PLoS One. 2015 Jun 19;10(6):e0128879. doi: 10.1371/journal.pone.0128879 (PMC4474666; doi:10.1371/journal.pone.0128879)
Supplement: S1 Dataset — (XLS) [file pone.0128879.s001.xls]

## Sheet: brazil-follower-cascade-feature
Date	Cascade Duration Average	Cascade Duration Max	Cascade Duration Median	Total Cascades	User Slope All Average	User Slope All Max	User Slope All Median	User Slope Last Day Average	User Slope Last Day Max	User Slope Last Day Median	Users In Cascade Average	Users In Cascade Max	Users In Cascade Median
2012-05-01	1	1	1	43	2.46512	9	2	2.46512	9	2	2.46512	9	2
2012-05-02	1.30986	2	1	71	3.03521	10	2	3.01408	10	2	3.88732	14	3
2012-05-03	1.32759	2	1	58	2.66379	9	2	2.46552	9	2	3.65517	12	2
2012-05-04	1.19101	2	1	89	3.88764	16	2.5	3.85393	16	2	4.26966	16	3
2012-05-05	1.44706	2	1	85	3.62353	16	2.5	2.89412	16	2	5.29412	18	3
2012-05-06	1.53968	2	2	63	4.10317	11.5	3	5.07937	14	4	7.20635	23	4
2012-05-07	1.20548	2	1	73	2.99315	13	2	3.0137	13	2	3.32877	13	3
2012-05-08	1.30588	2	1	85	4.23529	11	3	4.87059	12	3	5.94118	20	3
2012-05-09	1.33803	2	1	71	2.83099	13	2	2.69014	13	2	3.84507	13	3
2012-05-10	1.14085	2	1	71	2.47887	11	2	2.50704	11	2	2.76056	11	2
2012-05-11	1.27119	2	1	59	2.5339	7	2	2.55932	9	2	3.0678	10	2
2012-05-12	1.23077	2	1	39	1.89744	12	1.5	1.89744	12	1	2.17949	12	2
2012-05-13	1.29545	2	1	44	1.94318	6	2	2.22727	7	2	2.52273	8	2
2012-05-14	1.18966	2	1	58	2.10345	7	2	2.17241	7	2	2.36207	7	2
2012-05-15	1.30986	2	1	71	2.94366	13	2	3.15493	13	2	3.56338	13	3
2012-05-16	1.06349	2	1	63	3.63492	24	2	3.66667	24	2	3.73016	24	2
2012-05-17	1.33333	2	1	72	2.56944	12.5	2	2.08333	11	2	3.47222	25	2
2012-05-18	1.24638	2	1	69	3.85507	29	2	3.88406	29	2	4.27536	29	2
2012-05-19	1.4898	2	1	49	3.5	17	2	3.40816	19	2	6.02041	34	2
2012-05-20	1.32143	2	1	28	1.98214	5	2	2.25	6	2	2.60714	7	2
2012-05-21	1.18	2	1	50	2.07	7	2	2.06	7	2	2.3	7	2
2012-05-22	1.19565	2	1	92	3.54348	21	2	3.77174	21	2	4.1413	21	2
2012-05-23	1.38235	2	1	102	4.05882	23	3	4.07843	23	2	5.89216	30	3.5
2012-05-24	1.31325	2	1	83	4.23494	10	4	5.37349	16	4	6.20482	20	4
2012-05-25	1.20968	2	1	62	3.07258	15	2	3.06452	15	2	3.75806	15	2
2012-05-26	1.36364	2	1	22	2.04545	5	2	1.77273	7	1	2.95455	10	2
2012-05-27	1.13953	2	1	43	2.04651	6	2	2.11628	6	2	2.25581	6	2
2012-05-28	1.20896	2	1	67	5.78358	27	2	5.77612	27	2	6.10448	27	3
2012-05-29	1.38462	2	1	104	6.04808	19	4	6.10577	18	4.5	9.25962	38	5
2012-05-30	1.38889	2	1	90	3.82778	13	2	3.9	10	3	6.08889	26	3
2012-05-31	1.4	2	1	40	2.775	10	2	2.575	10	2	3.45	10	2.5
2012-06-01	1	1	1	62	4.29032	12	3	4.29032	12	3	4.29032	12	3
2012-06-02	1.45833	2	1	72	2.85417	9	2	2.63889	17	2	4.58333	18	2.5
2012-06-03	1.32692	2	1	52	2.61538	7	2	3.17308	13	2	3.53846	14	2
2012-06-04	1.14085	2	1	71	2.3662	11	2	2.47887	11	2	2.66197	11	2
2012-06-05	1.24457	2	1	184	4.23641	19	2	4.88587	19	2	5.49457	26	3
2012-06-06	1.5	2	1.5	108	3.86574	13	2.5	3.63889	15	3	6.48148	26	4
2012-06-07	1.38333	2	1	60	2.15833	8	2	2.3	8	2	3.18333	16	2
2012-06-08	1.27586	2	1	58	2.37069	7	2	2.74138	9	2	3.05172	10	2
2012-06-09	1.2037	2	1	54	2.32407	9	2	2.59259	9	2	2.7963	9	2
2012-06-10	1.28788	2	1	66	2.59091	9	2	3.04545	11	2	3.72727	18	2
2012-06-11	1.46429	2	1	56	2.99107	11	2	3.69643	14	2	4.35714	19	2
2012-06-12	1.16438	2	1	73	3.03425	19	2	2.89041	19	2	3.43836	19	2
2012-06-13	1.25333	2	1	75	2.67333	11	2	2.48	17	2	3.45333	22	2
2012-06-14	1.25	2	1	60	3.20833	17	2	3.21667	17	2	3.68333	17	2
2012-06-15	1.25	2	1	72	2.79167	13	2	2.76389	13	2	3.63889	21	2
2012-06-16	1.20968	2	1	62	3.21774	12	2	3.22581	12	2	3.5	12	2
2012-06-17	1.21176	2	1	85	4.21765	25	2	4.22353	25	2	5.57647	25	2
2012-06-18	1.45631	2	1	103	4.93689	24	2.5	5.24272	24	3	7.14563	33	4
2012-06-19	1.29268	2	1	82	3.0122	13.5	2	2.68293	13	2	4.18293	27	2
2012-06-20	1.29577	2	1	71	3.69718	17	2	3.87324	17	2	4.47887	17	2
2012-06-21	1.22124	2	1	113	4.07965	20	2	4.21239	20	2	5.53097	24	3
2012-06-22	1.23243	2	1	185	5.38649	29	2	6.03243	43	2	6.65405	55	2
2012-06-23	1.55603	3	2	232	18.0632	43	21.5	28.2802	76	28.5	32.5216	103	28.5
2012-06-24	2.11811	4	2	254	12.9902	39	15.4167	4.42126	39	3	33.0236	105	24
2012-06-25	1.37415	2	1	147	8.04422	29	4	9.64626	29	5	12.8027	58	5
2012-06-26	1.21186	2	1	118	3.89407	29	2	3.44915	29	2	4.70339	29	2
2012-06-27	1.34314	2	1	102	3.11765	17	2	3.20588	18	2	4.5098	34	2
2012-06-28	1.21569	2	1	102	2.86765	16	2	3.01961	16	2	3.37255	16	2
2012-06-29	1.24294	2	1	177	7.38701	39	4	8.74576	39	4	9.46328	39	4
2012-06-30	1.52667	2	2	150	8.39333	27	6	10.18	27	7	14.7467	54	7
2012-07-01	1	1	1	29	2.65517	8	2	2.65517	8	2	2.65517	8	2
2012-07-02	1.07407	2	1	81	2.48765	13	2	2.53086	13	2	2.61728	13	2
2012-07-03	1.33333	2	1	90	2.75	15	2	2.67778	15	2	3.5	15	2
2012-07-04	1.28226	2	1	124	2.86694	10.5	2	3.04839	12	2	4.04032	21	2
2012-07-05	1.3578	2	1	109	2.56422	10	2	2.90826	10	2	3.51376	12	2
2012-07-06	1.35789	2	1	95	2.18947	6	2	2.03158	6	2	2.93684	11	2
2012-07-07	1.36765	2	1	68	2.63235	9	2	2.70588	9	2	3.36765	9	3
2012-07-08	1.28889	2	1	45	1.93333	4.5	2	2.06667	8	2	2.6	9	2
2012-07-09	1.18056	2	1	72	2.52083	13	2	2.58333	13	2	2.77778	13	2
2012-07-10	1.27083	2	1	96	3.32292	12	2	3.90625	16	2	4.48958	22	2
2012-07-11	1.23469	2	1	98	2.58673	11.5	2	2.76531	11	2	3.22449	23	2
2012-07-12	1.21905	2	1	105	2.46667	11	2	2.6381	11	2	2.99048	11	2
2012-07-13	1.2844	2	1	109	2.55963	20	2	2.78899	20	2	3.17431	20	2
2012-07-14	1.49057	2	1	53	2.92453	7	2	3.0566	8	2	4.30189	13	3
2012-07-15	1.13889	2	1	36	1.90278	4	2	2	7	2	2.25	8	2
2012-07-16	1.08411	2	1	107	4.16355	23	2	4.20561	23	2	4.28972	23	2
2012-07-17	1.36242	2	1	149	4.34228	25	2	4.58389	25	2	6.84564	34	2
2012-07-18	1.28873	2	1	142	3.49648	16	2	3.72535	16	2	4.64085	29	2
2012-07-19	1.31579	2	1	152	3.48355	27	2	3.16447	27	2	4.40789	27	2
2012-07-20	1.45378	2	1	119	4.71429	22	2	4.2605	22	2	6.51261	30	3
2012-07-21	1.42553	2	1	94	3.44149	12.5	2	2.25532	11	2	5.38298	25	3
2012-07-22	1.40323	2	1	62	3.08065	12	2	3.19355	12	2	4.33871	13	3
2012-07-23	1.11881	2	1	101	2.21782	12	2	2.29703	12	2	2.41584	12	2
2012-07-24	1.31343	2	1	134	2.6903	18	2	2.67164	18	2	3.35075	18	2
2012-07-25	1.25688	2	1	109	2.22477	10.5	2	2.25688	8	2	2.78899	21	2
2012-07-26	1.38636	2	1	88	2.1875	7	2	2.39773	10	2	3.07955	11	2
2012-07-27	1.21519	2	1	79	2.75316	14	2	2.87342	14	2	3.16456	15	2
2012-07-28	1.6875	2	2	16	1.875	3	2	1.5625	2	2	3.125	6	2
2012-07-29	1	1	1	36	2.61111	11	2	2.61111	11	2	2.61111	11	2
2012-07-30	1.26667	2	1	75	2.98667	11	2	3.41333	12	2	3.97333	16	2
2012-07-31	1.34524	2	1	84	2.33929	7	2	2.32143	7	2	3.04762	10	2
2012-08-01	1	1	1	62	3	24	2	3	24	2	3	24	2
2012-08-02	1.31746	2	1	126	2.9881	17	2	2.84921	17	2	3.93651	30	2
2012-08-03	1.42276	2	1	123	3.18699	18	2	3.4878	25	2	4.94309	36	2
2012-08-04	1.40506	2	1	79	2.91772	14	2	3.12658	14	2	3.78481	14	3
2012-08-05	1.14	2	1	50	2.03	7.5	2	1.92	6	2	2.38	15	2
2012-08-06	1.2043	2	1	93	2.91398	9	2	3.22581	9	2	3.50538	12	2
2012-08-07	1.3038	2	1	79	1.82278	7	2	1.81013	7	2	2.20253	7	2
2012-08-08	1.21591	2	1	88	1.96023	7	2	2.03409	7	2	2.375	11	2
2012-08-09	1.30189	2	1	106	3.01415	28	2	3.23585	28	2	3.57547	28	2
2012-08-10	1.44048	2	1	84	3.11905	17	2	2.84524	14	2	4.78571	34	2
2012-08-11	1.16071	2	1	56	1.67857	5	2	1.78571	9	2	1.94643	10	2
2012-08-12	1.31579	2	1	57	1.78947	3	2	1.87719	4	2	2.22807	5	2
2012-08-13	1.16364	2	1	55	2.38182	12	2	2.38182	12	2	2.54545	12	2
2012-08-14	1.20513	2	1	117	2.10684	10	2	2.05983	10	2	2.62393	17	2
2012-08-15	1.33613	2	1	119	4.47059	46	2	4.38655	46	2	4.94958	46	2
2012-08-16	1.36082	2	1	97	4.1134	26	2	3.30928	18	2	6.83505	52	2
2012-08-17	1.38356	2	1	73	1.93151	7.5	2	2.13699	14	2	2.69863	15	2
2012-08-18	1.32836	2	1	67	2.14179	7	2	2.34328	7	2	2.76119	7	2
2012-08-19	1.26923	2	1	52	2.04808	5	2	2.19231	6	2	2.53846	7	2
2012-08-20	1.08696	2	1	92	3.42391	18	2	3.44565	18	2	3.54348	18	2
2012-08-21	1.37903	2	1	124	3.625	15	2	3.70968	17	2	5.20161	21	2
2012-08-22	1.21698	2	1	106	2.91509	17	2	3.04717	17	2	3.45283	21	2
2012-08-23	1.40476	2	1	84	2.05357	10.5	1.5	2	17	1	2.89286	21	2
2012-08-24	1.28261	2	1	92	2.46196	15	2	2.52174	15	2	3.05435	15	2
2012-08-25	1.31034	2	1	58	1.87069	14	1.5	1.82759	14	1.5	2.2931	14	2
2012-08-26	1.34043	2	1	47	2.30851	13	2	2.42553	13	2	2.85106	13	2
2012-08-27	1.13253	2	1	83	3.09639	15	2	3.06024	15	2	3.28916	15	2
2012-08-28	1.3038	2	1	79	3.08228	9	2	2.77215	7	2	4.31646	18	2
2012-08-29	1.15238	2	1	105	3.43333	21	2	3.47619	21	2	3.75238	21	2
2012-08-30	1.33103	2	1	145	4.24828	22.5	2	4.7931	25	2	6.05517	45	2
2012-08-31	1.41053	2	1	95	3.53158	14	2	3.54737	14	2	5.61053	24	2
2012-09-01	1	1	1	42	3.2619	11	2	3.2619	11	2	3.2619	11	2
2012-09-02	1.13793	2	1	58	2.01724	8	2	1.96552	8	2	2.18966	8	2
2012-09-03	1.30137	2	1	73	2.67808	13	2	2.83562	13	2	3.46575	13	2
2012-09-04	1.21739	2	1	92	3.22283	17	2	3.75	20	2	4.32609	33	2
2012-09-05	1.2	2	1	100	3.895	25	2	4.09	25	2	4.47	25	2.5
2012-09-06	1.36364	2	1	110	2.64545	13	2	2.04545	7	2	3.90909	26	2
2012-09-07	1.34146	2	1	82	2.06707	12	2	1.93902	12	2	2.69512	12	2
2012-09-08	1.27778	2	1	72	3.11111	10	2	3.33333	10	2	3.94444	17	3
2012-09-09	1.20312	2	1	64	3.26562	13	2	3.07812	13	2	3.76562	13	3
2012-09-10	1.21591	2	1	88	2.78409	17	2	2.60227	17	2	3.29545	17	2
2012-09-11	1.23308	2	1	133	3.60902	18	2	3.86466	18	2	4.71429	27	2
2012-09-12	1.43103	2	1	116	2.75431	12	2	2.43966	16	2	4.11207	24	2
2012-09-13	1.16667	2	1	108	2.89352	9	2	2.93519	9	2	3.2037	9	2
2012-09-14	1.40351	2	1	114	2.65351	13	2	2.64912	18	2	3.74561	19	2
2012-09-15	1.39241	2	1	79	2.73418	12	2	2.63291	12	2	3.6962	16	2
2012-09-16	1.31765	2	1	85	3.98824	26	2	3.88235	26	2	4.97647	26	2
2012-09-17	1.27612	2	1	134	4.68284	25	2	4.67164	25	2	5.97761	32	2
2012-09-18	1.38255	2	1	149	4.4396	16.5	3	4.85235	22	3	7.06711	33	3
2012-09-19	1.3125	2	1	128	3.65625	24	2	4.15625	26	2	5.03906	32	2
2012-09-20	1.32967	2	1	91	2.63736	9	2	2.84615	9	2	3.3956	9	3
2012-09-21	1.13761	2	1	109	4.62385	24	2	5.06422	24	2	5.3578	24	2
2012-09-22	1.42708	2	1	96	3.58333	14.5	2	3.61458	15	2	5.53125	29	2
2012-09-23	1.19643	2	1	56	2.91964	10	2	2.92857	10	2	3.19643	10	2
2012-09-24	1.23864	2	1	88	2.44886	8	2	2.21591	8	2	2.98864	12	2
2012-09-25	1.28571	2	1	105	2.80952	14	2	2.91429	14	2	3.52381	14	3
2012-09-26	1.22449	2	1	98	3.18367	23	2	3.10204	23	2	3.63265	23	2
2012-09-27	1.38182	2	1	110	2.85909	13	2	2.62727	11	2	3.92727	26	2
2012-09-28	1.28889	2	1	90	2.70556	9	2	2.47778	9	2	3.54444	13	2
2012-09-29	1.37736	2	1	53	2.03774	5	2	2.24528	8	2	2.69811	9	2
2012-09-30	1.21875	2	1	32	2.04688	8	2	2.0625	8	2	2.28125	8	2
2012-10-01	1	1	1	91	2.97802	16	2	2.97802	16	2	2.97802	16	2
2012-10-02	1.40952	2	1	105	3.18095	20	2	3.11429	20	2	4.11429	20	2
2012-10-03	1.24324	2	1	111	4.52703	28	2	4.34234	28	2	5.43243	28	2
2012-10-04	1.44898	2	1	147	4.44218	23	2	4.54422	23	2	7	45	2
2012-10-05	1.34965	2	1	143	3.88462	21.5	2	4.88112	26	2	6.34266	43	2
2012-10-06	1.31818	2	1	88	1.93182	8	2	2.03409	8	2	2.5	9	2
2012-10-07	1.17164	2	1	134	2.38433	12	2	2.6194	12	2	2.79851	12	2
2012-10-08	1.63953	2	2	86	5.38953	20.5	2.25	8.76744	39	3	9.72093	41	3.5
2012-10-09	1	1	1	98	2.30612	12	2	2.30612	12	2	2.30612	12	2
2012-10-10	1.45736	2	1	129	7.27519	21	3	11.6434	41	3	12.6434	42	3
2012-10-11	1.25203	2	1	123	2.81707	14	2	3.19512	25	2	3.81301	28	2
2012-10-12	1.38356	2	1	73	2	6	2	2.12329	7	2	2.60274	8	2
2012-10-13	1.2549	2	1	51	2.66667	7	2	2.66667	7	2	3.11765	8	3
2012-10-14	1.075	2	1	40	1.9125	9	1.25	1.95	9	1.5	2.025	9	2
2012-10-15	1.21978	2	1	91	2.7967	14	2	3.1978	17	2	3.43956	20	2
2012-10-16	1.22222	2	1	108	2.90278	21	2	2.88889	21	2	3.47222	21	2
2012-10-17	1.26957	2	1	115	3.05652	15	2	3.33913	15	2	3.84348	20	2
2012-10-18	1.19277	2	1	83	3.08434	26	2	3.03614	26	2	3.38554	26	2
2012-10-19	1.30476	2	1	105	3.28095	14	2	3.29524	25	2	4.60952	27	2
2012-10-20	1.34783	2	1	69	2.68116	12	2	2.82609	12	2	3.71014	20	2
2012-10-21	1.28378	2	1	74	3.14189	10.5	2	3.64865	13	2	4.41892	21	2
2012-10-22	1.25688	2	1	109	3.42202	20	2	3.76147	20	2	4.3945	20	2
2012-10-23	1.24444	2	1	135	7.65185	47	3	7.39259	47	2	8.40741	47	3
2012-10-24	1.35484	2	1	186	5.57796	26	2	4.73656	20	2	8.86022	52	3
2012-10-25	1.35115	2	1	131	3.82824	26	2.5	3.74046	26	3	5.29771	26	3
2012-10-26	1.36458	2	1	96	2.875	14	2	2.53125	11	2	4.02083	28	2
2012-10-27	1.18478	2	1	92	2.47283	8	2	2.38043	8	2	2.80435	12	2
2012-10-28	1.32174	2	1	115	2.37826	10	2	2.44348	13	2	3.26087	14	2
2012-10-29	1.39815	2	1	108	3.05093	18	2	3.49074	18	2	4.22222	20	2
2012-10-30	1.5	2	1.5	42	3.16667	12	2.5	3.14286	12	3	4.7619	17	3
2012-10-31	NO DATA
2012-11-01	1	1	1	146	3.36986	18	2	3.36986	18	2	3.36986	18	2
2012-11-02	1.45665	2	1	173	3.37283	15.5	2	4.03468	18	2	5.54913	31	2
2012-11-03	1.14122	2	1	262	14.9981	86	3	15.1298	86	3	15.3702	86	3
2012-11-04	1.6822	2	2	236	12.8008	56	3	9.84746	55	4	25.0424	112	6
2012-11-05	1.25641	2	1	156	2.09295	18	2	2.15385	18	2	2.48077	18	2
2012-11-06	1.25658	2	1	152	3.54605	38	2	3.67105	38	2	4.04605	38	2
2012-11-07	1.28571	2	1	175	3.46	30.5	2	3.37714	23	2	4.95429	61	2
2012-11-08	1.32203	2	1	118	2.36441	11	2	2.41525	11	2	3.09322	12	2
2012-11-09	1.03953	2	1	253	3.97628	31	2	3.98814	31	2	4.02767	31	2
2012-11-10	1.42442	2	1	344	5.89826	31	3	6.88953	40	3	9.09302	62	3
2012-11-11	1.46774	2	1	186	3.33871	25	2	2.8172	25	2	5.0914	32	2
2012-11-12	1.25749	2	1	167	3.63473	13	2	3.8503	18	2	4.82036	26	3
2012-11-13	1.02463	2	1	203	2.91872	29	2	3.00493	29	2	3.03941	29	2
2012-11-14	1.29369	2	1	412	5.93083	66	2	6.90534	76	2	7.76214	77	3
2012-11-15	1.4619	2	1	210	6.5381	37.5	3	5.18571	20	3	10.1762	75	4.5
2012-11-16	1.3681	2	1	163	3.23926	11	2	2.29448	10	2	5.16564	22	2
2012-11-17	1.34211	2	1	114	2.5614	29	2	2.77193	29	2	3.29825	29	2
2012-11-18	1.18333	2	1	120	2.32083	9	2	2.51667	10	2	2.75833	11	2
2012-11-19	1.25	2	1	108	2.34722	17	2	2.50926	17	2	2.76852	17	2
2012-11-20	1.13986	2	1	143	2.10839	8	2	2.11189	8	2	2.29371	8	2
2012-11-21	1.27132	2	1	129	2.11628	13	2	2.13178	13	2	2.44186	13	2
2012-11-22	1.21656	2	1	157	8.27707	52	2	8.35669	52	2	8.90446	52	3
2012-11-23	1.34839	2	1	155	5.38387	28	2	2.5871	15	2	8.93548	56	2
2012-11-24	1.26606	2	1	109	2.76606	12	2	2.79817	12	2	3.11927	12	2
2012-11-25	1.25	2	1	120	2.775	18	2	2.825	18	2	3.45	18	2
2012-11-26	1.15063	2	1	239	8.84728	50	3	8.80753	50	2	9.23849	50	4
2012-11-27	1.48018	2	1	227	6.50661	30.5	2	5.3304	22	2	11.5815	61	3
2012-11-28	1.26374	2	1	182	3.19505	18	2	3.23626	18	2	3.96154	24	2
2012-11-29	1.33862	2	1	189	3.57407	22	2	3.66667	22	2	4.67196	27	2
2012-11-30	1.86957	2	2	69	4.52899	22	3	4.33333	25	2	8.73913	44	5
2012-12-01	1	1	1	90	3.15556	16	2	3.15556	16	2	3.15556	16	2
2012-12-02	1.28829	2	1	111	2.67117	15	2	2.7027	15	2	3.40541	15	2
2012-12-03	1.28926	2	1	121	2.8595	35	2	2.69421	35	2	3.42149	35	2
2012-12-04	1.14729	2	1	129	2.34496	14	2	2.37209	14	2	2.56589	14	2
2012-12-05	1.16667	2	1	222	2.98649	27	2	3.1036	27	2	3.2973	27	2
2012-12-06	1.375	2	1	208	2.85337	14	2	2.95192	12	2	4.18269	28	2
2012-12-07	1.31892	2	1	185	2.71081	15	2	3.05946	15	2	3.71351	19	2
2012-12-08	1.37398	2	1	123	2.76829	14	2	3.28455	25	2	4.30081	28	2
2012-12-09	1.22727	2	1	110	2.24545	9	2	2.43636	10	2	2.69091	11	2
2012-12-10	1.14062	2	1	192	2.83854	46	2	2.97396	46	2	3.15625	46	2
2012-12-11	1.32597	2	1	181	3.20166	21.5	2	3.45304	42	2	4.19337	43	2
2012-12-12	1.18534	2	1	232	4.98276	40	2	4.98707	40	2	5.48276	40	2
2012-12-13	1.40845	2	1	284	5.42958	29	2	5.41549	40	2	8.46127	53	3
2012-12-14	1.30738	3	1	244	3.24727	16.6667	2	2.7377	12	2	5.11885	50	2
2012-12-15	1.40741	2	1	162	2.80556	16	2	2.95062	16	2	3.73457	16	3
2012-12-16	1.21925	2	1	187	5.99733	42	2	5.86096	42	2	6.65241	42	2
2012-12-17	1.31174	2	1	247	5.72065	31.5	2	5.60729	27	2	8.79757	63	3
2012-12-18	1.42453	2	1	212	4.19104	21	2	4.23113	21	2	5.87736	28	2
2012-12-19	1.25175	2	1	143	2.24126	11.5	2	2.11888	11	2	2.8951	23	2
2012-12-20	1.21164	2	1	189	5.81217	31	2	5.93122	31	2	6.21164	31	3
2012-12-21	1.21779	2	1	326	9.94325	83	3	9.20859	83	3	11.3098	83	4
2012-12-22	1.53975	2	2	239	10.1611	52	4	8.46025	23	4	18.4435	104	6
2012-12-23	1.11582	2	1	354	38.2712	146	10.5	38.1695	146	10.5	38.7938	146	14
2012-12-24	1.66182	2	2	275	23.7764	74	12	2.76	13	2	46.3709	148	23
2012-12-25	1.40278	2	1	72	2.24306	7.5	2	1.84722	5	2	3.36111	15	2
2012-12-26	1.17347	2	1	98	2.55612	10	2	2.58163	10	2	2.80612	10	2
2012-12-27	1.30872	2	1	149	3.60067	17	2	3.61745	17	2	4.55034	17	2
2012-12-28	1.38365	2	1	159	2.99686	10.5	2	2.77987	10	2	4.64151	21	2
2012-12-29	1.26984	2	1	126	9.80556	47	2	9.84921	47	2	10.254	47	2
2012-12-30	1.2	2	1	55	1.96364	4	2	1.98182	4	2	2.21818	4	2
2012-12-31	1.13559	2	1	59	2.27966	7	2	2.30508	7	2	2.49153	7	2
2013-01-01	1	1	1	73	3.0411	15	2	3.0411	15	2	3.0411	15	2
2013-01-02	1.32283	2	1	127	2.23622	8	2	2.00787	6	2	3.11024	16	2
2013-01-03	1.23952	2	1	167	3.46108	38	2	3.88623	38	2	4.22156	38	2
2013-01-04	1.34884	2	1	86	3.45349	20.5	2	3.24419	20	2	4.95349	41	2
2013-01-05	1.18919	2	1	111	3.04955	12	2	3.17117	11	2	3.95495	24	2
2013-01-06	1.39726	2	1	73	2.15753	7	2	2.28767	8	2	2.84932	9	2
2013-01-07	1.02941	2	1	68	3.31618	23	2	3.32353	23	2	3.35294	23	2
2013-01-08	1.16779	2	1	149	4.83221	38	2	4.80537	38	2	5.16779	38	2
2013-01-09	1.30233	2	1	172	4.09593	27	2	3.26744	27	2	6.0814	45	3
2013-01-10	1.46341	2	1	82	1.9878	7	2	1.87805	7	2	2.71951	9	2
2013-01-11	1	1	1	156	3.92308	25	2	3.92308	25	2	3.92308	25	2
2013-01-12	1.43503	2	1	177	3.75141	17	2	3.59322	17	2	5.91525	31	3
2013-01-13	1.24306	2	1	144	3.41667	20	2	3.48611	20	2	4.25694	20	2
2013-01-14	1.31081	2	1	148	3.51689	18	2	3.72973	21	2	5.08784	24	2
2013-01-15	1.28261	2	1	138	2.32246	16	2	2.51449	16	2	3.05797	16	2
2013-01-16	1.18974	2	1	195	2.80256	18	2	3.0359	23	2	3.41538	27	2
2013-01-17	1.30204	2	1	245	3.7449	19	2	4.22041	19	2	5.09388	34	2
2013-01-18	1.47368	2	1	209	4.33971	17	2	5.41627	20	2	7.20096	32	3
2013-01-19	1.25974	2	1	154	3.61688	17	2	4.12987	31	2	4.80519	34	2
2013-01-20	1.24	2	1	125	3.012	10	2	3.296	15	2	3.792	18	2
2013-01-21	1.26415	2	1	159	3.19497	23	2	3.21384	23	2	3.84906	23	2
2013-01-22	1.22222	2	1	126	3.04365	16	2	2.80952	16	2	3.89683	26	2
2013-01-23	1.31387	2	1	137	2.68978	13.5	2	2.9854	13	2	4.0292	27	2
2013-01-24	1.30939	2	1	181	2.78177	28	2	2.8895	28	2	3.37569	28	2
2013-01-25	1.3352	2	1	179	3.70391	21	2	4.07821	21	2	5.43017	41	2
2013-01-26	1.29697	2	1	165	2.90303	13	2	2.73939	10	2	3.77576	26	2
2013-01-27	1.04356	2	1	1010	25.648	267	3.75	25.6644	267	4	25.8158	267	4
2013-01-28	1.70875	2	2	903	27.9264	176.5	11	27.4131	140	13	54.9867	353	19
2013-01-29	1.32759	2	1	290	2.80172	17.5	2	3.18621	25	2	4.0069	35	2
2013-01-30	1.24681	2	1	235	3.55957	30	2	3.70213	30	2	4.0766	30	2
2013-01-31	1.44444	2	1	189	5.20635	42	2	5.36508	42	3	7.82011	42	3
2013-02-01	1	1	1	142	4.83803	43	2	4.83803	43	2	4.83803	43	2
2013-02-02	1.48428	2	1	159	3.77358	23	2	3.06918	13	2	6.34591	46	3
2013-02-03	1.2	2	1	135	2.64815	13	2	2.68148	13	2	2.96296	13	2
2013-02-04	1.25967	2	1	181	2.6547	11	2	2.59669	11	2	3.28729	15	2
2013-02-05	1.30921	2	1	152	2.93421	25	2	3.01974	25	2	3.625	25	2
2013-02-06	1.26087	2	1	161	2.8913	18	2	2.83851	18	2	4.0559	30	2
2013-02-07	1.25658	2	1	152	3.04276	22	2	3.35526	22	2	3.77632	22	2
2013-02-08	1.3209	2	1	134	2.68284	10	2	2.68657	14	2	3.62687	20	2
2013-02-09	1.16535	2	1	127	2.31496	10	2	2.37008	10	2	2.6063	15	2
2013-02-10	1.22449	2	1	147	3.21769	25	2	3.23129	25	2	3.63265	25	2
2013-02-11	1.08171	2	1	514	19.4747	132	4	20.9261	132	3	21.2062	132	4
2013-02-12	1.3913	3	1	851	64.96	287	5.5	99.6557	324	6	111.575	443	7
2013-02-13	1.6237	4	1	1350	78.2284	289.5	13	108.141	307	14	177.83	712	14.5
2013-02-14	2.01623	5	2	1725	129.619	326	152	199.608	395	251	337.93	1064	252
2013-02-15	2.50481	6	2	1975	112.839	280	135.667	87.999	280	104	382.518	1162	334
2013-02-16	1.40447	2	1	984	54.7149	231.5	45	72.2276	216	46.5	87.8028	463	46.5
2013-02-17	1.75949	3	2	1343	52.3861	196	29	61.7952	196	39	125.242	570	39
2013-02-18	1.26715	2	1	1385	35.4361	374	5	40.0347	374	5	43.7552	374	5
2013-02-19	1.34298	2	1	1866	210.94	727	106.5	311.54	912	106.5	330.231	1252	106.5
2013-02-20	1.77217	3	2	2673	171.346	650	99.5	157.796	650	134	387.89	1487	144
2013-02-21	1.40729	2	1	1947	216.808	707.5	185	321.657	835	204	362.73	1415	204
2013-02-22	1.8911	3	2	2562	165.661	514.333	146.5	124.859	483	141	400.028	1543	248
2013-02-23	1.487	2	1	1308	98.3039	403	48	142.797	417	48	182.547	806	48
2013-02-24	1.9201	3	2	1602	79.358	302.333	29	65.0119	189	34	213.252	907	48
2013-02-25	1.33183	2	1	1326	33.2262	263	4	46.7685	285	5	52.5905	393	5
2013-02-26	1.33314	2	1	1753	116.876	635	11	171.938	750	15	181.279	934	15
2013-02-27	1.64936	3	2	2350	172.205	649	115.5	232.708	649	116.5	365.481	1446	116.5
2013-02-28	2.25276	4	2	2449	271.121	603.5	322.5	379.679	714	482	728.746	1906	657
2013-03-01	1	1	1	1101	80.5731	473	5	80.5731	473	5	80.5731	473	5
2013-03-02	1.497	2	1	1666	139.563	486.5	84.75	196.825	536	88	249.355	973	88
2013-03-03	1.93972	3	2	1974	146.921	417	133	167.184	359	206.5	376.178	1251	216
2013-03-04	2.35236	4	2	2418	117.309	341.5	105.583	77.4156	272	96	382.874	1366	203
2013-03-05	1.34662	2	1	1555	163.5	744	38	241.271	815	38	256.518	1064	38
2013-03-06	1.67672	3	2	2453	289.097	797.5	304.5	449.388	1051	466	611.519	1870	467
2013-03-07	2.06398	4	2	3345	375.497	806	472	521.082	943	768	969.13	2672	867
2013-03-08	2.63748	5	2	3917	314.951	666.75	410	246.063	513	266	1073.29	2916	943
2013-03-09	1.51408	2	2	1243	129.163	449.5	127	193.773	513	128	227.801	899	128
2013-03-10	1.94195	3	2	1516	128.396	369.667	140	138.873	264	211	324.338	1109	242.5
2013-03-11	2.20009	4	2	2199	92.685	394	68.5	71.9245	394	84	295.038	1236	100
2013-03-12	1.3745	2	1	1757	139.616	613	14	220.094	833	16	232.525	1221	18
2013-03-13	1.70373	3	2	2410	131.216	583	50	132.945	583	57	300.878	1398	58.5
2013-03-14	1.42123	2	1	1790	73.8933	438	14	95.2436	457	17	125.4	876	18
2013-03-15	1.46124	2	1	1522	121.151	460	26.5	191.654	625	26.5	216.461	920	30
2013-03-16	1.96516	3	2	1751	98.4769	346.333	62	66.6191	194	67	253.889	1039	89
2013-03-17	1.3831	2	1	1018	47.1744	202	10	62.6218	216	11.5	78.5756	356	12
2013-03-18	1.5671	3	1	1684	60.1358	435	22.5	69.3426	435	28	115.07	502	28
2013-03-19	1.33677	2	1	2037	95.9617	616	58	119.65	616	60	139.735	735	60
2013-03-20	1.75825	3	2	2908	240.12	785.5	198	427.842	991	198	525.165	1605	198
2013-03-21	2.10199	4	2	3726	374.776	884.5	474	574.624	1044	824	981.699	2531	828
2013-03-22	2.60165	5	2	4486	449.149	859.333	571.367	614.78	1033	815	1429.38	3281	1564
2013-03-23	3.39332	6	3	4584	378.734	695	475.25	183.341	363	190	1581.19	3451	1785.5
2013-03-24	1.34226	2	1	1008	53.8234	262	5.5	76.1022	301	6	83.8571	482	6
2013-03-25	1.51424	3	1	1791	111.492	413	20	174.537	553	23	220.633	989	27
2013-03-26	1.80966	4	2	2443	214.621	695	250.5	331.856	749	369	490.951	1660	369
2013-03-27	2.16869	5	2	3385	255.006	628.5	277	351.778	664	424	705.782	2157	429
2013-03-28	2.73648	6	3	3977	291.214	589.333	350	385.618	659	506	986.089	2619	921
2013-03-29	3.43903	7	3	4166	273.413	501.75	321.333	214.445	342	253	1155.11	2839	1172.5
2013-03-30	4.04556	8	4	4500	252.42	446	295.45	193.63	308	224	1262.51	3044	1364.5
2013-03-31	4.82919	9	5	4625	227.021	388.714	263.167	114.187	229	125	1342.13	3143	1399
2013-04-01	1	1	1	754	40.5862	296	5	40.5862	296	5	40.5862	296	5
2013-04-02	1.40671	2	1	1490	120.255	376	128	179.94	463	142	200.216	734	142
2013-04-03	1.83598	3	2	2140	130.745	509	120	141.283	509	150	280.302	856	208
2013-04-04	1.45714	2	1	1575	141.554	467	144	202.363	467	154	250.785	922	154
2013-04-05	1.98092	3	2	1992	188.735	422.667	238.667	261.248	469	375.5	459.131	1268	445
2013-04-06	2.61612	4	3	2209	156.017	343.5	189.667	102.924	239	111	516.511	1374	498
2013-04-07	1.36157	2	1	661	32.9728	254	6.5	37.4917	254	6	48.0575	255	10
2013-04-08	1.55095	3	1	1158	83.3778	291	78.5	129.708	350	82.5	156.415	582	82.5
2013-04-09	1.73299	4	1	2131	99.2271	533	86.5	118.115	533	114	202.855	737	115
2013-04-10	1.52914	2	2	1733	129.337	443	138.5	182.105	395	182	229.81	886	182
2013-04-11	1.93243	3	2	2427	199.281	487	251.667	299.881	528	424	463.294	1300	473
2013-04-12	2.43643	4	2	3036	248.207	476.5	308.75	343.786	555	435.5	713.634	1678	771
2013-04-13	3.16656	5	3	3278	224.987	383.667	275.25	171.577	276	185	832.281	1839	871.5
2013-04-14	3.87925	6	4	3528	203.492	325	240.667	143.171	250	150	916.325	1950	903.5
2013-04-15	4.2593	7	5	4165	200.599	315	225	222.159	402	240	998.283	2176	1040
2013-04-16	4.58108	8	5	4884	247.967	483	274.75	397.828	617	439	1249.02	2546	1289
2013-04-17	4.93725	9	5	5610	282.061	508	291.45	359.05	594	369	1446.31	2853	1556
2013-04-18	5.41815	10	5	6237	278.231	456.5	295.75	302.165	529	312	1603.03	3104	1759
2013-04-19	6.01324	11	6	6649	269.012	412	288.3	240.376	407	247	1743.81	3311	1935
2013-04-20	6.80328	12	6	6832	249.591	364.2	270.625	145.523	290	144	1842.49	3408	2058
2013-04-21	7.63698	13	7	6939	234.472	324.667	254.273	123.973	249	117	1937.64	3499	2166
2013-04-22	8.14038	14	8	7394	227.195	341	245.357	185.364	378	175	2003.71	3659	2190.5
2013-04-23	8.59638	15	8	7896	205.028	280.75	230.387	95.0331	278	93	1971.29	3707	2224
2013-04-24	1.38661	2	1	1270	66.5374	343	39	80.2803	343	46.5	103.502	438	47
2013-04-25	1.39695	2	1	1509	150.521	426	141	224.254	542	141	248.282	816	141
2013-04-26	1.83955	3	2	2225	241.588	479.5	300	355.001	618	500	523.146	1299	532
2013-04-27	2.53085	4	3	2528	184.461	361	224.667	110.029	244	117	570.281	1414	628.5
2013-04-28	1.44176	2	1	704	26.6023	140	9	31.5923	140	11	44.6889	250	11
2013-04-29	1.28466	2	1	952	57.5194	273	13	77.395	324	18	83.0767	415	19.5
2013-04-30	1.57641	3	1	1492	176.967	453	230.167	259.432	519	302.5	311.335	858	302.5
2013-05-01	1	1	1	515	43.4738	231	5	43.4738	231	5	43.4738	231	5
2013-05-02	1.38894	2	1	995	124.79	331	140.5	173.96	425	169	196.101	638	169
2013-05-03	1.80556	3	2	1404	97.2946	260	106	77.8291	260	86	216.377	739	128
2013-05-04	1.52894	2	2	864	77.4265	236	49.5	109.582	274	49.5	142.521	472	49.5
2013-05-05	2.02778	3	2	972	84.0451	201	87	92.6739	182	130	218.22	603	157.5
2013-05-06	2.32855	4	2	1324	68.0432	190	69.8333	50.0876	190	57	209.535	658	132
2013-05-07	2.55622	5	2	1841	125.085	382	152.5	227.468	417	308	377.807	991	396
2013-05-08	2.86597	6	2	2395	159.916	364	184.5	237.394	396	299	527.53	1267	554
2013-05-09	3.26844	7	3	2928	191.088	391	222.5	285.07	468	356	716.421	1585	749
2013-05-10	3.96579	8	4	3069	208.418	338	230.5	230.891	381	255	913.392	1782	1003
2013-05-11	4.67927	9	4	3252	171.972	277	198.667	64.1534	135	67	926.014	1830	1052
2013-05-12	1.48712	2	1	466	19.6534	85.5	11.75	23.3348	80	13	35.8348	171	13
2013-05-13	1.25472	2	1	636	57.3105	257	17.5	82.3585	298	17.5	84.2642	372	17.5
2013-05-14	1.64956	3	2	1033	80.308	269	81	106.577	269	122	158.196	552	122
2013-05-15	2.02221	4	2	1441	122.433	288.5	158	188.64	337	266	301.668	815	323
2013-05-16	2.45233	5	2	1888	161.645	309	205.2	244.22	422	321	474.266	1115	479.5
2013-05-17	3.01324	6	3	2191	132.174	247.25	179.6	92.2643	215	106	500.667	1196	540
2013-05-18	1.52013	2	2	621	49.3052	194	34	75.1675	199	35	87.5105	388	35
2013-05-19	1.85419	3	2	775	42.8841	168	38	32.2645	168	36	101.07	419	54
2013-05-20	1.3212	2	1	797	34.2767	182	19	40.7478	182	21	49.3463	229	21
2013-05-21	1.38813	2	1	1028	83.7408	287	53	123.217	354	53.5	136.871	508	54
2013-05-22	1.84035	3	2	1259	112.698	265	132	152.203	300	217	261.255	725	234
2013-05-23	2.31479	4	2	1582	129.536	244.333	155	159.236	273	200	366.164	914	322
2013-05-24	2.81571	5	3	1910	102.537	216	123.583	63.844	216	70	366.915	986	342
2013-05-25	1.52083	2	2	672	36.4754	164	20.25	43.7798	169	29	63.3929	328	30
2013-05-26	1.42105	2	1	532	26.0047	124	13	31.953	124	16	43.4211	223	17.5
2013-05-27	1.27345	2	1	757	51.2926	231	13	68.7807	244	13	73.9987	337	13
2013-05-28	1.57968	3	1	1299	65.9205	328	54	78.7036	328	68	121.497	470	70
2013-05-29	1.42416	2	1	1167	146.213	368.5	167	213.059	472	202	237.734	737	202
2013-05-30	1.97667	3	2	1500	106.286	270.667	112	79.6493	201	87.5	264.326	812	204.5
2013-05-31	1.38253	2	1	813	94.3032	263	105	137.421	387	130	149.459	526	130
2013-06-01	1	1	1	263	9.96198	109	3	9.96198	109	3	9.96198	109	3
2013-06-02	1.36324	2	1	457	20.0514	137	8.5	23.9387	137	11	28.8775	160	11
2013-06-03	1.33447	2	1	586	61.5555	176	75	81.2491	241	78	88.901	352	78
2013-06-04	1.57637	3	1	1041	123.504	306	157.5	183.77	403	203	233.433	678	203
2013-06-05	1.9475	4	2	1562	163.253	349	212.875	230.058	436	328.5	385.33	1021	357
2013-06-06	2.42163	5	2	1997	133.275	299	170	107.605	299	119	408.779	1137	364
2013-06-07	1.40158	2	1	1138	149.095	467	143	223.779	565	143	246.797	822	143
2013-06-08	2.04217	3	2	1233	134.849	320.333	141	115.472	249	142	342.342	961	282
2013-06-09	2.68718	4	3	1349	99.6441	248.5	73	26.9718	133	26	339.336	994	203
2013-06-10	1.32214	2	1	655	46.6771	227	25	56.1511	227	33	66.5359	263	33
2013-06-11	1.67455	3	2	1057	54.4795	269	35.5	67.5109	269	56	108.351	358	57
2013-06-12	1.34575	2	1	1047	145.234	373	168	210.952	528	184	225.869	746	184
2013-06-13	1.69078	3	2	1811	99.1053	481	64	83.5903	481	88	213.996	833	103
2013-06-14	1.38477	2	1	2009	279.893	717.5	312	425.38	1109	336	445.855	1435	336
2013-06-15	1.97365	3	2	2429	314.918	616	353	363.658	606	460	731.972	1832	641
2013-06-16	2.43667	4	3	3174	266.22	539.5	306.167	251.781	501	308	811.796	2158	790
2013-06-17	2.34771	5	2	5447	358.456	1543	455.5	598.668	1697	733	1070.88	3423	926
2013-06-18	2.58939	6	2	7713	726.568	1715.5	813	1361.14	2662	1736	2117.19	4951	1892
2013-06-19	3.11673	7	3	8935	806.072	1476	869	946.058	1604	1028	2773.36	5737	2675
2013-06-20	3.5812	8	3	10530	740.63	1303.75	820.429	653.992	1362	678	3007.11	6399	3143
2013-06-21	3.94714	9	4	12694	806.274	1255.5	884.633	991.686	1830	1023	3486.12	7088	3467.5
2013-06-22	4.64881	10	5	13588	782.389	1081.83	846	650.986	1265	622	3907.67	7510	3913
2013-06-23	5.47989	11	5	14024	662.73	944	719.333	190.594	487	167	3976.72	7601	4044
2013-06-24	6.0157	12	6	15282	601.884	866.25	658.909	371.039	928	334	4020.37	7892	4016
2013-06-25	6.48046	13	6	16732	608.196	876	646.563	574.348	1196	538	4246.27	8231	4361
2013-06-26	7.00566	14	7	18019	613.639	897	639.5	571.8	1124	540	4514.76	8612	4647
2013-06-27	7.69288	15	8	18820	574.584	750.667	601.667	340.48	812	310	4663.06	8791	4630
2013-06-28	8.38141	16	9	19585	525.638	674.333	554.7	229.492	570	197	4710.39	8932	4661
2013-06-29	9.13817	17	10	20157	478.161	629.615	507.222	153.317	451	128	4730.03	8992	4658
2013-06-30	9.91042	18	10	20651	447.624	593.643	473.917	181.275	526	157	4798.13	9120	4773
2013-07-01	1.15578	2	1	199	21.7462	100	10	22.6935	100	14	22.6935	100	14
2013-07-02	1.15646	2	1	882	101.237	382	64	125.41	411	64	130.011	484	64
2013-07-03	1.53125	3	1	1696	203.045	469	243.5	282.587	537	356	350.034	932	356
2013-07-04	2.08315	4	2	2213	223.41	398.5	268.333	268.778	462	327	536.799	1208	538
2013-07-05	2.59863	5	3	2778	230.771	365.667	276.708	266.8	448	302	694.303	1454	722
2013-07-06	3.38002	6	4	2963	194.561	299	229.75	106.601	216	109	757.428	1523	810
2013-07-07	4.131	7	4	3145	164.112	255.833	185	69.5704	167	66	783.043	1574	843
2013-07-08	4.7119	8	5	3471	147.993	230.429	165.6	99.705	200	100	809.061	1658	848
2013-07-09	5.11953	9	6	3932	166.096	301	179.155	223.827	366	233	937.922	1857	947
2013-07-10	5.47558	10	6	4464	186.051	366	199.111	250.984	439	259	1077.06	2089	1100.5
2013-07-11	5.8877	11	7	4969	194.729	351	202.182	234.468	380	237	1202.01	2282	1248
2013-07-12	6.64287	12	7	5155	184.402	284.333	192.917	131.646	285	129	1290.21	2346	1357
2013-07-13	7.58201	13	8	5170	159.85	228.2	174.667	20.5182	75	19	1306.87	2358	1377
2013-07-14	1.59669	2	2	181	11.9337	45.5	8.5	11.8398	34	11	21.8398	91	12
2013-07-15	1.26627	2	1	169	8.9497	69	3.5	8.82249	69	4	10.5148	69	4
2013-07-16	1.16893	2	1	515	33.5777	201	12.5	34.3184	201	17	36.5243	201	19
2013-07-17	1.67308	2	2	520	38.7923	149.5	27	43.4808	152	36	73.2519	299	46
2013-07-18	1.3377	2	1	305	25.4787	151	15	30.623	151	17	37.2918	151	18
2013-07-19	1.73913	3	2	391	16.6326	81	11	8.81586	44	8	36.5166	162	17
2013-07-20	1.48611	2	1	288	11.6146	51	7	14.059	61	9	18.066	79	9.5
2013-07-21	1.47788	2	1	226	13.1084	53	7	15.6416	53	11	21.5664	78	12
2013-07-22	1.25	2	1	296	17.3919	124	5	18.3108	124	6	21.1824	124	7
2013-07-23	1.45238	2	1	336	15.9122	74	8	15.2768	54	11	26.6131	148	12.5
2013-07-24	1.46311	2	1	244	9.82377	47	6	9.52049	47	7	15.7787	78	7
2013-07-25	1.22384	2	1	344	36.0828	187	11.5	37.4477	187	12.5	39.7297	187	12.5
2013-07-26	1.62011	2	2	358	43.507	130.5	35	49.3939	112	59.5	80.2291	261	64
2013-07-27	2.2494	3	2	417	28.6795	90	25.6667	9.02878	43	8	77.53	270	64
2013-07-28	1.49375	2	1	160	9.4375	35	8	10.2688	29	10	16	70	12
2013-07-29	1.26875	2	1	160	11.6719	93	5	11.2688	93	3	13.1562	93	6
2013-07-30	1.29278	2	1	263	18.4753	128	7	16.9392	128	7	22.7376	128	11
2013-07-31	1.45578	2	1	294	20.2534	102	12.5	16.2891	102	10	28.5102	141	19.5
2013-08-01	1.01255	2	1	239	13.1778	71	3	13.2092	71	3	13.2092	71	3
2013-08-02	1.65934	2	2	273	16.0659	53	10.5	19.4542	70	17	30.3846	106	20
2013-08-03	1.18852	2	1	244	15.7848	124	4.25	15.9057	124	4	16.668	124	5
2013-08-04	1.55769	2	2	260	20.8096	87	16	24.7654	65	23	38.1269	174	23.5
2013-08-05	1.86544	3	2	379	18.3329	83	16	14.0343	83	14	39.4274	189	30
2013-08-06	1.39414	2	1	307	23.5147	82.5	11	32.1954	118	12	39.9414	165	13
2013-08-07	1.61207	3	1	464	35.6742	194	21	28.0043	194	3	51.8707	194	28
2013-08-08	1.65	2	2	320	26.0672	103.5	13.75	12.3094	41	10	49.7625	207	23
2013-08-09	1.29412	2	1	204	13.9265	78	12.75	14.2941	78	11	17.2304	78	17
2013-08-10	1.63679	3	2	212	12.1588	50	9.25	11.9245	34	12.5	23.1415	100	14
2013-08-11	1.26042	2	1	96	12.6667	41	7.25	12.2292	41	6	14.2396	41	12
2013-08-12	1.21	2	1	100	6.925	30	4	5.68	30	3	8.56	42	4
2013-08-13	1.09524	2	1	147	12.7653	77	5	12.8707	77	5	13.034	77	5
2013-08-14	1.42254	2	1	213	9.84742	69	2	7.73709	69	2	15.8357	94	3
2013-08-15	1.35127	2	1	316	47.0285	131	28.5	70.4019	205	28.5	72.9177	226	28.5
2013-08-16	1.97419	3	2	310	45.6124	92	52.75	36.0097	57	46	108.542	268	93.5
2013-08-17	2.70307	4	3	293	31.3404	66	29	2.25256	17	2	106.375	264	66
2013-08-18	1.32941	2	1	85	4.42941	33	2	4.23529	33	2	5.83529	33	3
2013-08-19	1.31915	2	1	141	7.89716	51	2.5	7.80851	51	3	9.44681	51	3
2013-08-20	1.16246	2	1	357	25.7283	151	6	28.9244	175	6	30.7283	176	8
2013-08-21	1.5724	3	2	442	40.454	121	41.5	50.69	99	63.5	73.1176	263	66
2013-08-22	2.23382	4	2	479	34.4445	90	39	24.2213	58	23	91.0793	278	85
2013-08-23	1.34146	2	1	205	11.9049	52	8	11.6098	52	9	17.1659	65	10
2013-08-24	1.33452	2	1	281	27.9644	93	12	36.0925	112	15	40.5267	154	17
2013-08-25	1.64899	3	2	396	47.2896	114	64	66.6439	133	98	94.2449	265	98
2013-08-26	1.86778	4	2	658	37.6361	136	41	28.6216	136	25	84.8389	282	47
2013-08-27	1.42114	2	1	615	80.8862	205	88	118.8	269	115	133.216	378	115
2013-08-28	1.86123	3	2	908	91.1951	207	105	111.489	207	146	201.49	530	185
2013-08-29	2.20584	4	2	1336	135.528	251	157.583	196.88	319	244.5	333.676	761	344
2013-08-30	2.78139	5	3	1601	99.4438	181	125.4	55.4447	159	59	333.77	812	334
2013-08-31	1.67669	2	2	399	41.2018	121.5	44.5	54.193	114	72	76.2356	243	73
2013-09-01	1.19205	2	1	151	13.2483	44	7	15.8874	60	7	15.8874	60	7
2013-09-02	1.36563	3	1	320	17.6938	92	11	18.7688	92	12	25.6313	92	12
2013-09-03	1.3184	2	1	424	20.6014	200	9	20.8561	200	12	28.1274	200	13
2013-09-04	1.3532	2	1	671	99.2265	263	122	143.589	359	122	151.571	493	122
2013-09-05	1.90577	3	2	849	64.8384	170.333	59	29.159	138	25	148.578	511	90
2013-09-06	1.43838	2	1	568	31.147	116	19.5	29.787	116	22	45.9225	174	32
2013-09-07	1.39969	2	1	653	77.464	211	86	109.444	241	86	123.456	341	86
2013-09-08	1.99871	3	2	777	57.1409	130	51	34.027	130	36	137.314	374	82
2013-09-09	1.62271	2	2	273	27.3956	88	22	32.9048	76	33	51.2637	176	36
2013-09-10	1.23016	2	1	126	4.96825	32	2	4.64286	32	2	6.49206	40	2
2013-09-11	1.11238	2	1	703	104.075	359	75	118.504	401	75	119.057	402	75
2013-09-12	1.56478	3	2	1204	94.3058	321	94	87.701	321	83	156.87	478	131
2013-09-13	1.54139	2	2	894	131.871	286.5	141.25	179.44	335	247	231.781	573	247.5
2013-09-14	2.19188	3	2	1084	96.3439	225	93	66.5729	134	67	257.596	675	183.5
2013-09-15	2.8175	4	3	937	103.303	191.5	120.5	83.9893	146	93	352.461	766	460
2013-09-16	3.28867	5	3	1112	103.499	172.8	115.9	101.747	156	108	398.59	864	315
2013-09-17	3.87964	6	4	1238	77.4085	146.5	81.2917	16.4685	96	15	374.347	879	307
2013-09-18	1.23453	2	1	614	39.1197	221	10	39.2476	221	11.5	43.7101	221	12
2013-09-19	1.48223	2	1	844	83.4034	216.5	91	118.364	265	135	143.303	433	135
2013-09-20	2.00544	3	2	1103	105.281	203	124.333	137.558	224	180	246.955	609	242
2013-09-21	2.77027	4	3	1184	86.5217	163.75	100	52.7356	111	52	282.565	655	276.5
2013-09-22	1.37543	2	1	293	14.9983	69	10	15.3106	69	11	21.6519	98	11
2013-09-23	1.33333	2	1	432	25.0081	175	13	26.787	175	18	32.2037	175	19
2013-09-24	1.36893	2	1	618	39.0494	249	17	39.3107	249	21	51.4919	249	25
2013-09-25	1.43777	2	1	683	56.2862	221	40.5	52.8858	221	42	76.2592	294	63
2013-09-26	1.4822	2	1	674	53.6105	230	45	46.0356	230	35	82.5415	256	64
2013-09-27	1.51299	2	2	616	57.2873	182	56.75	77.3945	173	92.5	104.269	364	93
2013-09-28	2.18741	3	2	715	62.2538	148.667	65	70.6014	122	87	160.192	446	130
2013-09-29	2.84852	4	3	812	47.5118	114.75	45.6667	17.9052	103	16	158.799	459	126
2013-09-30	1.24208	2	1	442	60.7443	202	41	75.5543	202	41	83.1109	261	41
2013-10-01	1.14214	2	1	401	46.5387	195	7	56.0249	210	7	56.0249	210	7
2013-10-02	1.4596	3	1	792	75.1037	226	83	99.9848	258	84	128.047	423	84
2013-10-03	1.83289	4	2	1125	74.8941	281	85	64.8809	281	61	153.709	481	131
2013-10-04	1.52375	2	2	779	107.222	267	116.5	149.297	274	190	187.86	534	192
2013-10-05	2.14331	3	2	949	71.9803	195.333	86	37.7756	102	36	191.766	586	178
2013-10-06	1.52533	2	2	375	47.552	110	60	75.784	157	100	82.96	196	101
2013-10-07	1.74302	3	1	681	59.0416	146	76.6667	79.7871	176	101	125.241	351	102
2013-10-08	2.07024	4	2	1025	92.8672	267	116	139.561	267	202	222.578	550	209
2013-10-09	2.51861	5	2	1263	128.841	255	147.25	185.057	302	227	364.622	744	403
2013-10-10	2.97301	6	3	1556	119.372	275	140	114.269	275	123	410.015	861	435
2013-10-11	3.49363	7	3	1805	96.3336	173	120.143	48.3551	173	45	401.633	892	401
2013-10-12	1.57741	2	2	478	41.5377	127.5	35.5	49.6234	109	57	77.2887	255	58.5
2013-10-13	2.12329	3	2	584	34.9475	95.3333	34.5	30.113	59	33	92.9452	286	72.5
2013-10-14	1.22991	2	1	535	29.929	190	9	30.1907	190	11	32.385	190	15
2013-10-15	1.47813	2	1	686	41.3382	167	22.5	46.3892	167	37	67.5058	269	37.5
2013-10-16	1.36799	2	1	731	64.7585	199	39	91.6088	252	39	105.234	396	39
2013-10-17	1.74113	3	2	1128	112.396	266	152.5	172.323	362	162	240.109	685	162
2013-10-18	2.233	4	2	1309	138.322	260.5	179.667	168.414	288	216	371.4	883	318
2013-10-19	2.9957	5	3	1395	113.828	204.5	132.667	64.1728	132	65	412.452	936	353
2013-10-20	1.89865	2	2	148	16.7162	58	15.5	21.1824	59	21.5	32.9865	116	31
2013-10-21	1	1	1	217	15.0369	131	2	15.0369	131	2	15.0369	131	2
2013-10-22	1.31915	2	1	564	58.4078	180	53.5	80.4291	223	54.5	86.0638	330	54.5
2013-10-23	1.73117	3	2	863	100.137	239	133.667	147.102	298	160	203.031	573	160
2013-10-24	2.09735	4	2	1130	128.551	278	163.625	171.873	304	238.5	325.404	810	307
2013-10-25	2.7356	5	3	1267	141.897	242	173.333	164.42	266	196	454.156	970	493
2013-10-26	3.46114	6	3	1351	112.493	185	138.75	40.8912	90	42	466.369	992	512
2013-10-27	1.4127	2	1	315	19.0714	83	16	20.9746	83	20	29.9683	131	21
2013-10-28	1.29604	2	1	429	35.2669	132	26	42.6317	132	26	48.0326	196	26
2013-10-29	1.5855	3	1	731	95.1047	249	116.5	145.244	281	192	172.947	437	192
2013-10-30	2.09063	4	2	982	104.257	213	129.625	124.791	211	161.5	253.343	589	242.5
2013-10-31	2.69006	5	3	1097	90.7211	161.667	109	60.0975	160	63	286.442	624	276
2013-11-01	1.14489	2	1	421	41.5736	154	21	42.848	154	28	42.848	154	28
2013-11-02	1.69178	2	2	438	32.6495	87.5	28	22.5274	63	20	60.8607	175	50.5
2013-11-03	1.42623	2	1	244	13.4488	74	10.25	12.041	74	9	19.627	77	13
2013-11-04	1.34375	2	1	320	16.1969	121	8	15.3375	121	9	20.6156	121	13.5
2013-11-05	1.43056	2	1	360	21.6028	83	15	22.2389	83	19	32.2056	156	24
2013-11-06	1.3326	2	1	457	68.8786	201	66	93.6411	215	66	101.985	287	66
2013-11-07	1	1	1	186	18.3656	88	4	18.3656	88	4	18.3656	88	4
2013-11-08	1.36826	2	1	334	28.3922	117	17.75	26.0389	117	14	35.7874	117	23
2013-11-09	1.6383	2	2	282	31.2837	82	26	32.6773	70	39	57.2589	164	44
2013-11-10	2.3	3	3	320	21.3203	57.6667	18.6667	7.22813	27	7.5	57.35	173	44
2013-11-11	1.11792	2	1	212	24.3042	114	6.5	23.5142	114	4	25.3585	114	8
2013-11-12	1.39623	2	1	371	30.9569	146	19.5	29.7655	146	26	42.7601	156	32
2013-11-13	1.4349	2	1	384	38.5182	149	28	43.026	149	28	61.0521	230	28
2013-11-14	1.79492	3	2	512	51.4902	130	59.25	63.9023	130	86	108.404	310	103
2013-11-15	1.98339	4	2	903	41.1047	253	40.3333	30.6467	253	23	92.0354	330	59
2013-11-16	1.48157	2	1	814	106.947	245.5	118	158.986	396	169.5	177.698	491	169.5
2013-11-17	2.01984	3	2	1109	108.99	207	127.5	126.256	211	155	256.579	621	262
2013-11-18	2.41611	4	2	1502	115.636	225	137.5	136.019	249	160.5	325.166	781	336
2013-11-19	2.82947	5	3	1941	135.485	245.5	161.8	193.341	329	237	444.859	984	480
2013-11-20	3.30013	6	3	2319	153.068	308	171.333	183.016	308	195	555.131	1151	603
2013-11-21	4.32115	7	4	2270	132.965	190	148.367	57.6322	121	56	624.661	1192	691
2013-11-22	1.00228	2	1	439	49.1879	251	25	49.1891	251	25	49.1913	251	25
2013-11-23	1.57165	2	2	642	36.1417	153	27	29.8178	129	30	62.9439	306	46
2013-11-24	1.39208	2	1	505	33.3168	144	26	36.7525	144	33	48.0356	187	34
2013-11-25	1.33653	2	1	731	76.8112	235	80	104.309	250	80	116.538	369	80
2013-11-26	1.81091	3	2	1063	97.9663	235	119	128.776	235	174	208.609	533	191
2013-11-27	2.27329	4	2	1460	133.479	282	159.5	193.315	302	238.5	345.108	748	361
2013-11-28	2.7808	5	3	1802	139.965	254	164.5	162.738	263	183	442.209	910	501
2013-11-29	3.36702	6	3	2068	140.906	227	161.333	147.745	239	158	532.923	1046	612
2013-11-30	4.42458	7	4	2002	120.939	176.8	139	34.3881	97	32	584.78	1059	676

## Sheet: mexico-follower-cascade-feature
Date	Cascade Duration Average	Cascade Duration Max	Cascade Duration Median	Total Cascades	User Slope All Average	User Slope All Max	User Slope All Median	User Slope Last Day Average	User Slope Last Day Max	User Slope Last Day Median	Users In Cascade Average	Users In Cascade Max	Users In Cascade Median
2012-05-01	1	1	1	381	15.685	89	6	15.685	89	6	15.685	89	6
2012-05-02	1.45636	2	1	550	25.4209	84.5	11.5	36.7073	124	12.5	45.9018	169	13
2012-05-03	1.3102	2	1	490	22.9296	118	15	27.4224	118	21.5	30.4694	118	22.5
2012-05-04	1.46073	2	1	573	25.2976	96.5	16	32.6475	123	19	45.2042	193	19
2012-05-05	1.46173	2	1	392	15.9247	63.5	9	21.6071	79	11	26.8087	127	11
2012-05-06	1.3012	2	1	415	12.2566	81	4	14.7301	81	5	17.7952	88	5
2012-05-07	1.16838	2	1	1461	170.477	563	149.5	218.819	733	151	220.577	779	151
2012-05-08	1.92576	3	2	1549	121.344	329.5	117	67.6398	136	84	275.09	854	237
2012-05-09	1.39116	2	1	588	55.5221	143.5	51.25	84.5017	218	53	90.5969	287	53
2012-05-10	1.93567	3	2	684	42.6272	113.333	28	30.8494	82	31.5	107.896	340	53.5
2012-05-11	1.19324	3	1	740	37.702	221	18	39.6365	221	23.5	41.3568	221	23.5
2012-05-12	1.57541	2	2	862	63.0603	181.5	53	89.0882	220	88	117.725	363	88.5
2012-05-13	1.3341	2	1	437	17.4279	71	12	22.8719	77	13	26.8284	118	13
2012-05-14	1.27623	2	1	648	37.8403	113	28.5	52.5139	159	28.5	56.4198	218	28.5
2012-05-15	1.81044	3	2	881	59.4321	130.5	66	87.6629	202	107	128.866	329	111
2012-05-16	2.12916	4	2	1262	59.9839	135	69.1667	72.1038	139	95	161.692	422	138.5
2012-05-17	1.31111	2	1	900	85.8528	234	89	121.122	310	104	128.059	428	104
2012-05-18	1.66625	3	2	1600	139.621	292.5	172.5	202.204	384	279	274.087	725	279.5
2012-05-19	2.16728	4	2	2164	114.442	251	133	99.6742	251	113	302.175	829	231
2012-05-20	1.47107	2	1	1089	76.2107	241.5	72.5	107.008	316	94	133.569	483	94
2012-05-21	1.27015	2	1	1166	81.1111	313	52	114.55	369	52	123.336	481	52
2012-05-22	1.70339	3	2	1888	159.477	332	191.25	239.669	448	304	315.543	797	305
2012-05-23	2.2289	4	2	2512	126.312	263	155.667	107.782	263	127	344.842	892	326
2012-05-24	1.34223	2	1	1461	105.36	327.5	79	158.133	501	81	173.46	655	81
2012-05-25	1.41943	2	1	813	27.7497	123.5	16	36.6322	133	18	46.5277	247	18
2012-05-26	1.46923	2	1	650	34.3238	111	27	51.7708	153	35	60.7462	219	35
2012-05-27	1.30604	2	1	513	29.0224	127	22	33.729	127	27	39.2846	169	27
2012-05-28	1.26206	2	1	912	49.972	204	36.75	61.477	204	45	70.3958	254	45
2012-05-29	1.47529	2	1	1052	51.7514	166.5	39	70.481	226	51	93.0228	333	51
2012-05-30	1.34866	2	1	935	103.771	255	127.5	146.621	332	161	153.686	435	161
2012-05-31	1.87749	3	2	1306	126.134	234	146	161.208	269	207	271.057	624	255.5
2012-06-01	1	1	1	534	43.3689	197	9.5	43.3689	197	9.5	43.3689	197	9.5
2012-06-02	1.49542	2	1	874	50.6825	167	33.5	65.3284	213	45	91.1098	334	46
2012-06-03	1.35988	2	1	678	38.4041	141	36	52.1799	155	41	61.4749	216	41
2012-06-04	1.3224	2	1	884	60.4548	193.5	25	90.0803	273	25	99.3563	387	25
2012-06-05	1.74074	3	2	1323	98.6789	212	118	143.299	277	184	209.115	596	185
2012-06-06	2.07129	4	2	2006	193.084	426	227.25	306.179	516	396	443.891	984	481.5
2012-06-07	2.46281	5	2	2729	208.614	394.5	242.2	262.702	442	310	588.835	1245	709
2012-06-08	3.12884	6	3	3027	198.611	326.667	227.667	175.045	289	186	705.652	1398	706
2012-06-09	3.62083	7	4	3563	204.321	303	230.5	225.179	386	234	824.583	1588	877
2012-06-10	4.10497	8	4	4068	183.6	272.8	213.613	147.501	290	153	869.362	1724	926
2012-06-11	3.85058	9	3	5809	309.414	796	317.143	622.516	1076	738	1231.21	2394	1377
2012-06-12	4.584	10	4	6149	250.244	482	278.875	103.79	223	96	1266.78	2443	1443
2012-06-13	1.39537	2	1	994	111.79	268	135	164.305	379	186.5	173.744	528	186.5
2012-06-14	1.90846	3	2	1289	117.479	236.5	146	138.617	271	188	271.907	697	260
2012-06-15	2.28833	4	2	1800	128.857	231.333	155.667	162.398	283	205	356.932	881	309.5
2012-06-16	2.8454	5	3	2141	137.51	212.5	160	151.555	244	162	451.458	1019	411
2012-06-17	3.47765	6	3	2416	132.18	190.6	149	119.736	200	121	519.726	1122	511
2012-06-18	3.76961	7	4	3008	142.632	232	160.333	182.333	309	198	599.735	1276	599.5
2012-06-19	4.14638	8	4	3573	153.557	257.5	169.5	190.852	354	206	695.688	1443	753
2012-06-20	4.48399	9	4	4217	178.804	310.5	187.5	252.076	435	266	841.462	1645	931
2012-06-21	5.21127	10	5	4454	146.483	233.333	164.7	51.6982	122	49	848.315	1674	940
2012-06-22	1.33196	2	1	726	29.4663	137	20.5	39.9105	170	24	44.7989	209	24
2012-06-23	1.49435	2	1	708	48.1462	165	29.5	76.2444	243	44	87.7429	330	45
2012-06-24	1.2848	2	1	625	36.868	113	21	52.2	177	22	55.4224	214	22
2012-06-25	1.56631	3	1	1116	102.53	293	80	170.689	388	80	201.059	562	80
2012-06-26	1.86143	4	2	1732	120.492	317	144	161.675	377	199	289.703	857	200
2012-06-27	2.18004	5	2	2555	112.408	281	109.5	136.007	321	155	332.197	1009	176
2012-06-28	1.43519	2	1	1597	147.239	392	156.5	220.51	572	199	233.272	767	199
2012-06-29	1.99947	3	2	1874	136.387	301.5	164	134.637	260	161.5	332.467	885	332
2012-06-30	1.42194	2	1	711	66.3706	169	85.5	98.1589	223	101	104.696	329	101
2012-07-01	1	1	1	904	46.5011	459	2	46.5011	459	2	46.5011	459	2
2012-07-02	1.29467	2	1	2793	247.436	774	255	369.549	1205	274	384.527	1548	274
2012-07-03	1.89911	3	2	3251	360.817	698.333	412.667	468.6	754	605	797.933	2095	779
2012-07-04	2.33913	4	2	4429	412.137	658.333	474	521.555	823	618	1107.13	2605	1203
2012-07-05	2.9747	5	3	5177	369.551	568.8	419.75	311.297	633	314	1258.42	2844	1286
2012-07-06	3.64095	6	4	5768	330.991	501.167	368.333	239.469	421	234	1368.88	3007	1356
2012-07-07	4.25526	7	4	6413	288.833	447.857	319.75	176.768	373	169	1407.93	3135	1381
2012-07-08	4.81804	8	5	7117	301.092	419	321.5	316.659	681	302	1585.28	3352	1603
2012-07-09	5.59718	9	6	7435	248.008	376	266.5	52.4104	147	46	1569.85	3384	1534
2012-07-10	1.3125	2	1	848	89.2394	240	101.25	126.666	334	114	132.507	415	114
2012-07-11	1.75772	3	2	1296	124.721	253.5	150	169.697	298	227	256.175	639	233.5
2012-07-12	2.18389	4	2	1800	109.926	223.333	135.833	119.641	220	155	303.884	780	320.5
2012-07-13	2.60999	5	2	2323	163.388	296	185.8	238.485	401	265	473.463	1015	462
2012-07-14	3.27078	6	3	2611	127.291	201	153	67.6182	142	70	488.738	1073	508
2012-07-15	1.39685	2	1	572	24.1766	91	18	34.4161	135	19	40.6486	182	20
2012-07-16	1.31433	2	1	614	23.7117	85.5	13.5	35.3274	128	14	39.2704	171	14
2012-07-17	1.30445	2	1	854	78.4403	204	91	110.232	281	110	113.191	345	110
2012-07-18	1.69574	3	2	1479	112.244	228	137	157.761	303	209	223.013	583	211
2012-07-19	2.28942	4	2	1814	129.453	216.5	155.667	159.865	284	187	341.478	723	379.5
2012-07-20	2.9247	5	3	2085	111.096	181.25	130	83.7746	152	88	380.724	796	406
2012-07-21	3.64137	6	4	2253	100.371	157	111	68.8589	118	71	421.057	853	424
2012-07-22	4.17672	7	5	2552	85.1943	143	91.5	47.7896	143	48	419.422	892	400
2012-07-23	1.33869	2	1	747	86.1305	213	108	120.675	295	122	130.147	389	122
2012-07-24	1.91348	3	2	994	63.0961	149.667	56.5	53.2052	116	65	150.835	449	111.5
2012-07-25	1.30545	2	1	514	16.0263	100	7	19.7588	100	8	22.9261	107	8
2012-07-26	1.37333	2	1	600	18.7142	87.5	4.5	26.2167	108	5	32.9283	175	5
2012-07-27	1.30769	2	1	728	85.3455	229	102.75	119.812	316	113	121.956	345	113
2012-07-28	2.27553	3	2	617	66.6488	137	77.3333	21.128	57	18	164.075	364	174
2012-07-29	1	1	1	162	6.58642	31	3	6.58642	31	3	6.58642	31	3
2012-07-30	1.29577	2	1	284	10.5299	47	4	14.1514	53	5	15.6338	67	5
2012-07-31	1.24865	2	1	370	13.6676	76	7.5	17.2027	76	8	19.8784	107	8
2012-08-01	1	1	1	251	7.01594	58	3	7.01594	58	3	7.01594	58	3
2012-08-02	1.31522	2	1	552	26.0462	83	26	35.9402	119	28	38.337	166	28.5
2012-08-03	1.45657	2	1	449	20.3731	71.5	12	26.6837	96	15	35.5301	143	15
2012-08-04	1.43706	2	1	286	17.1399	55	12.25	23.542	71	16	28.5594	110	16.5
2012-08-05	1.31481	2	1	216	7.58333	24.5	3.75	9.83333	39	3	11.8704	49	4
2012-08-06	1.20189	2	1	317	9.56625	49	4	12.7066	61	4	13.53	72	4
2012-08-07	1.33333	2	1	474	23.7268	83	16	34.2869	107	16	36.7278	154	16
2012-08-08	1.71041	3	2	701	32.2644	86.5	24	45.9843	107	27	70.398	234	28
2012-08-09	2.08855	4	2	847	31.5579	105	25	32.5336	105	38	88.3672	282	46
2012-08-10	1.37636	2	1	550	35.1664	110.5	37.75	50.48	125	42.5	56.1309	221	42.5
2012-08-11	1.80605	3	2	794	67.4253	132	84	98.0403	176	131	136.631	354	132
2012-08-12	2.48744	4	2	876	53.6104	97.3333	65.625	33.04	61	35	156.571	376	157
2012-08-13	1.3619	2	1	315	12.1952	46.5	5	15.6571	57	5	21.8413	93	5
2012-08-14	1.31267	2	1	371	6.69003	50	3	8.25606	50	3	9.5903	64	4
2012-08-15	1.33174	2	1	419	10.6384	47.5	5	14.4129	62	5	16.611	95	5
2012-08-16	1.36425	2	1	442	9.92308	46.5	5	13.4661	58	5	16.0362	93	6
2012-08-17	1.32808	2	1	381	8.28346	49	4	8.65092	49	5	11.1759	56	5
2012-08-18	1.47756	2	1	312	16.6426	49	13	23.8558	73	14.5	29.2051	98	15
2012-08-19	1.34914	2	1	232	8.40086	29.5	4	10.444	37	4	13.2845	59	5
2012-08-20	1.18356	2	1	365	7.58493	42	4	9.99452	59	4	10.611	69	4
2012-08-21	1.3556	2	1	464	11.9375	59	5.5	15.8642	66	6	17.9267	94	6
2012-08-22	1.2902	2	1	541	17.5231	67	6	24.3068	104	6	27.1885	134	6
2012-08-23	1.48843	2	1	432	18.2373	69	11	27.7917	98	14	31.7593	138	16
2012-08-24	1.21707	2	1	410	11.3927	68	4	13.9098	68	4	15.6878	85	4
2012-08-25	1.41534	2	1	378	14.0317	62.5	9	19.1455	63	10	23.8598	125	11
2012-08-26	1.36011	2	1	361	18.3698	66	15.5	23.108	74	17	25.1967	103	17
2012-08-27	1.23617	2	1	470	15.1404	70	5	17.4766	89	6	23.134	120	7
2012-08-28	1.39003	2	1	582	38.2861	118	24	58.5825	193	24	62.5258	236	24
2012-08-29	1.70991	3	1	848	35.5071	134	21	37.7087	134	30	79.9481	295	31
2012-08-30	1.3245	2	1	906	56.4216	238	29	82.4834	288	29	88.3543	389	29
2012-08-31	1.46766	3	1	2211	226.083	554	284	341.211	747	329	377.214	1031	329
2012-09-01	1	1	1	473	35.2304	157	21	35.2304	157	21	35.2304	157	21
2012-09-02	1.32509	2	1	566	51.5998	136	64.75	73.4187	184	72	78.4717	247	72
2012-09-03	1.71019	3	2	942	52.9271	127.5	51.5	66.1529	159	71.5	113.087	350	72
2012-09-04	1.33379	2	1	731	48.9911	141.5	42	68.5212	179	44	77.0192	283	44
2012-09-05	1.84513	3	2	975	45.2022	116	38.5	47.9846	114	59	105.328	348	63
2012-09-06	1.29685	2	1	731	49.9747	171	14	71.6033	238	14	76.6703	312	14
2012-09-07	1.74479	3	2	960	62.1128	171	55	80.1948	185	85.5	137.731	435	85.5
2012-09-08	1.42453	2	1	530	31.8189	110.5	24	48.083	154	24	54.1717	221	24
2012-09-09	1.30247	2	1	486	23.1543	106	12	30.3642	106	13	34.5473	130	13
2012-09-10	1.44241	2	1	547	25.4132	89.5	23	34.1627	108	25	43.287	179	25
2012-09-11	1.35656	2	1	488	16.9846	75	11	20.7049	75	11	25.1844	101	11
2012-09-12	1.4	2	1	515	19.3476	74	14.5	26.7495	94	15	33.6447	148	15
2012-09-13	1.35154	2	1	421	9.34679	60	5	11.1971	62	5	13.62	97	6
2012-09-14	1.34025	2	1	482	36.2054	96	41.25	48.1494	122	42.5	51.5353	179	42.5
2012-09-15	1.78503	3	2	628	57.0836	107	72.3333	76.4172	133	108	115.369	285	121
2012-09-16	2.23133	4	2	830	61.0876	110	77.375	75.8795	133	97	162.895	380	174
2012-09-17	2.75152	5	3	986	46.3086	82.75	55.1667	24.0061	79	26	160.743	403	159.5
2012-09-18	1.34714	2	1	507	19.8866	84.5	6.5	29.641	142	7	34.1223	169	8
2012-09-19	1.38788	2	1	495	14.0212	79	5.5	19.4141	104	6	22.9657	158	7
2012-09-20	1.39212	2	1	533	26.4447	88	7	40.8705	132	7	44.7786	176	7
2012-09-21	1.79258	3	2	728	28.1131	75	23	32.2239	83	32	64.4382	221	36
2012-09-22	1.45966	2	1	409	19.1455	67	12	27.7946	105	14	34.2812	134	14
2012-09-23	1.42806	2	1	278	14.1331	38.5	13	19.982	55	14	23.0108	77	14
2012-09-24	1.20244	2	1	410	16.0354	79	4	20.9659	102	4	22.9293	116	4.5
2012-09-25	1.27727	2	1	660	30.7795	138	23	41.1394	138	23	44.0439	178	23
2012-09-26	1.37769	2	1	789	58.2256	164	68.5	82.5653	201	86	91.7883	328	86
2012-09-27	1.75153	3	2	1304	126.697	245	151.667	193.391	338	239	248.763	589	240
2012-09-28	2.3788	4	2	1547	110.109	183	134.5	93.733	157	101	303.197	676	322
2012-09-29	3.01123	5	3	1781	108.24	166.667	127.2	107.815	190	115	371.059	760	396
2012-09-30	3.81006	6	4	1869	94.0093	138	105.6	51.8379	90	52	405.289	799	410
2012-10-01	1	1	1	325	21.5877	89	3	21.5877	89	3	21.5877	89	3
2012-10-02	1.39374	2	1	607	22.9316	82	12	27.0214	95	15	38.1763	164	15
2012-10-03	1.45127	2	1	472	25.7097	76.5	24	36.161	93	32	43.8453	153	32.5
2012-10-04	1.88456	3	2	667	23.3101	63.6667	22	25.6852	63	32	56.3823	191	37
2012-10-05	1.30388	2	1	464	34.8093	131	39	46.0539	131	47	48.2392	149	47
2012-10-06	1.94052	3	2	538	31.2887	89	33	30.5502	65	35	71.8123	185	66
2012-10-07	1.23684	2	1	190	6.99211	32	4.25	7.24211	32	5	8.34737	32	5
2012-10-08	1.45263	2	1	190	24.4684	57	27.5	36.0263	96	37	40.4579	107	37
2012-10-09	1	1	1	253	9.43874	71	3	9.43874	71	3	9.43874	71	3
2012-10-10	1.52174	2	2	299	14.3428	60.5	8	19.6054	73	11	26.3144	121	11
2012-10-11	1.16502	2	1	303	8.78053	56	3	9.9571	67	3	10.1287	68	3
2012-10-12	1.45232	3	1	409	18.1288	60.5	15	24.6895	89	18	30.9927	121	18
2012-10-13	1.48402	2	1	219	9.60731	35.5	6	10.0913	27	6	17.0639	71	6
2012-10-14	1.24286	2	1	140	4.07143	14	3	4.85714	15	3	5.82143	28	3
2012-10-15	1.208	2	1	250	14.87	44	6.5	18.52	58	7	19.084	70	7
2012-10-16	1.5344	3	1	436	15.7771	47	10	21.0528	60	10	31.5803	114	10.5
2012-10-17	1.32662	2	1	447	23.8087	108	19	33.302	108	19	34.953	131	19
2012-10-18	1.83394	3	2	554	37.889	101	40	54.9585	111	69	82.6119	207	73
2012-10-19	2.36722	4	2	659	31.4401	76	33	22.3505	62	25	91.4401	236	81
2012-10-20	3.10838	5	3	692	32.9071	67.25	36.5	34.9942	60	40	121.772	271	115
2012-10-21	1.18548	2	1	124	4.16935	14	2	4.60484	19	2	4.83871	20	2
2012-10-22	1.2381	2	1	273	4.88645	33	3	5.33333	33	3	6.40659	33	3
2012-10-23	1.29501	2	1	461	15.0271	108	8	20.0954	108	9	21.5401	108	9
2012-10-24	1.38412	2	1	466	16.5891	86.5	8	22.4335	104	8	28.2554	173	9
2012-10-25	1.25697	2	1	323	6.62229	30.5	3	7.20743	34	3	8.68111	61	4
2012-10-26	1.39474	2	1	266	5.98872	26	3	6.26692	26	3.5	9.19173	40	4
2012-10-27	1.56081	2	2	148	4.72973	18	3	5.12838	19	3	8.31757	36	4
2012-10-28	1.17333	2	1	75	3.5	17	2	3.44	17	2	3.73333	17	2
2012-10-29	1.18436	2	1	179	3.82123	20	3	3.74302	20	2	4.63128	20	3
2012-10-30	1.4537	2	1	108	5.5787	17.5	5	6.22222	16	5	8.08333	35	5.5
2012-10-31	NO DATA
2012-11-01	1	1	1	152	4.33553	49	2	4.33553	49	2	4.33553	49	2
2012-11-02	1.35119	2	1	168	6.22619	37.5	2	7.85119	35	2	9.66667	75	3
2012-11-03	1.30769	2	1	91	3.08791	9	2	3.74725	15	2	4.27473	16	3
2012-11-04	1.21	2	1	100	3.84	15	3	4.26	15	3	4.69	19	3
2012-11-05	1.24571	2	1	175	4.48857	54	2	4.25143	54	2	5.30857	54	3
2012-11-06	1.32301	2	1	226	6.48451	43.5	3	8.34956	57	3	10.4381	87	3
2012-11-07	1.13214	2	1	280	8.65357	36	4	9.94286	43	4	10.0964	44	4
2012-11-08	1.28025	2	1	314	22.5303	73	12	31.2834	99	12	32.5828	120	12
2012-11-09	1.47531	3	1	648	27.564	131	25.75	32.4321	131	35	47.8673	172	35
2012-11-10	1.66009	2	2	456	21.7423	83	13	26.3421	96	23.5	41.7083	166	25
2012-11-11	1.4878	2	1	164	3.7622	25.5	2	2.36585	17	2	5.92683	51	3
2012-11-12	1.15966	2	1	238	8.77941	60	4	10.8151	60	4	11.3235	65	4
2012-11-13	1.1129	2	1	372	12.5591	87	2	12.4382	87	2	13.2392	87	3
2012-11-14	1.3441	3	1	805	53.6551	158	15	82.7565	264	16	88.2311	307	17
2012-11-15	2.05138	4	2	759	45.8102	111	30	26.2292	75	29	118.552	333	60
2012-11-16	1.49083	2	1	218	9.43578	31.5	7.75	13.2523	49	8.5	16.3303	63	9
2012-11-17	1.41837	2	1	98	3.27551	18	2	3.40816	31	2	5.27551	36	2
2012-11-18	1.32895	2	1	76	2.69737	12	2	3.31579	16	2	3.81579	19	2
2012-11-19	1.21805	2	1	133	5.62782	22	3	7.24812	28	3	7.62406	34	3
2012-11-20	1.16461	2	1	243	5.21811	34	3	5.79012	34	3	6.55556	44	3
2012-11-21	1.41825	2	1	263	10.8023	39.5	5	16.0418	62	6	18.4449	79	6
2012-11-22	1.23656	2	1	279	9.84588	46.5	5	13.2294	69	4	14.5305	93	5
2012-11-23	1.35841	2	1	226	6.07522	25.5	3	7.80088	31	3	9.31416	51	4
2012-11-24	1.29944	2	1	177	4.32203	22	2.5	5.23729	32	3	6.60452	44	3
2012-11-25	1.35106	2	1	188	6.53457	22	4	8.77128	33	4	9.62234	38	5
2012-11-26	1.2582	2	1	244	8.78279	36	3	11.623	42	3.5	12.9098	59	4
2012-11-27	1.47589	3	1	477	20.015	65	15	30.3711	85	15	36.5765	127	15
2012-11-28	1.44413	2	1	349	11.0115	54	6	13.4327	57	8	18.8768	108	8
2012-11-29	1.29394	2	1	330	7.86061	48	4	9.94545	48	4	11.7818	65	4
2012-11-30	1.81429	2	2	140	10.925	42	8	15.3	41	13	20.9143	84	16
2012-12-01	1	1	1	1062	119.293	529	18.5	119.293	529	18.5	119.293	529	18.5
2012-12-02	1.80821	2	2	1121	115.013	327.5	85.5	113.776	274	118	226.424	655	171
2012-12-03	1.22054	2	1	331	10.7764	61	5	12.9275	61	5	14.8701	80	5
2012-12-04	1.59211	2	2	304	9.26645	43	5.5	9.75987	54	5	15.5757	76	10
2012-12-05	1.26525	2	1	377	10.7347	83	4	12.6976	83	4	14.9416	83	5
2012-12-06	1.39669	2	1	363	10.4132	57	3.5	12.4601	58	3	17.3223	114	4
2012-12-07	1.38462	2	1	351	14.4815	65.5	10	21.8575	89	11	24.2251	131	11
2012-12-08	1.41791	2	1	201	6.54229	34	4	7.34826	34	5	10.8806	68	5
2012-12-09	1.25822	2	1	213	5.89437	34	4	6.80751	34	4	7.8216	37	4
2012-12-10	1.27108	2	1	332	9.875	49	6	12.7711	58	6	14.5452	74	6
2012-12-11	1.41449	2	1	345	9.06522	45.5	4	11.6493	49	5	15.3043	91	5
2012-12-12	1.42029	2	1	207	7.44444	29	3	9.67633	38	3	12.3816	58	4
2012-12-13	1.1626	2	1	246	6.85976	38	3	8.0813	40	3	8.46748	42	3
2012-12-14	1.42466	2	1	292	8.01541	31.5	4.5	10.8082	47	5	13.2432	63	5
2012-12-15	1.5615	2	2	187	10.5588	31	11	14.7166	37	15	18.0856	62	16
2012-12-16	1.2906	2	1	117	4.99573	20	3	5.01709	20	2	6.89744	26	3
2012-12-17	1.21127	2	1	213	7.76526	72	3	8.53991	72	3	9.14554	72	3
2012-12-18	1.28625	2	1	269	6.73234	55	2	6.97398	64	2	11.0074	110	3
2012-12-19	1.32922	2	1	243	7.60494	36	3	11.0823	49	3	12.1276	53	3
2012-12-20	1.37838	2	1	222	4.74775	25	2.5	5.13514	27	2.5	6.30631	34	3
2012-12-21	1.22111	2	1	199	6.51005	25	3	7.24623	25	3	8.96985	42	3
2012-12-22	1.45614	2	1	114	5.84649	25	4	7.38596	30	4	9.67544	50	4
2012-12-23	1.22667	2	1	75	2.53333	8	2	2.56	8	2	3.17333	13	2
2012-12-24	1.22989	2	1	87	2.2069	6	2	2.11494	6	2	2.65517	9	2
2012-12-25	1.34884	2	1	86	3.72674	10	3	4.7907	16	3	5.45349	20	3
2012-12-26	1.14159	2	1	113	6	47	2	6.0354	47	2	6.26549	47	2
2012-12-27	1.33155	2	1	187	5.50535	30.5	3	5.51337	22	3	8.45989	61	3
2012-12-28	1.35638	2	1	188	8.65691	29	4	11.5372	42	4	13.1436	58	4.5
2012-12-29	1.33735	2	1	83	3.38554	9	2	4.3253	16	2	5.09639	18	2
2012-12-30	1.44643	2	1	56	3.375	9	2.75	4.58929	12	3	5.32143	16	3
2012-12-31	1.1519	2	1	79	3.58861	20	2	3.89873	20	2	4.10127	20	2
2013-01-01	1	1	1	64	2.75	15	2	2.75	15	2	2.75	15	2
2013-01-02	1.16935	2	1	124	4.47177	16	3.5	5.14516	16	4	5.32258	17	4
2013-01-03	1.26263	2	1	198	5.74747	27	4	7.01515	33	4	8.15152	41	4
2013-01-04	1.71296	2	2	108	3.70833	17.5	3	2.87037	14	2	6.75	35	4.5
2013-01-05	1.10976	2	1	82	2.45732	10	2	2.5	10	2	2.79268	11	2
2013-01-06	1.44828	2	1	87	3.1092	11	2.5	3.6092	13	2	4.70115	22	3
2013-01-07	1.00893	2	1	112	3.01786	13	2	3.00893	13	2	3.02679	13	2
2013-01-08	1.22957	2	1	257	5.61673	19	3	7.01946	28	3	7.75097	38	3
2013-01-09	1.35659	2	1	258	7.56589	27.5	3	10.5891	47	3	11.9225	55	3.5
2013-01-10	1.56757	2	2	111	4.21171	19.5	3	4.46847	23	4	6.96396	39	5
2013-01-11	1	1	1	159	4.25786	34	2	4.25786	34	2	4.25786	34	2
2013-01-12	1.55128	2	2	156	5.78205	26.5	4	7.20513	35	5	10.141	53	5
2013-01-13	1.36275	2	1	102	2.79902	11	2	2.61765	11	2	3.86275	14	2.5
2013-01-14	1.21538	2	1	195	4.43333	34	2.5	4.74359	34	3	5.33846	34	3
2013-01-15	1.45726	2	1	234	7.2906	36.5	3	10.4103	44	4	12.7308	73	4
2013-01-16	1.27778	2	1	198	4.59091	21	2	5.55051	33	2.5	6.5101	42	3
2013-01-17	1.30769	2	1	247	4.69636	19.5	3	5.78138	28	2	6.88664	39	3
2013-01-18	1.31383	2	1	188	6.83511	65	2.25	6.68085	65	2	7.76596	65	3
2013-01-19	1.41566	2	1	166	7.90964	41.5	3.5	8.05422	39	4	13.7048	83	4
2013-01-20	1.33607	2	1	122	3.63934	24	2	3.95082	24	3	4.7541	24	3
2013-01-21	1.23109	2	1	238	8.09664	40	3	9.64706	49	3	10.6261	57	4
2013-01-22	1.41016	2	1	256	7.3418	34	4	8.10156	34	4	12.4102	62	4
2013-01-23	1.21382	2	1	304	8.00987	75	2	9.02961	75	2	10.1118	75	2
2013-01-24	1.39773	2	1	440	16.142	89.5	8	24.4318	151	9	28.0045	179	9
2013-01-25	1.39552	2	1	268	8.48321	36	4	11.0112	46	4	12.9888	58	5
2013-01-26	1.51913	2	2	183	6.82514	34	4	8.2459	38	3	12.1202	68	4
2013-01-27	1.26389	2	1	72	2.46528	5	2	2.77778	6	2	3.19444	10	2
2013-01-28	1.09938	2	1	161	3.47205	22	2	3.79503	22	2	3.90683	23	2
2013-01-29	1.30741	2	1	270	6.1963	30.5	3	8.52963	58	3	9.62593	61	3
2013-01-30	1.30464	2	1	302	11.2815	47	5	17.1887	75	5	18.1987	82	5
2013-01-31	1.44978	2	1	229	8.41921	36.5	5	13.0087	46	6	14.7511	73	6
2013-02-01	1	1	1	253	10.0632	58	4	10.0632	58	4	10.0632	58	4
2013-02-02	1.5	2	1.5	160	6.14062	20.5	5	7.61875	23	5	10.4688	41	5
2013-02-03	1.23596	2	1	89	4.41573	20	2	4.92135	22	2	5.62921	40	3
2013-02-04	1.15789	2	1	76	2.63816	17	2	2.69737	17	2	2.90789	17	2
2013-02-05	1.16477	2	1	176	7.35511	29	3	9.01705	37	3	9.47159	49	3
2013-02-06	1.19632	2	1	163	4.38037	26	3	4.10429	26	2	5.09202	26	3
2013-02-07	1.37751	2	1	249	10.245	38.5	5	14.9679	57	5	16.9679	77	7
2013-02-08	1.92157	3	2	255	13.5915	48	12	16.8118	48	22	32.2824	99	24
2013-02-09	1.31579	2	1	114	6.86842	35.5	5	7.94737	28	5	9.85965	71	5.5
2013-02-10	1.17778	2	1	90	2.86111	9	2	2.78889	9	2	3.41111	12	2
2013-02-11	1.09726	2	1	329	12.8678	124	5	13.4863	124	5	13.7295	124	5
2013-02-12	1.32745	2	1	623	42.6148	168	22.5	62.74	202	31	68.3323	278	31
2013-02-13	1.36693	2	1	635	56.4654	177	51	82.1764	258	60	92.1213	354	60
2013-02-14	1.39189	2	1	518	33.9672	159	10.5	50.0676	193	12	58.0386	316	12
2013-02-15	1.36066	2	1	488	30.1066	167	14.75	37.9098	167	15	45.3566	246	15
2013-02-16	1.53281	2	2	381	40.3241	133.5	39.5	56.5092	173	68	73.021	267	68
2013-02-17	1.277	2	1	213	5.43897	25	4	6.28169	25	4	7.43192	25	4
2013-02-18	1.22664	2	1	428	24.2687	164	15	29.5397	164	16	30.7547	164	16
2013-02-19	1.3622	2	1	508	39.4242	155	15	53.4291	207	19.5	64.815	310	19.5
2013-02-20	1.33782	2	1	595	32.6782	179	14	43.4134	179	14	52.3008	269	14
2013-02-21	1.71267	3	2	884	104.117	290	140.667	182.338	371	258	216.838	580	258
2013-02-22	2.19021	4	2	1083	98.395	236.5	114.5	101.544	227	133	277.229	713	225
2013-02-23	1.42095	2	1	525	63.499	182.5	60	96.1886	231	63	105.813	365	63
2013-02-24	1.97	3	2	700	49.9224	140.667	54	43.6486	89	57	122.794	422	102
2013-02-25	1.23491	2	1	464	58.8933	205	26	77.8879	241	26	80.5776	313	26
2013-02-26	1.58213	3	1	828	95.4779	224	114	133.808	271	149.5	178.704	520	150.5
2013-02-27	1.68207	4	1	1774	286.937	824	345.667	456.137	915	424	539.391	1282	424
2013-02-28	2.416	5	2	1988	280.826	581	327.5	270.362	464	298	751.499	1506	719.5
2013-03-01	1	1	1	402	32.194	172	9	32.194	172	9	32.194	172	9
2013-03-02	1.51701	2	2	441	26.2676	132	9	32.9274	140	10	48.4286	264	15
2013-03-03	1.2828	2	1	343	19.6399	147	9	24.2682	147	10	25.4694	147	13
2013-03-04	1.31434	2	1	509	27.665	122.5	12	36.6326	151	12	44.499	245	12
2013-03-05	1.30489	2	1	797	62.0433	239	72	87.2886	277	74	92.8419	331	74
2013-03-06	1.42449	2	1	841	77.157	243	53	117.674	390	58	135.197	486	58
2013-03-07	1.39799	2	1	598	43.8712	161	21.75	66.393	255	28	76.1254	322	28
2013-03-08	1.37523	2	1	533	53.6445	159	49	77.5929	213	71	84.4822	318	71
2013-03-09	1.94833	3	2	658	67.2799	156.5	78.5	90.4696	183	122	158.362	454	158
2013-03-10	1.29221	2	1	308	20.9253	112	7	24.1656	112	10	28.0455	128	11
2013-03-11	1.21634	2	1	661	78.177	314	85	93.9713	314	92	99.7398	363	92
2013-03-12	1.64068	3	2	1116	94.8642	257	97.75	131.129	326	157.5	190.068	549	158.5
2013-03-13	1.37834	2	1	785	50.458	208	28.5	69.507	251	32	82.9936	416	32
2013-03-14	1.39754	2	1	732	61.9706	207	56.75	87.0492	259	67.5	100.347	414	67.5
2013-03-15	1.82028	3	2	1085	99.0524	219.5	120	154.832	306	180	222.238	643	181
2013-03-16	2.55137	4	3	1168	95.8199	184.75	117	88.607	147	107	294.167	739	273
2013-03-17	3.38856	5	4	1171	89.4463	160	105	61.0948	105	66	353.664	800	346
2013-03-18	1.18133	2	1	375	19.7013	140	6	22.472	140	6	23.2853	140	6
2013-03-19	1.34355	2	1	620	98.5298	264	124.5	141.89	341	140	149.732	446	140
2013-03-20	1.68692	3	1	1086	134.874	302	160.5	182.328	376	252	267.633	737	253.5
2013-03-21	2.20549	4	2	1421	124.226	251	143	135.868	282	163	340.127	879	285
2013-03-22	1.31495	2	1	816	133.776	338	157.75	186.009	422	164	191.033	560	164
2013-03-23	1.93457	3	2	1024	108.085	251.5	121.833	99.3975	199	118	251.327	663	247
2013-03-24	1.31546	2	1	317	23.4732	70	16	31.4826	82	17	32.8297	97	17
2013-03-25	1.24058	2	1	345	18.1391	123	13	21.829	123	13	24.5855	130	13
2013-03-26	1.32039	2	1	515	47.433	173	24	70.2447	211	24	74.5922	325	24
2013-03-27	1.77949	3	2	712	61.4122	158.5	63	84.7907	204	93.5	137.868	468	95
2013-03-28	1.4625	2	1	400	32.1025	114	17	47.58	150	19	57.22	228	19
2013-03-29	1.43478	2	1	253	18.913	82.5	9	27.0632	106	9	34.2055	165	9
2013-03-30	1.2749	2	1	251	18.6454	77.5	6	27.4303	143	7	28.9562	155	7
2013-03-31	1.33803	2	1	213	12.9178	48.5	8	14.7606	52	10	19.3333	97	10
2013-04-01	1	1	1	329	25.1246	147	4	25.1246	147	4	25.1246	147	4
2013-04-02	1.3343	2	1	688	82.8779	277	45	121.709	346	45	131.882	458	45
2013-04-03	1.77101	3	2	952	144.357	297	179.417	201.526	366	267	295.796	725	273
2013-04-04	2.15774	4	2	1344	177.12	340	225.125	239.902	424	303	449.157	1027	495
2013-04-05	2.57377	5	2	1769	149.377	281.333	189.5	136.848	296	159	477.899	1149	486
2013-04-06	1.32636	2	1	956	117.148	326	116	162.767	412	127	175.159	577	127
2013-04-07	2.01649	3	2	1152	92.8082	218	100.5	75.921	151	90	221.099	647	204
2013-04-08	1.25265	2	1	566	56.3799	198	47.25	74.235	236	56.5	78.8074	332	56.5
2013-04-09	1.64903	3	2	983	139.379	329	172	220.466	416	259	265.673	686	259
2013-04-10	2.0852	4	2	1432	160.098	323	193.625	210.977	383	275	393.265	926	357
2013-04-11	2.48117	5	2	1912	171.673	299	202	201.984	363	231	496.287	1144	503
2013-04-12	3.04659	6	3	2275	203.841	299.5	224.75	261.833	446	277	678.841	1358	679
2013-04-13	3.83722	7	4	2402	166.764	242.25	191.183	77.0941	162	78	719.924	1408	742.5
2013-04-14	1.34181	2	1	354	22.2994	98	13.25	31.4718	136	14	37.8955	196	14
2013-04-15	1.17117	2	1	777	131.99	448	129	167.102	550	130	169.125	595	130
2013-04-16	1.66189	3	2	1257	193.797	410.5	210.5	265.464	542	342	369.765	925	359
2013-04-17	2.14504	4	2	1703	156.286	328	178	142.603	282	175	415.359	1077	411
2013-04-18	1.36084	2	1	909	147.211	362	166	204.123	446	218	219.74	629	218
2013-04-19	1.82976	3	2	1351	210.639	377	255	280.101	453	354	427.79	966	451
2013-04-20	2.49083	4	3	1581	166.832	291.667	208	122.69	220	139	488.048	1073	522
2013-04-21	3.24821	5	3	1672	131.064	232	164	47.1699	106	48	508.133	1100	563.5
2013-04-22	1.22727	2	1	594	45.5513	323	17.5	48.6044	323	23.5	51.5421	323	24
2013-04-23	1.37785	2	1	921	126.583	342.5	143.5	180.131	428	173	204.344	685	173
2013-04-24	1.77763	3	2	1484	195	373	242	282.139	505	374.5	408.81	1048	432.5
2013-04-25	2.24684	4	2	2058	171.85	331	203	171.576	360	194	466.294	1184	404
2013-04-26	1.43356	2	1	888	136.097	329	158.75	190.804	411	212	225.141	658	212
2013-04-27	2.05996	3	2	1084	118.505	256	125	110.449	234	126	294.484	768	250
2013-04-28	1.34839	2	1	310	17.2952	101	9	21.6645	101	9	25.9	141	9
2013-04-29	1.23226	2	1	465	29.3978	160	19	34.5355	160	21	38.4925	198	21
2013-04-30	1.40781	2	1	640	52.7773	215	52	69.5203	215	66	82.5234	287	66
2013-05-01	1	1	1	551	72.2396	246	27	72.2396	246	27	72.2396	246	27
2013-05-02	1.46566	2	1	1063	169.823	344	199	242.587	456	280	279.892	646	281
2013-05-03	2.0584	3	2	1404	166.059	306	202	186.65	324	219	398.442	853	436
2013-05-04	2.79845	4	3	1553	156.049	254	175.5	138.478	219	148	498.549	994	545
2013-05-05	3.41146	5	4	1762	120.771	210.4	136.667	55.6686	110	58	494.963	1052	466.5
2013-05-06	1.34572	2	1	538	44.9405	136	43.75	61.7472	170	46	67.8048	267	46
2013-05-07	1.67477	3	1	864	133.186	307	160.833	211.383	387	281	253.125	583	281
2013-05-08	2.13164	4	2	1223	94.951	205.5	122	74.1815	171	84	252.905	660	177
2013-05-09	1.39444	2	1	720	50.3701	232	24.5	65.1056	232	28	81.7889	283	28
2013-05-10	1.46908	2	1	663	110.659	267.5	133.5	166.555	351	209	184.309	535	209
2013-05-11	1.97069	3	2	887	86.7054	207	96	75.6663	158	94	212.981	621	174
2013-05-12	1.47511	2	1	442	29.4457	111	20	39.2557	134	22.5	53.0724	222	22.5
2013-05-13	1.28257	2	1	545	38.4596	179	27	49.8275	179	34	52.9651	182	34
2013-05-14	1.39359	2	1	686	80.8659	216	79	119.77	299	79	136.079	432	79
2013-05-15	1.81907	3	2	1028	87.8734	257	90.5	106.213	257	132	196.694	577	162
2013-05-16	1.42065	2	1	649	33.9299	173.5	17	40.9183	165	21	58.7689	347	21
2013-05-17	1.38284	2	1	606	82.1221	248	51.5	129.708	336	51.5	135.974	425	51.5
2013-05-18	1.98143	3	2	700	75.776	194.5	66.5	71.9857	167	87.5	188.753	516	132
2013-05-19	1.36513	2	1	304	16.4457	70.5	9.5	21.5888	95	11	27.0757	141	11
2013-05-20	1.21562	2	1	589	80.9542	234	64	107.385	316	64	109.635	355	64
2013-05-21	1.72523	3	2	888	121.514	249.5	143.75	175.963	322	249.5	248.408	597	266
2013-05-22	2.20858	4	2	1165	102.052	208.333	120.333	98.1906	190	128	287.22	698	280
2013-05-23	1.37234	2	1	564	34.1525	180	19	46.9734	180	20	53.3972	223	21
2013-05-24	1.39024	2	1	615	32.8715	181	20	39.174	181	25	51.5106	247	26
2013-05-25	1.62309	2	2	459	42.9771	139	33.5	64.7102	186	63	81.5534	278	64
2013-05-26	1.36066	2	1	244	11.5184	45	7	14.9508	48	8	17.8197	64	9
2013-05-27	1.23765	2	1	425	31.3824	158	21	40.8306	158	24	43.2376	161	24
2013-05-28	1.36719	2	1	512	29.4023	126.5	17	38.7246	141	17	50.2363	253	17
2013-05-29	1.34703	2	1	657	40.7314	163	29	57.5571	167	29	62.4962	224	29
2013-05-30	1.40299	2	1	670	80.903	231	33.5	124.072	319	33.5	137.506	453	33.5
2013-05-31	1.85667	3	2	914	124.379	272	161	180.874	331	253.5	280.776	695	310
2013-06-01	1	1	1	315	24.4508	101	10	24.4508	101	10	24.4508	101	10
2013-06-02	1.40476	2	1	420	33.6214	101.5	24	44.0405	133	30	55.7262	203	31
2013-06-03	1.31613	2	1	310	22.2903	100	18	27.971	100	31	31.3871	100	32
2013-06-04	1.17738	2	1	451	40.051	205	14	44.6275	205	14	50.7317	218	15
2013-06-05	1.28286	2	1	852	59.9032	278	42.5	73.7371	278	45	87.4049	355	45
2013-06-06	1.50296	2	2	845	82.7237	227	88	117.008	280	128	144.254	454	128
2013-06-07	1.41561	2	1	628	120.99	325	145.75	179.301	388	176.5	195.629	574	176.5
2013-06-08	2.09341	3	2	728	99.4183	216.5	111	82.3915	177	90	250.915	645	224.5
2013-06-09	1.44444	2	1	198	18.202	66	8.5	25.0758	66	9	31.399	124	9
2013-06-10	1.13575	2	1	442	41.1109	260	11.75	50.3891	282	12	51.8756	332	12
2013-06-11	1.35678	3	1	995	134.333	339	153.5	182.611	407	189	204.201	680	189
2013-06-12	1.93091	4	2	1346	136.545	283	155.75	162.613	278	210	313.421	853	313
2013-06-13	2.52445	5	3	1636	120.127	232.333	139	107.737	215	122	365.31	936	377
2013-06-14	1.4297	2	1	505	60.2248	188	45	87.9663	223	45	102.768	370	45
2013-06-15	2.00705	3	2	567	62.4677	150.667	63	66.5309	141	78	157.266	452	126
2013-06-16	1.26243	2	1	362	29.4945	86.5	17.5	41.8536	142	18	44.547	173	18
2013-06-17	1.25248	2	1	404	19.2203	105	10.5	20.3218	105	12.5	26.0916	129	13
2013-06-18	1.36825	2	1	611	40.8061	181	19.5	55.0818	181	28	62.4272	221	28
2013-06-19	1.35524	2	1	715	109.461	287	132	156.249	364	158	169.733	515	158
2013-06-20	1.82687	3	2	1057	85.649	230	68.5	84.4238	213	101	199.046	607	114
2013-06-21	1.45263	2	1	665	39.8707	173.5	27	59.7353	198	34	71.7414	347	34
2013-06-22	1.53738	2	2	428	19.3797	81	18	27.2336	100	19	34.2103	162	20
2013-06-23	1.67988	3	2	328	12.935	56	10	12.7683	63	2.5	26.3963	120	14
2013-06-24	1.18296	2	1	399	18.5689	167	6	21.0977	167	7	22.0627	167	7
2013-06-25	1.33481	2	1	678	102.697	278	125.5	144.015	355	163	151.322	461	163
2013-06-26	1.79348	3	2	1012	107.69	229.5	123.75	128.539	245	171	229.708	636	202
2013-06-27	2.30315	4	2	1303	100.567	200.667	125	106.439	219	125	284.609	739	279
2013-06-28	1.43789	2	1	475	32.8779	137	24	42.2779	137	26	55.2295	243	26
2013-06-29	1.45771	2	1	402	27.7525	111	13	37.2065	116	16	48.3806	222	17
2013-06-30	1.43827	2	1	324	24.7238	84.5	21.5	34.9259	116	27.5	42.5031	169	27.5
2013-07-01	1.10638	2	1	47	3.26596	13	2	3.38298	13	2	3.38298	13	2
2013-07-02	1.06709	2	1	313	24.0048	211	6	24.5559	211	6	24.8626	211	6
2013-07-03	1.36491	2	1	570	45.236	176	30.5	53.686	176	56	65.7228	291	57
2013-07-04	1.48162	2	1	517	46.5967	144	35.5	54.1586	146	50	77.9749	288	52
2013-07-05	1.38865	2	1	458	33.6135	200	19.25	34.0175	200	28.5	48.9192	200	28.5
2013-07-06	1.51579	2	2	380	75.3789	181.5	84.25	106.221	199	128	125.953	363	128
2013-07-07	1.75182	3	1	685	53.0584	207	43	44.0365	207	51	113.705	417	69
2013-07-08	1.53546	2	2	564	56.695	171.5	51	84.5284	220	64	103.936	343	65
2013-07-09	1.30599	2	1	317	26.2902	146	14	32.4196	146	17	38.5994	206	17
2013-07-10	1.41085	2	1	387	30.1731	153	18	36.9018	153	22	46.7106	212	22
2013-07-11	1.43902	2	1	328	19.4817	100.5	6.5	22.6098	84	8	35.5457	201	8
2013-07-12	1.40078	2	1	257	15.7179	68.5	15	21.6187	97	21	24.3307	137	21
2013-07-13	1.78014	2	2	141	12.539	30	10	13.9716	35	14	24.0993	60	19
2013-07-14	1.21053	2	1	38	4.51316	21	2	4.65789	24	2	6.26316	31	3
2013-07-15	1.2069	2	1	58	3.53448	30	2	3.68966	30	2	4.62069	35	2
2013-07-16	1.0989	2	1	182	16.4066	88	5.25	18.4451	88	5.5	18.5659	88	5.5
2013-07-17	1.5375	2	2	160	14.6438	61	4	13.9375	56	5	26.5	122	5
2013-07-18	1.37234	2	1	94	9.87234	48	3.5	8.62766	48	3	12.1596	63	6
2013-07-19	1.375	2	1	80	6.925	31.5	2	5.375	17	2	12.8125	63	2
2013-07-20	1.33333	2	1	90	4.76667	29	2	5.5	46	2	5.92222	47	3
2013-07-21	1.4875	2	1	80	5.7625	24.5	3	6.525	32	3	9.9375	49	3
2013-07-22	1.1	2	1	70	6.31429	37	2.75	6.44286	37	3	6.54286	37	3
2013-07-23	1.20635	2	1	126	4.87698	22	3	3.92857	18	3	6.44444	44	3
2013-07-24	1.40881	2	1	159	21.2579	67	21	33.6164	79	22	35.5283	93	22
2013-07-25	1.61649	3	1	279	16.5795	78	13	10.7061	78	5	30.3082	97	15
2013-07-26	1.58257	2	2	218	16.0115	50.5	10	17.3073	63	16	27.5734	101	18
2013-07-27	1.53061	2	2	98	6.5051	20	4	3.47959	17	3	11.7347	40	5
2013-07-28	1.31818	2	1	66	6.67424	26	4	7.28788	26	2.5	8.19697	26	5
2013-07-29	1.41096	2	1	73	9.02055	39	4.5	9.73973	39	5	13.6301	42	5
2013-07-30	1.08271	2	1	133	22.5301	103	12	22.1353	103	8	23.015	103	12
2013-07-31	1.48223	2	1	197	16.4569	63	9.5	16.1878	51	13	30.5381	126	13
2013-08-01	1	1	1	116	18.7759	87	6	18.7759	87	6	18.7759	87	6
2013-08-02	1.64789	2	2	142	17.2113	61.5	12.25	17.4225	49	22	32.2606	123	23
2013-08-03	1.28571	2	1	98	11.8265	62	4.5	11.6224	62	4	14.2041	62	5
2013-08-04	1.32911	2	1	79	11.3671	33.5	11	7.59494	28	4	16.6709	67	14
2013-08-05	1.2844	2	1	109	7.96789	55	4	8.90826	55	4	11.5505	55	4
2013-08-06	1.25743	2	1	101	9.27228	60	3	9.50495	60	2	11.7426	60	3
2013-08-07	1.21762	2	1	193	19.9534	71	10	20.2902	71	11	22.8705	82	12
2013-08-08	1.80645	2	2	124	16.1129	42.5	14	7.39516	19	6	31.621	85	28
2013-08-09	1.04651	2	1	86	7.18605	56	3	7.27907	56	3	7.33721	56	3
2013-08-10	1.41333	2	1	75	9.24	40.5	4	8.88	33	4	14.3333	81	5
2013-08-11	1.225	2	1	40	3.8	17.5	2	2.05	5	2	5.875	35	2
2013-08-12	1.125	2	1	88	5.99432	39	2	6	39	2	6.20455	39	2.5
2013-08-13	1.29208	2	1	202	12.3317	48	4.5	15.401	58	5	17.698	96	6
2013-08-14	1.53012	2	2	166	6.84639	25	2.5	6.71084	25	3	12.6988	50	4
2013-08-15	1.38587	2	1	184	40.6793	117	54	62.5761	152	71	63.3967	157	71
2013-08-16	2.01395	3	2	215	33.431	80	31.5	27.9535	50	39	81.5767	193	62
2013-08-17	1.39241	2	1	79	7.65823	26.5	5	9.91139	29	6	13.0253	53	6
2013-08-18	1.35897	2	1	78	3.52564	9	3	3.66667	9	3	5.12821	17	3
2013-08-19	1.27184	2	1	103	5.33981	61	2	5.32039	61	2	6.2233	61	2
2013-08-20	1.15385	2	1	338	18.3136	151	11	21.2722	151	11	22.3876	151	11
2013-08-21	1.53177	2	2	299	12.9732	81	8	10.3177	36	10	22.0803	162	14
2013-08-22	1.38342	2	1	193	16.8705	91	11	17.9741	91	12	22.7047	91	12
2013-08-23	1.30864	2	1	243	16.6235	69	5	18.572	69	5	26.8066	138	6
2013-08-24	1.36278	2	1	317	25.9621	86	10	41.3659	133	10	44.959	172	10
2013-08-25	1.81019	3	2	432	39.7353	98	43	53.0185	103	70	85.3356	242	75
2013-08-26	1.27381	2	1	420	33.0798	158	10	34.1452	158	13	41.3738	158	14.5
2013-08-27	1.41562	2	1	640	53.8711	235	42.75	64.9688	235	68.5	80.8688	255	69.5
2013-08-28	1.36812	2	1	690	90.6717	230	107	121.978	275	123.5	143.413	460	124
2013-08-29	1.86533	3	2	995	75.2281	218	77	68.8573	218	78	168.132	520	139
2013-08-30	1.3881	2	1	706	132.294	319	156	184.313	366	210	201.649	517	210
2013-08-31	2.04119	3	2	874	99.3616	197.5	102.75	72.3066	148	76	235.018	573	205.5
2013-09-01	1.04032	2	1	372	47.2608	190	22.75	47.9435	190	26	47.9435	190	26
2013-09-02	1.40251	2	1	718	61.9345	232	54.5	81.7981	232	54.5	104.918	358	55
2013-09-03	1.4458	2	1	572	45.8654	209	45.25	53.9738	209	66.5	72.014	297	69
2013-09-04	1.34174	2	1	714	98.4692	240	116.5	133.085	287	136	147.23	468	136
2013-09-05	1.94342	3	2	919	72.8199	197	83.5	55.3928	197	59	169.568	508	166
2013-09-06	1.48558	2	1	416	26.9591	147	14	28.8317	147	20	42.8438	235	22
2013-09-07	1.42932	2	1	382	46.534	143	41.5	65.699	167	42.5	76.911	286	42.5
2013-09-08	1.61752	3	1	719	50.0591	191	50	47.6648	191	46	88.1808	324	63
2013-09-09	1.64311	2	2	566	95.9585	205.5	110.75	145.083	264	195	177.417	411	204.5
2013-09-10	2.11814	3	2	474	51.794	137.667	36	5.29747	57	2	141.612	413	61.5
2013-09-11	1.10711	2	1	971	102.364	447	57	119.626	447	57	120.753	483	57
2013-09-12	1.66067	3	2	1500	120.994	297.5	121.5	151.513	344	177	229.538	629	221
2013-09-13	1.16166	2	1	2363	321.597	1067	366	382.723	1107	437	395.058	1279	437
2013-09-14	1.83724	3	2	3158	394.444	731.5	415	498.558	1014	528	794.085	1643	817
2013-09-15	2.64151	4	3	3445	283.39	511.667	299	112.316	250	112	840.164	1708	890
2013-09-16	1.31535	2	1	723	77.5899	235	71	108.721	309	74	122.592	416	74
2013-09-17	1.42276	2	1	492	48.8333	132	50.5	60.5203	131	69	78.3638	264	69
2013-09-18	1.69604	3	1	908	55.4965	196	66	68.2764	196	86	110.575	364	86.5
2013-09-19	1.43095	2	1	840	88.7798	220.5	102	129.926	298	137.5	149.231	441	137.5
2013-09-20	1.88282	3	2	1263	173.296	356	200	256.793	412	319	355.875	740	392
2013-09-21	2.58876	4	3	1459	127.698	226.5	157	74.806	152	79	382.722	816	451
2013-09-22	1.25054	2	1	467	64.7441	203	47	87.349	233	47	92.833	300	47
2013-09-23	1.6971	3	2	723	45.9311	133.5	34.5	38.5975	114	44	98.0512	345	55
2013-09-24	1.41742	2	1	551	70.2359	217	43	112.92	269	43	122.029	360	43
2013-09-25	1.76585	3	2	820	93.674	230	108.75	117.46	230	165.5	198.535	542	173
2013-09-26	2.25	4	2	1076	112.142	218	139.5	147.904	256	184	298.922	704	308.5
2013-09-27	2.8123	5	3	1268	135.458	212.333	158	176.093	283	201	429.318	879	472
2013-09-28	3.66977	6	4	1290	109.094	164.5	129.5	34.9829	95	32	456.609	902	465
2013-09-29	1.3375	2	1	160	34.3625	78	37.5	41.7875	82	45	50.95	141	45
2013-09-30	1.63448	3	1	290	32.6333	135	31.25	27.931	135	22	55.7655	159	50
2013-10-01	1.12963	2	1	324	46.3873	177	13	47.1327	177	16	47.1327	177	16
2013-10-02	1.3487	2	1	694	42.6729	242	13.5	41.7291	242	17	62.8718	242	17
2013-10-03	1.41254	2	1	909	157.734	335	195.5	228.747	468	255	245.501	606	255
2013-10-04	2.08356	3	2	1101	115.129	236	144.333	81.287	167	92	283.814	708	314
2013-10-05	1.5043	2	2	349	30.8797	125	26.5	42.3725	114	38	53.4814	250	39
2013-10-06	1.25414	2	1	362	34.9931	140	30	41.1464	140	31.5	46.4227	148	32
2013-10-07	1.36299	2	1	562	84.831	201	98.5	120.016	266	122	133.906	371	122
2013-10-08	1.85212	3	2	825	114.954	212	139.5	153.258	257	197	244.004	559	251
2013-10-09	2.38803	4	2	1036	80.5405	196	98.5	41.6689	196	42	235.734	599	214
2013-10-10	1.35027	2	1	551	71.3094	203	62	94.1887	238	62	107.426	391	62
2013-10-11	1.85303	3	2	694	80.8564	167.333	92	91.0965	157	115.5	175.657	502	138
2013-10-12	2.53512	4	3	783	76.741	140.75	85.3333	70.9757	123	80	226.436	563	208
2013-10-13	1.34643	2	1	280	21.8107	70	15	24.7107	79	16	35.6464	140	16
2013-10-14	1.25	2	1	428	27.9077	159	14	31.5701	159	16	35.4252	159	16.5
2013-10-15	1.44538	2	1	476	34.1313	159	20	41.7122	159	28.5	58.4265	262	29
2013-10-16	1.36864	2	1	472	34.1049	201	21	39.3517	201	28.5	47.7733	206	29
2013-10-17	1.3101	2	1	703	57.9011	269	31	71.6031	269	33	84.7952	335	33
2013-10-18	1.46841	2	1	728	94.5508	238	104.25	129.4	282	133	156.365	476	133
2013-10-19	2.11967	3	2	844	73.1963	173.333	87	50.9348	104	61	185.494	520	186.5
2013-10-20	1.79592	2	2	147	27.6429	78	28	37.3401	77	35	53.8095	156	42
2013-10-21	1	1	1	170	17.0529	113	3	17.0529	113	3	17.0529	113	3
2013-10-22	1.338	2	1	429	22.5851	132	8	28.8555	132	9	35.4476	192	9
2013-10-23	1.39623	2	1	424	32.0613	127	15	46.5967	140	18.5	54.1887	254	18.5
2013-10-24	1.70429	3	1	629	45.7006	160	53.5	55.1526	160	68	90.407	348	75
2013-10-25	1.50109	2	2	457	38.2954	119	28	43.267	121	38	64.6565	238	44
2013-10-26	1.49342	2	1	304	22.7385	74	12.5	23.1316	78	16	39.8059	148	17.5
2013-10-27	1.34049	2	1	326	29.2883	107	17	37.8712	107	24	42.1718	153	26
2013-10-28	1.35635	2	1	449	39.9967	118	36.5	51.441	141	45	61.8619	204	45
2013-10-29	1.3617	2	1	470	37.1777	108.5	31.5	49.0021	148	36	58.1404	217	36
2013-10-30	1.5	2	1.5	374	39.0067	135	25.5	52.5241	149	30	66.7781	201	32
2013-10-31	1.39623	2	1	265	44.7472	137	36.5	60.6981	158	41	73.7396	274	41
2013-11-01	1.20588	2	1	238	19.8571	100	17.5	24.4118	100	18	24.4118	100	18
2013-11-02	1.55	2	2	240	18.3333	65	12	20.3958	70	14	33.4167	130	14
2013-11-03	1.39375	2	1	160	11.5719	32	9	15.575	50	9	18.1625	64	9
2013-11-04	1.2963	2	1	162	9.03086	51	4	11.3642	51	4	13.8642	60	4
2013-11-05	1.27778	2	1	252	19.2857	111	13.5	25.754	114	16.5	27.4841	140	16.5
2013-11-06	1.3879	2	1	281	34.8826	102.5	38	48.5587	122	45	55.4947	205	45
2013-11-07	1	1	1	131	16.313	87	8	16.313	87	8	16.313	87	8
2013-11-08	1.29208	2	1	202	16.453	85	5.5	15.8614	85	6	22.3416	109	6
2013-11-09	1.6391	2	2	133	20.5263	68	18	24.8271	57	33	39.4286	136	36
2013-11-10	1.33333	2	1	39	3.78205	26	2	4.02564	26	2	4.58974	26	2
2013-11-11	1.03774	2	1	106	9.4717	59	4	9.78302	59	4	9.82075	59	4
2013-11-12	1.2233	2	1	206	19.2087	94	7	21.301	94	7	23.8883	96	7
2013-11-13	1.43952	2	1	248	37.5625	91	43.5	50.9556	106	57.5	61.6331	182	58
2013-11-14	1.98662	3	2	299	31.8071	85	36	24.8395	85	29	75.311	215	78
2013-11-15	1.19247	2	1	239	18.8891	100	5	19.5063	100	5	24.8912	120	5
2013-11-16	1.53814	2	2	236	19.161	85	9.75	23.5254	92	14	35.2373	170	14
2013-11-17	1.34	2	1	150	14.6267	50	11	20.6267	76	11	22.3067	98	11
2013-11-18	1.57401	3	1	277	18.9025	51	20.5	26.1913	62	24	37.9892	149	24
2013-11-19	1.73937	4	1	541	28.9365	129	33	39.7708	129	37	59.0869	206	38
2013-11-20	1.32545	2	1	550	47.1509	201	39	62.1818	201	42	69.9473	249	42
2013-11-21	1.89113	2	2	248	39.3831	128.5	34.75	41.8347	120	40	78.1935	257	58.5
2013-11-22	1	1	1	240	19.6042	103	7	19.6042	103	7	19.6042	103	7
2013-11-23	1.47584	2	1	269	27.1952	86	15	37.2937	108	18	49.1301	172	18
2013-11-24	1.365	2	1	200	14.565	50	7	20.365	67	7	23.57	97	7
2013-11-25	1.18649	2	1	370	26.7635	134	9	28.4378	134	9	30.373	134	9
2013-11-26	1.5	2	1.5	508	37.3346	116.5	25	47.6437	146	35	64.1654	233	35
2013-11-27	1.4125	2	1	400	36.4475	145	27.5	47.565	145	42	58.9875	208	42
2013-11-28	1.27778	2	1	468	44.5107	166	31	55.8355	166	32	66.0449	286	32
2013-11-29	1.85041	3	2	615	54.0236	144.5	43.5	71.4602	162	80	121.429	371	85
2013-11-30	1.9916	2	2	119	12.1134	37.5	11	12.2017	41	9	24.2101	75	22

## Sheet: venezuela-follower-cascade-feat
Date	Cascade Duration Average	Cascade Duration Max	Cascade Duration Median	Total Cascades	User Slope All Average	User Slope All Max	User Slope All Median	User Slope Last Day Average	User Slope Last Day Max	User Slope Last Day Median	Users In Cascade Average	Users In Cascade Max	Users In Cascade Median
2012-05-01	1	1	1	1234	124.115	822	6	124.115	822	6	124.115	822	6
2012-05-02	1.56021	2	2	1694	205.384	667.5	176.5	296.738	745	289	386.036	1335	289
2012-05-03	2.08554	3	2	1929	153.322	468	140	73.5588	314	82	411.316	1404	240
2012-05-04	1.41176	2	1	1224	56.7418	361	10	66.3864	361	15	88.9224	496	16
2012-05-05	1.50505	2	2	891	51.9388	259.5	7	67.8283	277	7	100.455	519	8
2012-05-06	1.3982	2	1	555	11.4694	109.5	3	14.0072	88	3	17.6739	219	3
2012-05-07	1.16975	2	1	648	16.8603	202	3	17.429	202	3	19.838	202	3
2012-05-08	1.27676	2	1	1037	48.7469	351	7	55.8727	351	8	63.3664	378	8
2012-05-09	1.4532	2	1	1079	66.5051	294	19	94.013	318	28	125.327	588	28
2012-05-10	1.28329	2	1	1059	73.4858	428	26	101.912	428	27	107.767	438	27
2012-05-11	1.46986	2	1	1211	52.0665	276.5	17	64.2469	294	22	94.4922	553	22
2012-05-12	1.49194	2	1	744	43.168	227.5	19	62.8185	280	23	75.0148	455	23
2012-05-13	1.33582	2	1	536	20.111	98	4	23.1119	110	4	32.5821	196	4
2012-05-14	1.34715	2	1	579	22.6917	224	3	28.6598	224	4	34.3644	224	4
2012-05-15	1.3338	2	1	722	78.831	261.5	86	112.118	321	97	120.082	523	97
2012-05-16	1.6317	3	1	1287	93.3745	368	100	121.485	368	158	188.615	727	158
2012-05-17	1.29472	2	1	1554	98.3253	477	57	124.17	477	59	144.679	608	60
2012-05-18	1.54292	2	2	1468	71.453	388.5	17	87.1485	383	19	136.785	777	19
2012-05-19	1.44043	2	1	747	41.8668	237	17	51.1566	237	19	60.6011	371	19
2012-05-20	1.41919	2	1	594	40.8333	158.5	11	43.7694	155	11.5	71.4495	317	12
2012-05-21	1.3103	2	1	738	51.5034	264	7	65.1206	304	7	72.1247	404	9
2012-05-22	1.49194	3	1	1116	69.513	290	37.25	74.4149	290	56	120.443	535	57
2012-05-23	1.38336	2	1	1166	133.798	346.5	149.5	182.63	440	195.5	211.964	693	195.5
2012-05-24	1.88779	3	2	1515	200.527	385	246.667	292.925	504	440	455.69	1137	470
2012-05-25	2.45607	4	3	1787	172.612	338.75	236	160.005	279	230	546.044	1355	558
2012-05-26	3.05949	5	3	1933	160.154	300.6	208	124.916	219	156	628.951	1503	671
2012-05-27	1.29357	2	1	855	60.7333	321	24	69.3965	321	27	80.4959	321	28
2012-05-28	1.35162	2	1	1021	58.6028	258	24.5	70.1401	278	33	101.571	510	33
2012-05-29	1.29262	2	1	1097	54.2311	363	7	64.4111	363	8	74.3792	401	8
2012-05-30	1.48381	2	1	1050	68.8571	253.5	24.5	88.8371	273	45	123.259	507	46
2012-05-31	1.33867	2	1	812	36.8005	220	9	33.8534	220	9.5	51.3288	260	12
2012-06-01	1	1	1	689	42.2496	317	5	42.2496	317	5	42.2496	317	5
2012-06-02	1.51282	2	2	858	69.6894	244	48.25	85.817	245	81	118.469	488	82
2012-06-03	1.34979	2	1	709	45.4457	211.5	6	58.5994	255	6	80.7433	423	6
2012-06-04	1.54949	3	1	1172	39.6887	190	6.25	44.9121	195	7	92.6561	528	7
2012-06-05	1.34319	2	1	1218	51.3452	396	14.75	64.5378	396	18	70.1232	423	19
2012-06-06	1.45908	2	1	1063	126.448	417.5	147.5	191.269	495	176	226.516	835	176
2012-06-07	1.84729	3	2	1552	130.936	370	139.75	160.37	366	215	315.079	1110	215
2012-06-08	2.22404	4	2	2013	192.433	398	268	306.643	573	460	548.475	1592	526
2012-06-09	2.89121	5	3	2105	220.758	379.6	282.6	254.68	437	323	778.414	1898	750
2012-06-10	2.8174	6	2	3149	225.661	1215	220.5	161.883	1228	100	681.893	2009	611
2012-06-11	1.39134	3	1	2356	159.497	776	22	151.761	776	27	280.994	1485	28
2012-06-12	1.57277	2	2	2020	130.777	612.5	104	193.357	778	171	237.702	1225	172
2012-06-13	1.40188	2	1	1065	126.89	411.5	59	189.523	517	59	218.151	823	59
2012-06-14	1.95925	3	2	1227	101.457	297	76	72.357	189	71	261.045	891	99
2012-06-15	1.32907	2	1	860	71.9517	293	4.5	106.643	418	6	116.036	586	7
2012-06-16	1.76476	3	2	1067	84.8285	260.333	46	106.613	297	51	199.078	781	59
2012-06-17	1.48601	2	1	572	31.5087	141	4	45.9336	177	4.5	58.9668	263	4.5
2012-06-18	1.22481	2	1	516	16.0707	147	3	18.7384	147	3	21.9787	205	4
2012-06-19	1.31924	2	1	733	29.6992	215	4	32.7271	215	5	38.5293	245	5
2012-06-20	1.36034	2	1	827	26.1741	188	3	23.4704	188	3	40.9867	306	3
2012-06-21	1.32035	2	1	924	48.2359	288	7	54.5703	288	8	63.9913	316	8
2012-06-22	1.25666	2	1	1652	132.765	750	6	188.915	909	7.5	206.183	1160	8
2012-06-23	1.81582	3	2	1922	208.454	610.5	158.75	300.257	841	256.5	475.647	1547	257.5
2012-06-24	2.37955	4	3	2142	158.107	433.333	119	66.4351	286	77	492.57	1609	272.5
2012-06-25	1.36762	2	1	982	51.2067	250	31.5	67.8717	309	33	84.3381	500	33.5
2012-06-26	2.4146	3	2	685	55.8698	173	51.6667	28.708	97	24	147.688	519	122
2012-06-27	1	1	1	728	41.4299	357	5	41.4299	357	5	41.4299	357	5
2012-06-28	1.27194	2	1	1493	49.785	492	3	52.5459	492	3	71.2726	492	3
2012-06-29	1.45726	2	1	1778	144.532	502	143	221.224	709	151	244.445	964	152
2012-06-30	1.54852	2	2	948	82.4056	318.5	47.5	80.2152	229	81	152.145	637	82
2012-07-01	1	1	1	1016	126.948	755	20	126.948	755	20	126.948	755	20
2012-07-02	1.57221	2	2	1468	114.342	490	78	134.305	404	154	221.885	980	155
2012-07-03	1.28852	2	1	1071	45.7204	273.5	4	73.4519	382	4	81.211	547	4
2012-07-04	1.64701	3	1	1289	89.0014	281	36	139.613	361	36	205.379	843	37
2012-07-05	1.22482	2	1	1112	58.4784	540	7.5	60.0486	540	9	64.8849	540	10.5
2012-07-06	1.47398	2	1	1403	197.689	539.5	230	292.133	674	333	332.866	1079	334
2012-07-07	1.8661	3	2	2106	157.087	532	171.25	131.078	532	151	352.623	1231	276.5
2012-07-08	1.58645	2	2	1122	90.8922	331.5	66	97.1889	307	84	169.256	663	87
2012-07-09	1.25784	2	1	1307	91.6266	498	39	108.265	498	42	118.326	498	42
2012-07-10	1.47584	2	1	1490	112.48	380	53	149.246	465	63	205.45	760	64
2012-07-11	1.40307	2	1	1042	40.6627	248	8	43.7869	248	10	66.8925	400	11
2012-07-12	1.32784	2	1	1275	96.6871	356.5	15	142.744	483	21	153.955	713	21
2012-07-13	1.63627	3	1	1908	98.8153	456	30	113.08	456	39	214.968	927	39
2012-07-14	1.40777	2	1	1236	69.5449	364	18	79.5574	364	22	110.882	604	23
2012-07-15	1.41908	2	1	1038	70.5361	264	43	86.3776	288	47	119.132	522	47
2012-07-16	1.42338	2	1	881	42.3502	201	9	55.5471	184	9	80.1975	402	9
2012-07-17	1.20594	2	1	1044	44.0177	344	4	46.8458	344	4	48.7251	344	5
2012-07-18	1.38086	2	1	1473	171.205	499	116	261.61	689	116	288.794	998	116
2012-07-19	1.8876	3	2	1815	220.979	479.5	252	283.009	500	408	516.792	1385	458
2012-07-20	2.37578	4	2	2254	156.603	367.667	166.75	76.1371	314	86	491.983	1449	342
2012-07-21	1.42938	2	1	1062	64.4736	248	34.75	88.7298	314	41	114.291	496	42
2012-07-22	1.42125	2	1	800	33.2731	203	3	47.9888	271	3	62.6938	406	3
2012-07-23	1.24229	2	1	681	43.4369	199	3	60.1468	294	3	61.7239	332	3
2012-07-24	1.39189	3	1	1332	59.0402	521	10	70.5841	521	10	101.633	521	10
2012-07-25	1.42515	2	1	1169	49.6334	354	4	63.3832	248	4	91.367	708	4
2012-07-26	1.3873	2	1	803	37.2235	195.5	3	57.0872	268	3	67.3337	391	3
2012-07-27	1.72611	3	1	858	48.3261	173	35	47.6189	173	46	108.858	474	47
2012-07-28	1.93013	2	2	229	33.821	94.5	38.5	21.8166	69	15	67.4105	189	77
2012-07-29	1	1	1	349	23.0344	133	2	23.0344	133	2	23.0344	133	2
2012-07-30	1.34162	2	1	764	44.2317	219	6	57.0641	219	8	67.2435	266	9
2012-07-31	1.36364	2	1	825	59.9303	215	13	81.9212	267	16	100.808	426	16
2012-08-01	1	1	1	33	7.78788	23	3	7.78788	23	3	7.78788	23	3
2012-08-02	1.55172	2	2	29	5.48276	11.5	7	1.96552	9	1	9.24138	23	9
2012-08-03	1.26667	2	1	30	3.95	14	2	4.8	18	2	5.9	21	2
2012-08-04	1.42308	2	1	26	3.69231	11.5	2	4.42308	12	2	5.73077	23	2.5
2012-08-05	1.33333	2	1	9	2.27778	5	2	1.44444	2	1	3.44444	10	2
2012-08-06	1.11765	2	1	17	2.32353	4	2	2.58824	7	2	2.70588	8	2
2012-08-07	1.10256	2	1	39	5.24359	15	3	5.53846	15	3	5.64103	15	3
2012-08-08	1.49091	2	1	55	6.97273	16	9	7.12727	16	9	10.1818	22	9
2012-08-09	1.42105	2	1	38	3.44737	8.5	2	1.86842	7	2	5.84211	17	2
2012-08-10	1.31034	2	1	29	2.65517	7	2	2.96552	7	2	3.31034	8	2
2012-08-11	1.42105	2	1	19	2.57895	6	2	2.57895	6	2	3.31579	7	3
2012-08-12	1.08333	2	1	12	3.58333	10	2.5	3.66667	10	3	3.75	10	3.5
2012-08-13	1.05263	2	1	19	2.10526	5	2	2.10526	5	2	2.15789	5	2
2012-08-14	1.03763	2	1	186	1.35753	12	1	1.37097	12	1	1.44624	12	1
2012-08-15	1.16475	2	1	959	45.4119	295	3	57.1783	407	3	57.365	408	3
2012-08-16	1.43856	3	1	1359	78.9361	337	35	99.5077	337	44	138.619	645	44
2012-08-17	1.37758	2	1	1213	52.3166	263	3.5	69.7683	363	4	98.8895	526	4
2012-08-18	1.34639	2	1	996	22.5813	220	3	26.0492	220	3	30.9598	256	3
2012-08-19	1.40741	2	1	945	26.7566	180.5	2	36.8921	272	2	50.4952	361	3
2012-08-20	1.24421	2	1	1036	30.5169	259	2	31.7066	259	2	33.6091	259	3
2012-08-21	1.28509	2	1	1610	37.3	421	3	42.3758	421	3	58.9857	469	3
2012-08-22	1.33142	2	1	1572	85.5111	540	3	121.101	615	3	134.436	996	3
2012-08-23	1.59641	3	1	1784	102.165	447.5	11	120.884	554	11	233.688	1309	12
2012-08-24	1.28254	2	1	1529	173.888	717	11	237.908	912	15	251.29	1219	15
2012-08-25	1.27708	3	1	4847	685.54	3116	79	953.872	3301	79	1032.71	4438	79
2012-08-26	1.79541	4	2	6232	903.599	2557.5	875.75	1207.66	2407	1575.5	2010.32	6263	1577.5
2012-08-27	2.3458	5	2	7461	810.885	2046.33	893	768.111	1278	1054	2446.29	7294	2150
2012-08-28	2.85179	6	3	8670	947.843	1907	1097	1238.06	1950	1559	3342.57	8684	3246.5
2012-08-29	3.53873	7	4	9307	768.543	1584.6	890	333.318	675	360	3446.84	8959	3173
2012-08-30	1.3952	2	1	2123	159.046	670	13	252.334	780	13	291.034	1340	13
2012-08-31	1.72829	3	1	3029	304.203	844	177	487.956	1228	177	691.075	2490	177
2012-09-01	1	1	1	975	68.6779	257	6	68.6779	257	6	68.6779	257	6
2012-09-02	1.38359	2	1	1718	110.476	424	10	150.194	483	10	188.728	723	13
2012-09-03	1.6275	3	1	2553	215.039	618	220.5	333.373	860	240	459.13	1519	240
2012-09-04	1.93373	4	2	3682	430.393	959	615.542	724.092	1368	935	1041.91	2765	935
2012-09-05	2.47251	5	2	4220	407.113	824.333	513.25	417.387	725	608	1324.06	3340	1027
2012-09-06	2.90844	6	3	4915	375.031	738.75	455.333	312.437	720	403	1448.25	3734	1148
2012-09-07	1.36324	2	1	2285	209.527	799	16	305.028	936	17	370.474	1598	17
2012-09-08	1.85488	3	2	2584	184.16	615.333	85.5	152.833	481	115.5	479.021	1846	117
2012-09-09	1.28127	2	1	1799	67.7082	492	3	102.664	641	3	118.677	984	3
2012-09-10	1.508	3	1	3061	153.633	991	38.5	179.417	991	60	248.472	1287	61
2012-09-11	1.33164	2	1	3549	417.526	1323.5	214	588.192	1718	214	666.581	2647	214
2012-09-12	1.72111	3	2	5357	458.307	1233.5	403	588.917	1442	580	1030.09	3532	581
2012-09-13	1.33578	2	1	4488	606.404	2141	429	887.647	2432	429	968.857	3512	429
2012-09-14	1.90627	3	2	5548	770.865	1788	739	1008.75	1965	1362	1791.84	4861	1377.5
2012-09-15	2.68013	4	3	5668	748.255	1416.33	763	635.296	982	761	2388.71	5491	2142.5
2012-09-16	3.323	5	4	6257	573.571	1154.6	599.25	222.011	423	266	2385.45	5773	2344
2012-09-17	1.22398	2	1	2911	282.7	1202	11	391.472	1534	11	397.516	1919	12
2012-09-18	1.60281	3	1	4134	473.951	1322	527.75	663.571	1535	749	942.897	3341	749.5
2012-09-19	2.10908	4	2	5409	639.225	1313	773	965.879	1865	1351	1686.16	4588	1515
2012-09-20	2.56988	5	3	6633	786.697	1357.33	980	1083.25	1667	1424	2457.84	5926	2344
2012-09-21	2.98575	6	3	8212	810.521	1309.5	998	941.149	1467	1153	2926.16	7059	2813.5
2012-09-22	3.60489	7	3	9114	784.085	1214.8	941.292	750.673	1100	863	3387.05	7825	3475
2012-09-23	4.1443	8	4	10125	806.244	1187.33	962	919.539	1360	1065	3968.02	8867	3834
2012-09-24	4.61414	9	5	11341	802.589	1158.43	973.5	897.572	1341	1034	4439.71	9773	4411
2012-09-25	5.05309	10	5	12620	684.527	1075.5	850.667	390.128	884	432	4379.59	10082	4513
2012-09-26	1.31651	2	1	4815	389.248	1493	378	577.715	1805	382	604.683	2588	382
2012-09-27	1.84183	3	2	6575	729.259	1651.5	906	1180.57	2299	1697	1623.11	4294	1698
2012-09-28	2.47323	4	3	7210	546.534	1223.67	602	250.736	642	262	1729.51	4549	1473
2012-09-29	1.33521	2	1	4269	462.383	1435	249	713.375	2067	249	736.043	2651	249
2012-09-30	1.59495	3	1	8194	1053.88	2376	1398	1664.96	3636	1852.5	2048.17	5985	1852.5
2012-10-01	1	1	1	3310	450.489	1791	12	450.489	1791	12	450.489	1791	12
2012-10-02	1.38815	2	1	6701	951.167	2233	1154	1328.04	3006	1319	1550.25	4466	1319
2012-10-03	1.85078	3	2	9684	1147.59	2434	1301.25	1571.91	2915	2212	2644.38	7101	2218
2012-10-04	2.25889	4	2	12407	1418.87	2804.5	1793	1956	3416	2758	4019.1	9990	3772
2012-10-05	2.63602	5	2	16193	1877.54	3207	2340.5	2833.58	4601	3735	5912.72	13441	6018
2012-10-06	3.17605	6	3	18756	1693	2858	2152.8	1500.3	2534	1751.5	6604.74	15309	6406
2012-10-07	2.86048	7	2	31336	3328.68	9487	3683.5	6486.72	12380	8529	10439.8	25728	10652
2012-10-08	2.95212	8	2	44781	5610.95	13834	5598.57	11370.1	21099	16177	18675.3	41008	21834
2012-10-09	1	1	1	6103	417.104	3230	3	417.104	3230	3	417.104	3230	3
2012-10-10	1.64189	2	2	6403	793.024	2961	280	1170.26	3297	364	1566.37	5922	367
2012-10-11	1.22783	2	1	3292	264.841	1422	20	391.065	1963	22	391.975	2188	22
2012-10-12	1.68665	3	2	3919	462.491	1486	391	695.594	1638	571	1023.14	3540	571
2012-10-13	2.30177	4	2	4119	442.98	1198.67	455	386.692	729	552	1358.47	4008	1146
2012-10-14	2.86966	5	3	4519	439.818	1035	458.5	420.979	710	550	1656.95	4542	1369
2012-10-15	3.42288	6	4	5096	426.781	914.2	426.125	387.445	584	459	1856.48	4971	1525
2012-10-16	3.64725	7	4	6370	414.5	852.5	458.467	489.135	849	611	1974.1	5626	1617
2012-10-17	4.08226	8	4	7306	462.818	849.714	551.75	667.353	1064	858	2388.15	6425	2177.5
2012-10-18	4.58206	9	4	7994	460.388	814.5	554.25	472.677	714	571	2654.39	6977	2597.5
2012-10-19	5.06934	10	5	8768	458.509	786.667	552.155	485.9	853	573	2905.34	7476	2898
2012-10-20	5.71377	11	5	9227	450.471	749.4	537.625	397.706	615	449	3158.13	7855	3216
2012-10-21	6.34272	12	6	9693	437.014	712.818	517.2	361.46	577	394	3367.14	8210	3414
2012-10-22	6.76871	13	7	10515	420.827	687.333	503.8	385.598	613	430	3489.14	8580	3412
2012-10-23	7.09063	14	7	11553	414.209	663.462	486.111	409.321	718	452	3584.76	9049	3234
2012-10-24	7.43479	15	7	12583	488.024	886	542.917	813.264	1216	912	4104.36	9908	3976
2012-10-25	7.86514	16	8	13495	509.272	822.5	559.154	628.954	964	690	4455.65	10446	4376
2012-10-26	8.2845	17	8	14457	556.211	926	589.75	737.418	1073	788	4896.17	11175	4731
2012-10-27	8.93253	18	9	15029	513.638	733.6	562.571	334.375	649	340	5044.12	11398	4957
2012-10-28	1.35674	2	1	1595	140.418	511	52	203.462	652	52	217.596	978	52
2012-10-29	2.37663	3	2	1147	144.398	332.667	173.5	73.5048	238	50	373.099	998	436
2012-10-30	1	1	1	512	27.8691	199	5	27.8691	199	5	27.8691	199	5
2012-10-31	NO DATA
2012-11-01	1	1	1	1899	159.741	945	5	159.741	945	5	159.741	945	5
2012-11-02	1.47752	2	1	2892	280.594	897	258	405.2	981	273.5	509.518	1794	273.5
2012-11-03	2.08889	3	2	3285	216.218	664.333	216	141.384	372	174	589.225	1993	435
2012-11-04	2.59046	4	3	3648	212.248	550.5	222	181.306	527	196	708.61	2202	519.5
2012-11-05	3.01869	5	3	4442	191.9	485.6	213	180.894	457	238	762.592	2428	610
2012-11-06	3.35568	6	3	5266	274.096	579.5	324.5	469.416	789	612	1111.21	3031	1119.5
2012-11-07	3.71772	7	3	6288	327.782	604.5	382.833	503.237	783	626	1433.61	3611	1500
2012-11-08	4.31238	8	4	6809	327.607	554.25	383.167	341.582	535	402	1665.12	3990	1746
2012-11-09	4.30158	9	4	8691	401.63	1303	470.714	686.106	1303	853	1990.2	4885	2079
2012-11-10	4.76318	10	4	9695	380.836	838.5	467.333	377.381	776	414	2161.17	5241	2306
2012-11-11	1.52911	2	2	2336	132.546	557.5	31	176.455	607	45	250.33	1115	46
2012-11-12	1.75862	3	1	3567	334.964	798	411	550.326	1152	621	711.565	2087	621
2012-11-13	2.08328	4	2	5079	364.743	858	473.5	464.601	987	646	963.925	2782	852
2012-11-14	2.2431	5	2	8079	675.645	1509	834.75	1138.95	2024	1432	1744.77	4503	1433
2012-11-15	3.04211	6	3	8122	648.6	1116	791	540.262	793	629	2275.25	5078	2047.5
2012-11-16	3.75989	7	4	8567	557.573	918.25	697.667	310.149	473	340	2465.78	5381	2308
2012-11-17	4.47802	8	4	9121	511.999	811.6	629.75	365.18	521	395	2681.06	5740	2692
2012-11-18	5.63131	9	5	8636	453.899	684.5	545.4	54.7221	143	51	2865.85	5819	2772
2012-11-19	1	1	1	1539	54.1917	525	3	54.1917	525	3	54.1917	525	3
2012-11-20	1.398	2	1	2706	112.239	631	20.5	147.479	631	28	177.651	936	28
2012-11-21	1.37853	2	1	2618	198.677	712.5	157	274.518	856	162.5	321.525	1425	162.5
2012-11-22	1.78719	3	2	3388	264.913	663	294	350.963	719	485	597.875	1989	487
2012-11-23	2.26731	4	2	4216	394.883	760	478.667	592.672	1002	809	1072.76	2833	1070
2012-11-24	2.88161	5	3	4806	389.742	691	483.75	430.852	706	545	1371.67	3308	1342
2012-11-25	3.54052	6	4	5121	306.142	567.333	377	96.5315	331	112	1382.35	3404	1344
2012-11-26	1.29436	2	1	1933	92.499	462	6	127.218	526	7	133.332	782	8
2012-11-27	1.62978	3	1	2774	163.435	527	125.75	255.025	638	164.5	347.218	1356	165.5
2012-11-28	2.05118	4	2	3517	299.063	683	382	463.769	793	685	736.695	2046	716
2012-11-29	2.561	5	2	4205	363.06	701.5	463.2	499.465	783	670	1115.27	2692	1280
2012-11-30	3.543	6	3	4035	347.918	580.333	417.75	238.006	420	258	1399.85	2894	1564
2012-12-01	1	1	1	924	26.0292	249	4	26.0292	249	4	26.0292	249	4
2012-12-02	1.48505	2	1	1204	63.4012	230	60	90.3355	270	71.5	109.301	460	71.5
2012-12-03	1.75545	3	2	1836	68.3487	290	41.5	84.4036	290	57	155.264	585	59
2012-12-04	1.37067	2	1	1500	39.142	312	6	40.2313	312	7	55.452	480	8
2012-12-05	1.35161	2	1	2170	182.295	660	170	265.076	811	174	280.658	1044	174
2012-12-06	1.76571	3	2	2975	242.094	637.5	271	334.983	704	357	538.873	1632	357
2012-12-07	2.216	4	2	3625	297.309	629	385	417.617	815	632	858.31	2250	810
2012-12-08	2.90087	5	3	3773	280.912	530.75	343	214.653	435	253	1037.55	2493	962
2012-12-09	2.63681	6	2	6308	522.907	1493	614	932.338	1793	1312	1552.68	3913	1338
2012-12-10	3.05247	7	2	7642	679.593	1441	754	1003.87	1540	1260	2285.2	5120	2370.5
2012-12-11	3.51832	8	3	8954	667.379	1262	767.714	752.114	1170	895	2702.26	6006	2693
2012-12-12	4.0248	9	4	10161	702.387	1215	805.875	875.926	1345	1020	3256.97	6897	3479
2012-12-13	4.54892	10	4	11233	699.654	1123.8	792	711.745	1137	790	3657.55	7656	3916
2012-12-14	5.08209	11	5	12340	717.766	1075.33	800.683	792.379	1209	867	4121.68	8457	4300
2012-12-15	5.66501	12	6	13305	635.251	987.429	743.8	397.406	734	433	4219.88	8786	4414
2012-12-16	1.21103	2	1	4369	436.016	1984	144	594.949	2209	144	605.558	2626	144
2012-12-17	1.53827	3	1	8427	1186.23	3005	1335	1914.35	4695	1475	2228.12	6592	1475
2012-12-18	2.31377	4	2	8401	1104.18	2303	1251	826.95	1245	999	3061.42	7430	2550
2012-12-19	3.03892	5	3	9148	960.067	1911	998.5	682.492	981	781	3493.7	8129	3321
2012-12-20	3.64539	6	4	10214	820.551	1640.8	847.375	532.924	802	610	3661.71	8686	3474.5
2012-12-21	4.44938	7	5	10510	725.62	1419.5	741.6	326.278	496	348	3884.6	8981	3786
2012-12-22	5.23287	8	6	10903	649.739	1256.57	635.333	298.395	455	310	4042.85	9256	3847
2012-12-23	6.03226	9	7	11222	584.439	1129.25	556.5	240.014	417	246	4167.82	9457	3913
2012-12-24	6.76576	10	8	11625	532.81	1024.78	497.875	225.878	412	232	4248.49	9676	3981
2012-12-25	7.60762	11	9	11856	473.61	933.2	448	86.8731	213	83	4252.52	9731	4032
2012-12-26	1.23564	2	1	1184	23.6605	163.5	5	31.0068	217	5	35.1892	327	5
2012-12-27	1.44136	3	1	2055	135.33	532	37	227.902	687	37	246.444	958	37
2012-12-28	1.82947	4	2	2891	157.844	494	139	216.902	533	173	391.333	1343	173
2012-12-29	2.28413	5	2	3326	196.996	455.333	242.583	252.866	485	357	591.988	1722	493
2012-12-30	2.68561	6	2	4100	286.261	538	371	471.358	809	650	951.108	2359	991
2012-12-31	2.98095	7	3	5198	429.267	1025	526.167	770.218	1337	1047	1519.91	3449	1699
2013-01-01	1	1	1	1083	69.4247	412	4	69.4247	412	4	69.4247	412	4
2013-01-02	1.31084	2	1	2667	301.727	942	156	423.365	1253	156	451.295	1571	156
2013-01-03	1.70102	3	2	4027	393.102	946.5	435.5	533.282	1081	622	831.715	2460	622
2013-01-04	2.51993	4	2	4064	356.867	733.667	403	255.309	520	285	1078.58	2687	985
2013-01-05	1.13073	2	1	3488	391.42	1639	261	480.782	1880	261	485.83	1888	261
2013-01-06	1.79948	3	2	3810	544.625	1312.5	624	673.128	1217	829	1116.01	2739	1185.5
2013-01-07	1.73321	4	1	2144	219.453	884	128	65.8484	632	25	581.646	2769	137
2013-01-08	1.25707	2	1	4349	436.546	1965	117	635.757	2382	117	660.511	2887	117
2013-01-09	1.56442	3	1	8685	1040.18	2555	1293	1639.08	3784	1785	1969.56	5851	1785
2013-01-10	2.31517	4	2	9211	1212.73	2152	1374.33	1353.31	2301	1564	3209.97	7004	3437
2013-01-11	1	1	1	3057	505.578	1656	126	505.578	1656	126	505.578	1656	126
2013-01-12	1.5125	2	2	5001	619.222	1508.5	670	789.953	1598	861	1098.74	3017	862
2013-01-13	2.15566	3	2	5859	620.306	1251.67	693	645.953	974	787	1583.51	3755	1591
2013-01-14	2.65265	4	3	7350	566.698	1091	632	580.244	959	690	1842.37	4364	1796
2013-01-15	3.05887	5	3	9156	607.478	1034.8	711	765.588	1287	915	2244.37	5174	2320
2013-01-16	3.64286	6	4	10251	608.773	970.333	721.333	641.165	1082	734	2645.52	5822	2674
2013-01-17	4.22077	7	4	11229	653.945	956	740.667	746.603	1229	812	3160.91	6504	3327
2013-01-18	4.779	8	5	12389	626.293	889.5	717.5	579.338	1064	616	3444.18	7055	3724
2013-01-19	5.49305	9	6	13013	602.632	830.444	679.833	475.197	837	483	3754.1	7474	4020
2013-01-20	6.19805	10	6	13623	529.656	764.9	618.111	215.162	393	214	3801.01	7649	4134
2013-01-21	6.93466	11	7	14080	500.552	717.182	576.845	308.7	573	309	3984.54	7889	4368
2013-01-22	7.40299	12	8	15137	452.821	672.75	530.909	240.254	650	243	3946.25	8073	4126
2013-01-23	7.87876	13	9	16183	436.518	647.154	500.111	352.625	776	361	4043.52	8413	4250
2013-01-24	1.37283	2	1	2591	209.153	709	158	307.649	1011	169	320.585	1418	169
2013-01-25	1.81331	3	2	3337	277.985	707	294.5	398.163	903	516	646.556	2121	517
2013-01-26	2.11788	4	2	4530	352.652	761	458	487.053	968	696.5	961.336	2803	765
2013-01-27	2.60205	5	2	5468	427.982	770.5	531	542.787	933	670	1338.79	3452	1285.5
2013-01-28	3.05514	6	3	6619	507.195	792.667	592	663.369	1035	758	1769.15	4135	1640
2013-01-29	3.46409	7	3	8076	503.162	821.5	600.167	585.065	950	679	2034.96	4739	2106
2013-01-30	4.01611	8	4	9064	505.805	761	595.414	540.558	867	603	2353.49	5286	2427
2013-01-31	4.76768	9	5	9474	489.636	683.75	569.429	417.123	685	446	2668.45	5684	2775.5
2013-02-01	1	1	1	1627	168.431	671	10	168.431	671	10	168.431	671	10
2013-02-02	1.49475	2	1	2573	257.033	671.5	290.5	354.518	762	358	460.687	1343	358
2013-02-03	1.99167	3	2	3361	290.346	624	334	370.284	690	530	722.2	1872	608
2013-02-04	2.18256	4	2	5138	477.336	1159	583	753.248	1416	1018	1225.37	2978	1195
2013-02-05	2.66719	5	2	6352	469.405	1019.5	594.4	536.527	952	674	1527.42	3697	1509.5
2013-02-06	3.09918	6	3	7784	571.103	1019	690.333	862.204	1449	1076	2108.49	4584	2291
2013-02-07	3.76299	7	4	8388	561.201	906.25	665.286	521.798	866	578	2478.12	5084	2594.5
2013-02-08	4.0408	8	4	10172	566.692	1284	693.414	728.436	1471	829	2771.73	6162	2884.5
2013-02-09	4.4842	9	4	11642	640.988	1181	768.4	938.352	1856	1032	3359.96	6931	3640.5
2013-02-10	5.19889	10	5	12117	639.542	997.667	732.75	529.157	837	534	3757.19	7379	3999
2013-02-11	5.88739	11	6	12788	560.628	823.25	667.414	261.523	491	260	3821.48	7590	4058.5
2013-02-12	6.59781	12	7	13245	523.962	734.444	618.583	293.717	570	290	3980.07	7844	4256
2013-02-13	7.05492	13	7	14366	528.35	730	607.866	556.525	899	567	4225.96	8337	4458
2013-02-14	7.34917	14	7	15869	570.782	1041	632.556	780.681	1304	804	4606.26	9035	4914
2013-02-15	7.71085	15	8	17278	642.526	1125	668.916	906.851	1500	931	5137.34	9775	4858
2013-02-16	8.27671	16	9	18236	607.372	953.333	645.905	467.5	858	468	5334.9	10154	5190.5
2013-02-17	8.703	17	9	19502	584.583	861.5	625.517	461.099	893	449	5449.5	10502	5523.5
2013-02-18	8.84257	18	9	21572	692.6	1678	688.223	1205.48	1915	1264	6132	11574	6401
2013-02-19	9.52858	19	10	22267	680.53	1270	679.25	606.994	1007	605	6547.51	12068	6913
2013-02-20	10.0028	20	10	23448	672.21	1151.33	674.941	636.474	1133	634	6853.62	12569	7207
2013-02-21	10.3293	21	10	25069	649.008	1145	662.556	551.637	1145	535	6962.01	13033	7498
2013-02-22	11.0626	22	10	25624	650.615	973.6	653.133	548.871	1078	528	7359.95	13420	7916
2013-02-23	11.5669	23	11	26754	650.001	955	655.882	619.772	1181	601	7668.8	13896	8256
2013-02-24	12.2809	24	12	27363	603.167	842.143	621.667	246.145	564	233	7744.2	14074	8291
2013-02-25	12.947	25	12	28046	593.408	798.75	609.636	440.841	855	416	7996.02	14400	8576
2013-02-26	13.2669	26	13	29554	581.391	839	600.35	489.41	1047	467	8077.36	14787	8607.5
2013-02-27	13.2323	27	13	32012	643.935	1312	672.69	971.408	1793	931	8428.52	15544	9039.5
2013-02-28	13.8982	28	14	32757	660.78	1280	682	677.45	1472	645	8914.19	16015	9540
2013-03-01	1	1	1	2081	162.902	969	6	162.902	969	6	162.902	969	6
2013-03-02	1.4922	2	1	3206	300.784	921	298	424.02	1006	379	529.261	1842	379
2013-03-03	1.96684	3	2	4162	437.912	885.333	518	610.369	1018	833.5	1017.67	2656	1104
2013-03-04	2.36983	4	2	5562	505.969	888.75	614.708	685.266	1169	898	1446.5	3555	1527
2013-03-05	2.18625	5	1	10620	722.028	3466	864.267	1195.51	3912	1441.5	1952.96	6682	1644.5
2013-03-06	3.26017	6	3	9928	901.645	1903.5	1099.1	1168.38	2435	1374	3257.31	6989	3642
2013-03-07	1	1	1	3016	233.813	1288	5	233.813	1288	5	233.813	1288	5
2013-03-08	1.25817	2	1	8510	611.489	3401	10	889.705	4114	11	972.281	5258	11
2013-03-09	1.76514	3	2	12058	1420.71	3554	1271	2437.53	5453	2144	3123.41	8671	2145
2013-03-10	2.4689	4	3	13152	1316.75	2784.33	1340.5	1107.31	1894	1310	3970.58	9725	3018
2013-03-11	2.57078	5	3	19745	2014.25	4892	2433	3544.87	6189	4700	6189.49	14299	6951
2013-03-12	3.23224	6	3	21706	2147.07	3948	2564.88	2358.71	3552	2671	7988.69	16580	8198.5
2013-03-13	3.94229	7	4	23374	1999.41	3265	2349.67	1591.26	2564	1670	9009.71	17938	8264
2013-03-14	4.75805	8	4	24187	1731.09	2660	2058.8	744.229	1351	742	9450.97	18563	8683
2013-03-15	5.3927	9	5	25905	1654.21	2383.6	1901.33	1315.73	2235	1325	10139.7	19594	9844
2013-03-16	5.99152	10	6	27843	1537.2	2166.67	1741	1052.73	1787	1068	10486.5	20425	10853
2013-03-17	6.56151	11	7	29866	1490.48	2042.3	1642.11	1229.51	2104	1244	11005.7	21372	11680
2013-03-18	7.22156	12	8	31337	1421.67	1930.82	1522.11	977.884	1912	950	11466.9	22102	12320
2013-03-19	7.7394	13	9	33477	1406.94	1846.08	1497.67	1236.86	2241	1183	11970.7	23012	12755
2013-03-20	8.26643	14	9	35563	1337.51	1758.92	1422	961.121	1794	911	12229.6	23748	12568
2013-03-21	8.69348	15	10	38092	1319.87	1737	1428.83	1238.84	2316	1193	12656.4	24659	12853
2013-03-22	9.28064	16	11	39813	1346.95	1958	1433.88	1290.39	2483	1232	13399.5	25663	13801
2013-03-23	9.89912	17	11	41387	1325.6	1824	1403.5	1036.12	1953	965	13925.9	26390	14261
2013-03-24	10.5055	18	12	43033	1315.86	1716.25	1378.65	1092.32	2137	1018	14485.5	27078	14719
2013-03-25	11.0464	19	12	44940	1250.25	1575	1326.17	792.557	1803	731	14663.3	27623	14927
2013-03-26	11.6057	20	12	46718	1227.22	1507.67	1292.69	908.431	1909	841	15013.6	28240	15359
2013-03-27	12.3007	21	13	47892	1182.39	1410.71	1243	716.751	1438	667	15362.3	28725	15691
2013-03-28	13.042	22	14	48857	1126.46	1352.86	1181.56	546.235	1332	495	15605.1	29104	15907
2013-03-29	13.8133	23	15	49670	1055.34	1300.5	1111.09	318.099	836	283	15667.7	29300	16011
2013-03-30	14.3901	24	15	51199	1028.4	1261.39	1075.69	650.795	1471	586	15850.6	29696	16369
2013-03-31	14.9284	25	16	52861	1014.07	1288	1047.59	695.217	1744	605	16047.4	30100	16659
2013-04-01	1	1	1	164	458.567	1691	99.5	458.567	1691	99.5	458.567	1691	99.5
2013-04-02	1.41967	2	1	305	971.951	2410	1206	1380.1	2912	1409	1626.29	4332	1409
2013-04-03	1.85841	3	2	452	1082.44	2240	1290.5	1371.57	2553	1911	2468.74	6345	2277.5
2013-04-04	2.40794	4	2	554	1235.7	2123.67	1515	1530.08	2505	1876.5	3544.05	8002	3670
2013-04-05	2.79688	5	3	704	1326.15	2107	1671.07	1703.95	2868	2062.5	4492.69	9876	4798
2013-04-06	3.40764	6	3	785	1498.85	2385	1774.5	1859.36	2958	2079	5888.22	11826	6459
2013-04-07	3.85667	7	4	914	1616.88	2452.33	1873.76	2002.05	3221	2205.5	7059.07	13786	7843.5
2013-04-08	4.2282	8	4	1078	1565.04	2429.5	1853.93	1663.52	2979	1819.5	7648.57	15282	8018
2013-04-09	4.26681	9	4	1368	1934.98	3939	2180.08	2988.12	5228	3302.5	9015.17	18304	9723
2013-04-10	4.72396	10	4	1536	2116.59	3777	2276.42	2532.24	4164	2670	10561.2	20485	11324.5
2013-04-11	4.94111	11	4	1817	2297.55	3901	2493.5	2937.82	5184	3081	11865.6	23236	12578
2013-04-12	5.23179	12	4	2101	2611.34	4400.5	2749.71	3536.75	6083	3618	13798.4	26046	14608
2013-04-13	5.76414	13	5	2281	2511.46	3882.67	2693.62	2132.81	3995	2089	14842.2	27711	15718
2013-04-14	5.03926	14	4	3235	3231.19	11335	3493	5751.68	13130	6506	16216.8	35407	17573
2013-04-15	3.92724	15	2	5525	8613.11	23941	7598.33	17487.2	34014	21288	26982.5	56383	31423
2013-04-16	3.81513	16	2	7589	11469.6	24487	12606.5	16210.9	30393	16830	35854.8	68791	38764
2013-04-17	4.30919	17	3	8655	11197.1	19682.5	12602	10644.6	23828	9817	42083.2	74073	44934
2013-04-18	5.08151	18	4	9054	9405.54	15195.2	9994.33	4330.87	10225	3731	44559.5	76125	46390.5
2013-04-19	5.77315	19	5	9601	8097.57	12697.4	8632.25	3698.42	9481	3178	45719.2	77802	48638
2013-04-20	6.68084	20	6	9716	6938.98	10745.2	7249.45	1381.74	4194	1146	46559.7	78423	49720.5
2013-04-21	7.57096	21	7	9857	6069.59	9333.57	6311.5	1169.92	3900	971	47063.6	78899	50584
2013-04-22	8.438	22	8	10016	5435.19	8273.88	5722.15	1229.18	3623	1060	47545.6	79484	51112.5
2013-04-23	9.22429	23	9	10268	4885.76	7433.89	5087.63	1058.32	3488	871	47437	79982	51022
2013-04-24	9.98955	24	9	10526	4484.95	6769.9	4715	1253.23	4169	1036	47527.5	80558	50662.5
2013-04-25	10.5348	25	10	11020	4377.39	6856	4475.7	2881.07	8427	2380	48278	81893	52444
2013-04-26	11.3717	26	11	11178	4112.81	5870.83	4177.46	1323.76	4588	1058	48919.3	82474	52852
2013-04-27	12.1623	27	12	11383	3802.39	5458.54	3821.86	855.401	3440	673	48893.7	82859	52436
2013-04-28	12.9596	28	13	11570	3560.28	5107.79	3574.81	871.228	3699	683	48974.7	83215	52324.5
2013-04-29	13.7258	29	14	11777	3348.6	4801	3374	887.863	3766	689	49001.7	83600	51245
2013-04-30	14.2059	30	15	12235	3197.7	5115	3211.73	1390.06	6527	1060	48557.5	84440	50398
2013-05-01	1	1	1	4432	2249.38	7865	1314.5	2249.38	7865	1314.5	2249.38	7865	1314.5
2013-05-02	1.61075	2	2	5449	2530.37	5729.5	2823	2837.4	5060	3727	4666.4	11459	4696
2013-05-03	2.21582	3	2	6737	2671.49	4880.67	3075.67	3052.34	5178	3484	6826.41	14642	7329
2013-05-04	2.79657	4	3	7998	2394.86	4089.75	2753.5	2085.96	3908	2203.5	7835.95	16359	8784
2013-05-05	3.35912	5	4	9295	2310.89	3641.4	2636	2211.38	3959	2236	8953.83	18207	9471
2013-05-06	3.95362	6	4	10415	2245.7	3275.17	2512.5	1990.4	3665	1909	9981.26	19651	10575
2013-05-07	4.45463	7	5	11814	2233.1	3098.5	2473.42	2190.38	4089	2136	10989.6	21292	11482.5
2013-05-08	4.95851	8	5	13183	2128.96	2957.5	2354	1735.25	3622	1615	11583.6	22452	12146
2013-05-09	5.39458	9	6	14765	2239.2	3599	2380	2397.04	4832	2290	12739.4	24057	13561
2013-05-10	5.97569	10	6	15919	2060.79	3088	2234.2	1409.46	3119	1315	13225.3	25118	14204
2013-05-11	6.75205	11	7	16431	1944.05	2575.33	2066.88	1098.15	2657	945	13911.3	25725	14560
2013-05-12	7.57295	12	8	16834	1732.7	2172.08	1878.14	543.269	1486	462	14121.5	26065	14742.5
2013-05-13	8.19239	13	8	17683	1626.08	2050.38	1767.6	998.583	2381	900	14442	26655	15359
2013-05-14	8.68912	14	9	18795	1636.21	2342.5	1734.75	1496.23	3242	1374	15083.7	27619	16073
2013-05-15	9.35209	15	10	19512	1541.5	2096.5	1646.23	892.008	2196	792	15421.4	28218	16511.5
2013-05-16	10.0206	16	10	20155	1511.28	1986	1586.11	1019.63	2486	900	15947.7	28865	16704
2013-05-17	10.4105	17	11	21419	1526.87	2563	1572.8	1356.69	3272	1199	16363.2	29677	17352
2013-05-18	11.1662	18	12	21896	1472.71	2143.5	1510.55	857.867	2193	737	16864.5	30194	17716
2013-05-19	11.8789	19	13	22454	1378.11	1784.33	1431.83	571.337	1599	479	17016.8	30522	17949
2013-05-20	12.0388	20	13	24144	1497.01	3533	1477.47	2100.25	4281	1985	17925.8	31894	19189
2013-05-21	12.6219	21	14	24971	1507.27	3105	1451.18	1292.95	3139	1112	18625.1	32675	19861
2013-05-22	13.2735	22	14	25642	1447.5	2602.67	1409.33	896.382	2257	790	19034	33225	20125.5
2013-05-23	13.9611	23	15	26232	1401.6	2284.75	1368.43	831.007	2173	711	19436.9	33739	20704
2013-05-24	14.5243	24	16	27059	1305.25	1975	1311.75	465.687	1543	375	19308.5	33991	20709
2013-05-25	15.1693	25	17	27713	1286.58	1846.5	1280.67	830.184	2248	713	19683	34449	21004
2013-05-26	15.799	26	18	28380	1247.29	1707.71	1247.88	713.053	1956	607	19933.4	34814	21151.5
2013-05-27	15.7625	27	18	30354	1442.28	4327	1304.22	2543.16	5155	2364	21180.3	36482	22851.5
2013-05-28	16.336	28	18	31169	1443.26	3407.5	1286.1	1138.33	2971	914	21764.7	37088	23470
2013-05-29	16.8698	29	19	32065	1393.11	2837	1259.14	894.963	2571	745	22051.5	37565	23810
2013-05-30	17.367	30	19	33025	1432.73	2683.75	1258.7	1365.46	3552	1167	22775.9	38367	24653
2013-05-31	18.0416	31	19	33639	1393.02	2422.2	1237.23	883.589	2468	750	23243.8	38841	24953
2013-06-01	1	1	1	2032	299.173	1378	15	299.173	1378	15	299.173	1378	15
2013-06-02	1.37201	2	1	3887	623	1660	695.5	836.837	1958	761	992.849	3020	761
2013-06-03	1.94194	3	2	5098	762.685	1521.5	925	1024.29	2033	1375	1781.08	4476	1844.5
2013-06-04	2.26812	4	2	6967	845.694	1638	1075	1088.69	2118	1396	2391.02	5780	2354
2013-06-05	2.67862	5	2	8983	930.337	1724	1194.8	1217.05	2141	1520	3070.99	7210	3052
2013-06-06	3.11596	6	3	10849	1083.55	1764.67	1300.67	1401.66	2364	1589	3943.84	8567	3818
2013-06-07	3.48623	7	3	13366	1233.14	2080	1435.43	1684.64	2845	1848.5	4885.69	10245	5169
2013-06-08	4.24326	8	4	13989	1053.67	1593.67	1257.5	504.085	893	506	5171.98	10633	5404
2013-06-09	4.79582	9	5	15418	1009.84	1431	1182.2	859.568	1503	873	5552.05	11291	5786.5
2013-06-10	5.21559	10	5	17385	1054.09	1572	1196.5	1219.92	2174	1237	6143.69	12269	6442
2013-06-11	5.71814	11	6	19059	1031.53	1542	1167.62	982.395	1735	1011	6586.35	13054	6652
2013-06-12	6.11115	12	6	21106	1101.23	1733	1205.33	1343.93	2288	1383	7291.29	14196	7641
2013-06-13	6.55531	13	7	23052	1148.62	1848	1224	1317.68	2272	1346	7993.37	15253	8257
2013-06-14	7.00252	14	7	25007	1172.14	1777.33	1233.67	1228.08	2113	1234	8596.44	16240	9237
2013-06-15	7.68329	15	8	26068	1131.24	1625	1191.52	858.844	1792	828	9105.31	16864	9832
2013-06-16	8.45754	16	8	26732	1041.62	1421.8	1110.5	487.626	1014	445	9366.7	17173	10214
2013-06-17	9.10592	17	9	27803	964.403	1267.83	1043.27	473.873	988	445	9479.69	17493	10322
2013-06-18	9.59622	18	10	29387	937.259	1199.57	1010.79	734.414	1439	691	9703.1	18013	10529
2013-06-19	9.85659	19	10	31755	936.215	1312	1000.5	882.823	1786	825	9862.3	18656	10649
2013-06-20	10.3057	20	10	33538	1010.59	1762	1031.42	1225.5	2342	1131	10563.4	19475	11306
2013-06-21	10.8888	21	11	34865	1008.96	1675.5	1021.57	892.956	1798	832	11054.3	20102	11651
2013-06-22	11.6549	22	12	35547	941.905	1349.67	969.062	416.54	969	374	11258.7	20379	11921
2013-06-23	12.3799	23	12	36352	902.624	1204.8	934.559	517.823	1047	482	11527.1	20715	12219
2013-06-24	12.9474	24	13	37627	888.961	1170	914.118	680.11	1365	622	11816.6	21162	12311
2013-06-25	13.3973	25	14	39258	866.419	1254.5	895	645.364	1457	585	11971	21556	12694
2013-06-26	13.8115	26	14	40990	888.114	1533	898.533	876.033	1904	800	12341	22105	13168
2013-06-27	14.1893	27	15	42866	885.67	1486	890.842	765.739	1789	702	12566.6	22584	13120.5
2013-06-28	14.497	28	15	45005	908.572	1583	892.684	961.627	2161	889	12931	23217	13686
2013-06-29	14.8084	29	16	47167	934.905	1767	891.235	942.771	2179	841	13280.8	23803	14011
2013-06-30	15.6035	30	17	47773	921.072	1527.33	874.167	635.468	1416	567	13747.8	24196	14433
2013-07-01	1.05941	2	1	404	15.7574	190	3	15.9084	190	3	15.9084	190	3
2013-07-02	1.16295	2	1	1436	137.107	769	15	170.593	882	12	174.704	1008	18
2013-07-03	1.35513	3	1	3272	484.541	1621	527.5	682.624	1749	531.5	758.703	2576	531.5
2013-07-04	1.91449	4	2	4128	539.408	1268	549.25	648.735	1216	871	1249.8	3408	997.5
2013-07-05	2.36987	5	2	5291	594.869	1160	687.333	732.331	1205	908	1707.16	4269	1624
2013-07-06	2.87051	6	3	6433	746.613	1187.5	874.667	1035.89	1584	1211	2439.78	5343	2617
2013-07-07	3.53283	7	4	7113	672.139	1019.6	804	543.408	879	595	2749.8	5820	2922
2013-07-08	4.03514	8	4	8140	634.711	937.167	746.5	592.621	962	651	2995.34	6316	3250
2013-07-09	4.59041	9	5	9009	656.579	901.857	744.5	718.315	1121	765	3424.6	6969	3505
2013-07-10	5.14383	10	5	9880	619.93	849.875	707.75	519.581	883	535	3642.18	7411	3856
2013-07-11	5.75878	11	6	10563	590.737	806.222	676.556	485.364	808	507	3891.93	7857	4110
2013-07-12	6.46209	12	7	11026	570.711	761.5	645	440.18	803	453	4168.49	8199	4459
2013-07-13	7.40151	13	8	11011	531.75	706	590.714	217.848	425	209	4391.77	8352	4695
2013-07-14	8.32879	14	9	11077	470.264	650.333	524.75	41.3044	102	40	4406.85	8374	4609
2013-07-15	1.2883	2	1	607	17.5667	250	3	17.7694	250	3	22.2784	250	4
2013-07-16	1.21797	2	1	1202	125.864	527	20	161.401	660	20	167.379	893	20
2013-07-17	1.86126	3	2	1283	163.107	401	165	204.734	433	273	360.792	1160	329
2013-07-18	2.45306	4	3	1342	124.078	300.25	130	44.8308	131	49	388.858	1201	390
2013-07-19	1.34644	2	1	534	35.3605	161	6.5	47.8914	178	6.5	57.4045	263	7
2013-07-20	1.70263	3	2	797	53.3162	156	51	80.0314	248	52	117.972	435	52
2013-07-21	1.422	2	1	609	30.2947	146.5	4	43.5419	201	4	56.4795	293	5
2013-07-22	1.33612	2	1	479	14.6044	77	5	19.357	93	6	22.8727	150	6
2013-07-23	1.14718	2	1	496	47.254	223	5	52.7379	223	5	54.4597	225	6
2013-07-24	1.52639	3	1	682	46.3003	188.5	14.5	51.7111	203	23	90.0352	377	26
2013-07-25	1.13005	2	1	792	38.7727	384	5	37.2854	384	5	42.4773	384	5
2013-07-26	1.48683	2	1	1025	120.49	363	143	187.527	484	168	214.095	726	168
2013-07-27	2.06512	3	2	1121	80.8168	248	79	23.0856	108	22	218.065	744	156
2013-07-28	1.39832	2	1	477	15.7243	76	7	15.9706	81	7	26.2348	151	8
2013-07-29	1.22293	2	1	314	21.2882	154	9	20.3758	154	8	24.3917	154	10
2013-07-30	1.15604	2	1	878	63.8144	426	5	62.4613	426	5	68.5194	426	6
2013-07-31	1.44576	2	1	1180	181.08	467.5	192.75	263.988	653	303	307.486	935	303
2013-08-01	1.01377	2	1	799	75.5313	434	8	75.5582	434	8	75.5582	434	8
2013-08-02	1.60121	2	2	993	83.2069	364	43	103.062	299	80	163.248	728	81
2013-08-03	1.14447	2	1	1592	306.092	1140	154	307.099	1140	154	308.347	1140	154
2013-08-04	1.67554	2	2	1766	248.134	717.5	231.5	212.162	521	301	485.851	1435	462.5
2013-08-05	2.09345	3	2	2215	273.038	614	303.333	303.65	590	419	689.814	1842	610
2013-08-06	2.74671	4	3	2428	263.616	521.5	291.833	235.041	359	271	863.125	2086	817
2013-08-07	3.24159	5	3	2823	195.207	462	214.6	55.9281	462	53	797.767	2127	739
2013-08-08	1.66617	2	2	665	44.4692	249	12.5	27.7323	133	16	86.6812	498	22
2013-08-09	1.12199	2	1	582	10.7354	194	2	10.7216	194	2	11.9691	194	2
2013-08-10	1.53425	3	2	511	27.4194	138.5	9	40.4501	135	12	50.9961	277	14
2013-08-11	1.21456	2	1	522	44.1322	296	3	43.0517	296	3	46.5096	296	4
2013-08-12	1.61224	2	2	539	82.654	243.5	23	121.254	371	33	161.319	487	35
2013-08-13	1.07143	2	1	714	80.9153	406	10	81.2703	406	11	81.5574	406	11
2013-08-14	1.58479	2	2	802	70.9576	250	25	68.8903	220	48	139.603	500	49
2013-08-15	1.29296	2	1	710	81.0444	349	11	119.166	458	11	120.539	506	12
2013-08-16	1.7404	3	2	859	52.4284	211	14	27.8091	91	19	126.685	562	20
2013-08-17	1.23689	2	1	591	40.0017	250	5	47.2944	324	5	50.4552	325	6
2013-08-18	1.58609	3	2	575	41.6588	166	28.5	26.9548	166	19	73.527	355	42
2013-08-19	1.4	2	1	490	21.8388	111	4.5	17.9204	111	5	36.4918	185	6.5
2013-08-20	1.19087	2	1	1095	125.009	479	20	161.691	584	20	164.709	681	20
2013-08-21	1.72612	3	2	1267	99.9357	306.5	69	68.3796	243	79	210.039	761	94
2013-08-22	1.36173	2	1	716	74.3596	310	69	92.9623	310	69	121.191	439	69
2013-08-23	1.89923	3	2	784	47.9135	158	40	10.5548	112	6	119.936	445	76
2013-08-24	1.21138	2	1	738	79.4661	404	24.5	100.072	423	24.5	105.108	516	28
2013-08-25	1.51587	3	1	1134	99.832	350.5	57	127.521	312	62	194.824	785	65
2013-08-26	1.66267	4	1	2001	139.986	893	77	115.174	893	38	224.298	893	125
2013-08-27	1.48013	2	1	1837	170.199	617.5	145	197.716	541	159	302.764	1235	159
2013-08-28	1.95285	3	2	2227	217.896	531.667	246.333	267.141	456	364	516.113	1595	428
2013-08-29	2.41229	4	2	2816	202.239	466	250	218.04	395	293	625.81	1864	607.5
2013-08-30	2.97166	5	3	3211	205.339	423.8	254.667	230.996	404	294	779.452	2119	793
2013-08-31	3.77566	6	4	3205	188.331	367.5	225.75	99.4973	367	114	879.326	2205	916
2013-09-01	1.15741	2	1	432	8.88542	193	2	9.47685	193	2	9.47685	193	2
2013-09-02	1.24247	2	1	730	11.4295	155.5	2	12.8918	120	3	16.9822	311	3
2013-09-03	1.13899	2	1	1885	88.0263	990	3	94.5469	990	3	96.3719	990	3
2013-09-04	1.52607	2	2	2608	295.548	999.5	351	472.75	1371	418	529.554	1999	418
2013-09-05	2.19017	3	2	2687	255.326	720	296	167.076	365	194	680.406	2160	626
2013-09-06	1.41153	2	1	1023	153.447	526	66	206.798	550	69	240.633	826	70
2013-09-07	1.73033	3	2	1398	95.3635	322.333	29	57.4979	212	32.5	231.791	967	34
2013-09-08	1.27746	2	1	1384	104.923	462	30	145.422	508	30	153.497	692	30
2013-09-09	2.00844	3	2	1303	120.92	336.5	96	128.424	315	144	290.434	866	192
2013-09-10	2.58103	4	3	1339	86.0362	230	67	11.0777	143	10	290.452	876	200
2013-09-11	1.13114	2	1	2036	167.674	1134	18	182.486	1134	19	183.725	1134	19
2013-09-12	1.61057	3	2	2555	235.98	830	235	316.547	685	382	461.999	1660	382
2013-09-13	2.05908	4	2	3233	368.904	810	448.75	553.163	933	789	917.521	2430	936
2013-09-14	2.57281	5	2	3921	366.039	725.25	465.5	415.543	732	528	1171.68	2901	1297
2013-09-15	3.30541	6	3	4106	358.224	644	440	308.683	492	354	1427.12	3220	1549.5
2013-09-16	3.78611	7	4	4666	396.776	716	468	502.741	829	576	1758.1	3742	1863
2013-09-17	4.20263	8	5	5389	318.021	703	394.5	147.531	703	129	1669.54	3833	1714
2013-09-18	1.44132	2	1	1636	96.1213	457	45	114.195	463	60.5	162.333	889	61
2013-09-19	1.34139	2	1	1778	146.14	850	83	183.957	850	137	210.209	850	137
2013-09-20	1.47265	2	1	1773	217.924	755.5	182	317.388	807	186	396.267	1511	186
2013-09-21	1.94617	3	2	2192	191.474	565.333	199.5	150.863	454	173	469.762	1696	295.5
2013-09-22	1.36987	2	1	1633	231.629	559.5	264.5	327.429	784	310	371.356	1119	310
2013-09-23	1.87028	3	2	2120	164.841	539	186.333	85.0873	539	76	370.705	1215	304
2013-09-24	1.37933	2	1	1674	203.588	597	223.5	275.757	695	303	323.557	1194	303
2013-09-25	1.75361	3	2	2427	313.525	669	375	444.445	853	534	667.142	1929	535
2013-09-26	2.21732	4	2	3060	256.577	738	294	200.642	738	238	729.386	2109	647
2013-09-27	1.42301	2	1	1617	185.216	666.5	81	257.833	685	99	310.457	1333	99
2013-09-28	1.89433	3	2	1694	261.727	596.333	301	321.857	572	473	608.403	1789	504.5
2013-09-29	2.42964	4	2	2011	228.735	500.25	265.333	198.837	362	252	710.76	2001	614
2013-09-30	3.00441	5	3	2267	232.269	446	254	224.091	346	261	854.243	2230	760
2013-10-01	1.11553	2	1	1281	117.294	805	14	129.395	805	16	129.395	805	16
2013-10-02	1.46525	3	1	1928	233.494	738.5	266.75	327.857	735	291	412.765	1477	291
2013-10-03	1.83733	4	2	2834	312.713	776	398	426.857	801	622.5	707.292	2150	623
2013-10-04	2.30095	5	2	3572	368.591	728.5	458.417	482.11	837	631.5	1042.77	2730	954
2013-10-05	2.79771	6	3	4360	340.578	636.333	434	342.026	566	425	1196.12	3128	1166.5
2013-10-06	3.44177	7	3.5	4688	289.124	637	348.75	151.218	637	169	1263.09	3269	1174
2013-10-07	1.30873	2	1	1626	65.4314	527	13	64.1458	527	14	92.6507	735	15
2013-10-08	1.2452	2	1	2916	261.621	1157	57	385.447	1406	57	406.305	1762	57
2013-10-09	1.82147	3	2	3652	404.43	1086.5	438.5	582.184	1178	769	906.128	2612	770
2013-10-10	2.30932	4	2	4219	405.207	902.333	478.667	413.661	780	545	1197.22	3156	1208
2013-10-11	2.85769	5	3	4919	471.749	844	552	604.928	985	735	1631.45	3802	1528
2013-10-12	3.39088	6	3	5636	443.221	764.4	532.45	421.609	716	485	1845.15	4200	1884
2013-10-13	4.13078	7	4	5880	438.9	698.667	501.375	365.321	603	390	2133.5	4504	2171
2013-10-14	4.59949	8	5	6624	407.537	639.857	471.817	346.705	609	365	2240.43	4824	2326
2013-10-15	5.03654	9	5	7444	427.09	664	486.286	497.76	840	531	2491.06	5291	2569
2013-10-16	5.45112	10	6	8326	449.547	676.5	504.333	533.185	873	568	2760.24	5726	2735
2013-10-17	5.73354	11	6	9491	452.093	721.5	519.286	522.801	906	558	2944.11	6194	3068
2013-10-18	6.41066	12	7	9872	433.259	628	494	321.804	602	330.5	3150.8	6446	3277.5
2013-10-19	6.97369	13	7	10489	432.019	748	484.727	388.576	755	382	3353.87	6756	3513
2013-10-20	8.15397	14	8	10119	418.345	531.6	450.846	195.772	427	193	3671.79	6869	3862
2013-10-21	1	1	1	480	10.9292	220	2	10.9292	220	2	10.9292	220	2
2013-10-22	1.27786	2	1	1346	42.9246	402	6	55.445	402	6	59.1612	402	6
2013-10-23	1.36033	2	1	1593	82.2655	477	8	120.731	477	8	140.986	831	9
2013-10-24	1.69299	3	1	2127	143.811	540	139.5	185.518	540	211	290.246	1142	213
2013-10-25	2.18383	4	2	2486	204.77	527	259.125	309.946	573	434	552.936	1610	589
2013-10-26	2.56703	5	2	3118	251.308	529.333	338.775	377.619	725	520	817.979	2100	887.5
2013-10-27	3.09698	6	3	3506	261.683	489.25	338.4	287.439	474	371	1013.89	2454	1013.5
2013-10-28	3.48292	7	3	4187	258.853	465.4	333	291.327	585	352	1139.92	2765	1035
2013-10-29	3.57275	8	3	5395	458.734	1090	492.833	813.31	1261	970	1697.7	3672	1754
2013-10-30	4.31131	9	4	5660	351.278	636.5	417.6	112.024	318	106	1729.94	3784	1864
2013-10-31	1.38622	2	1	1147	160.92	451	200	225.756	532	210	254.704	779	210
2013-11-01	1.20531	2	1	1393	151.175	732	8	189.793	942	9	189.793	942	9
2013-11-02	1.72133	3	2	1439	161.551	501.5	98.5	164.694	424	144	346.024	1292	144
2013-11-03	2.21521	4	2	1552	148.379	396.667	123	116.093	241	143	434.633	1477	257
2013-11-04	1.34451	2	1	865	35.389	247	4	41.5711	247	4	55.7803	426	4
2013-11-05	1.50588	3	1	1020	80.1194	336	22	129.343	399	23	155.01	785	23
2013-11-06	1.80436	4	2	1375	178.802	457	239.25	270.829	546	333	384.687	1192	333
2013-11-07	1.01106	4	1	633	68.169	310	7	67.316	310	7	70.2749	940	7
2013-11-08	1.34174	2	1	1229	157.297	544	55	220.078	587	55	254.298	860	55
2013-11-09	1.59371	3	1	2257	260.218	691	287	387.051	886	368	525.178	1660	368
2013-11-10	2.24823	4	2	2538	310.415	628.333	385.5	394.709	709	503	861.318	2116	788.5
2013-11-11	2.52509	5	3	3468	328.209	689	411	425.818	805	558	1055.6	2705	1044
2013-11-12	2.76821	6	2	4737	484.941	1034	601.4	808.328	1403	1079	1580.95	3778	1628
2013-11-13	3.45823	7	3	5052	494.525	859.5	587.667	493.803	821	558	1975.67	4191	2023
2013-11-14	3.9866	8	4	5673	393.536	916	498.5	125.124	916	115	1884.21	4263	1779
2013-11-15	1.42632	2	1	1907	226.435	827	128	319.317	958	128	402.165	1654	128
2013-11-16	1.73691	3	2	3075	304.187	805.333	299.5	445.784	947	378	694.548	2416	379
2013-11-17	2.28377	4	2	3739	351.477	744	445.5	459.109	843	623	1029.99	2976	953
2013-11-18	2.64904	5	3	4784	463.178	855	589.292	692.666	1173	892	1496.68	3816	1562
2013-11-19	2.87446	6	2	6484	628.889	1331	762	998.334	1817	1240	2102.43	5055	2174.5
2013-11-20	2.9644	7	2	9242	770.274	1629.5	916	1201.81	2157	1574	2676.7	6494	2872
2013-11-21	4.08128	8	4	8452	804.572	1308.33	879	604.255	1128	631	3530.68	6891	3888.5
2013-11-22	1.00629	2	1	1748	238.894	937	41	241.418	1161	41	241.424	1162	41
2013-11-23	1.28467	3	1	4795	722.636	2120	684	971.703	2486	684	1059.37	3461	684
2013-11-24	2.06441	4	2	4937	683.282	1410.5	687.5	606.218	1101	708	1634.3	3960	1375
2013-11-25	2.70679	5	3	5658	484.914	1020.33	502.333	175.951	715	191	1601.81	4065	1507
2013-11-26	1.32858	2	1	2386	325.938	1162	119.5	466.088	1243	119.5	502.925	1870	119.5
2013-11-27	1.73468	3	2	3558	418.46	1058.5	454	572.35	1105	789.5	909.264	2744	790.5
2013-11-28	2.27807	4	2	4445	514.218	966	623.667	679.382	1140	860	1406.94	3480	1386
2013-11-29	2.81547	5	3	5289	483.741	880.75	610.5	493.077	885	610	1675.3	4073	1745
2013-11-30	3.99979	6	4	4696	471.299	723	537	207.893	404	213	2092.34	4154	2196
