# Supplementary material for: Forecasting Social Unrest Using Activity Cascades
Source: PLoS One. 2015 Jun 19;10(6):e0128879. doi: 10.1371/journal.pone.0128879 (PMC4474666; doi:10.1371/journal.pone.0128879)
Supplement: S2 Dataset — (XLS) [file pone.0128879.s002.xls]

## Sheet: brazil-mrt-cascade-features.csv
Date	Cascade Duration Average	Cascade Duration Max	Cascade Duration Median	Total Cascades	User Slope All Average	User Slope All Max	User Slope All Median	User Slope Last Day Average	User Slope Last Day Max	User Slope Last Day Median	Users In Cascade Average	Users In Cascade Max	Users In Cascade Median
2012-05-01	1	1	1	14	4.42857	10	4	4.42857	10	4	4.42857	10	4
2012-05-02	1.16667	2	1	18	4.05556	8	4	4.44444	9	4	4.61111	10	4
2012-05-03	1.23077	2	1	13	4.80769	31	2	5.07692	31	3	5.30769	31	4
2012-05-04	1.15625	2	1	32	5.34375	23	4	5.75	23	4	5.90625	23	4
2012-05-05	1.2	2	1	30	5.28333	43	4	6.26667	43	4	6.46667	43	4
2012-05-06	1.36842	2	1	19	4.63158	23	3.5	5.31579	23	4	5.68421	23	4
2012-05-07	1.16667	2	1	24	3.70833	14	3.75	4	14	4	4.16667	14	4
2012-05-08	1.4375	2	1	16	4.4375	12	4	5.8125	19	4.5	6.25	20	5
2012-05-09	1.13333	2	1	15	3.7	6	4	3.93333	6	4	4.06667	6	4
2012-05-10	1.09091	2	1	22	7.11364	39	5	7.40909	39	5	7.5	39	5
2012-05-11	1.11111	2	1	9	3.11111	4	4	3.22222	4	4	3.33333	4	4
2012-05-12	1.15385	2	1	13	6.53846	17	7	6.69231	17	7	6.84615	17	7
2012-05-13	1.08333	2	1	12	5.25	18	4	5.41667	18	4.5	5.5	18	4.5
2012-05-14	1.13793	2	1	29	4.82759	16	4	5.27586	16	4	5.41379	16	4
2012-05-15	1.5625	2	2	16	4.6875	10.5	4.25	6.6875	20	5	7.25	21	6
2012-05-16	1.07143	2	1	14	5.28571	11	5	5.42857	11	5	5.5	11	5
2012-05-17	1.05263	2	1	19	5.42105	20	3	5.47368	20	3	5.52632	20	4
2012-05-18	1.22222	2	1	36	4.18056	16	4	4.58333	16	4	4.80556	16	4.5
2012-05-19	1.26087	2	1	23	5.17391	22	3	6.56522	26	3	6.82609	27	4
2012-05-20	1.47368	2	1	19	6.60526	40	4	8.15789	40	4	8.63158	40	4
2012-05-21	1.26316	2	1	19	5.81579	28	4	6.63158	28	5	6.89474	28	5
2012-05-22	1.10345	2	1	29	4.44828	28.5	4	5.48276	56	4	5.58621	57	4
2012-05-23	1.39286	2	1	28	3.125	7	3.25	3.85714	10	4	4.25	11	4
2012-05-24	1.28571	2	1	21	3.85714	12	4	4.38095	12	4	4.66667	12	4
2012-05-25	1.15	2	1	20	5.45	14	4	5.9	14	4	6.05	15	4
2012-05-26	1.17647	2	1	17	4.94118	22	3	5.94118	29	3	6.11765	30	4
2012-05-27	1.21212	2	1	33	4.16667	15	3.5	4.48485	15	4	4.69697	15	4
2012-05-28	1.35714	2	1	28	3.75	15.5	4	5.28571	30	4	5.64286	31	4
2012-05-29	1.30769	2	1	26	4.76923	27	4	5.23077	27	4	5.53846	27	4.5
2012-05-30	1.125	2	1	24	5.35417	31	4.5	5.66667	31	4.5	5.79167	31	4.5
2012-05-31	1.33333	2	1	15	7.86667	37	4	8.8	37	4	9.13333	37	4
2012-06-01	1.09091	2	1	22	4.68182	17	4	4.77273	17	4	4.86364	17	4
2012-06-02	1.27273	2	1	22	5.56818	33	4	6	33	4	6.27273	33	4
2012-06-03	1.17391	2	1	23	4.95652	40	3.5	5.34783	40	4	5.52174	40	4
2012-06-04	1.33333	2	1	24	3.5625	10	2	4.04167	10	3	4.375	10	4
2012-06-05	1.25926	2	1	27	5.24074	39	3	5.59259	39	4	5.85185	39	4
2012-06-06	1.47059	2	1	17	4.73529	20	2.5	7.41176	39	4	7.88235	40	4
2012-06-07	1.19048	2	1	21	5.52381	16	4	6.95238	29	4	7.14286	30	4
2012-06-08	1.25	2	1	24	3.77083	9	4	4.41667	17	4	4.66667	18	4
2012-06-09	1.27778	2	1	18	7.22222	30.5	4	9.16667	60	4.5	9.44444	61	5
2012-06-10	1.10526	2	1	19	5.65789	27	4	5.84211	27	4	5.94737	27	4
2012-06-11	1.5	2	1.5	14	6.53571	31	3.5	7.5	31	5	8	31	5
2012-06-12	1.125	2	1	8	3.375	7	4	3.5	7	4	3.625	7	4
2012-06-13	1.16667	2	1	12	5.54167	22	5	7.66667	43	5	7.83333	44	5
2012-06-14	1.125	2	1	24	4.79167	15	4	5.04167	15	4	5.16667	15	5
2012-06-15	1.2963	2	1	27	4.96296	19	4	6.22222	34	4	6.51852	35	4
2012-06-16	1.31579	2	1	19	5.55263	20	4	7.36842	39	5	7.68421	40	5
2012-06-17	1.04	2	1	25	6.52	25	4	6.56	25	4	6.6	25	4
2012-06-18	1.33333	2	1	18	3	7	2.25	3.55556	9	3.5	3.88889	10	4
2012-06-19	1.3	2	1	20	4.8	17	4	6.3	33	4	6.6	34	4
2012-06-20	1.30769	2	1	13	5.92308	17	5	7.30769	20	5	7.61538	21	5
2012-06-21	1.05405	2	1	37	7.24324	49	5	7.2973	49	5	7.35135	49	5
2012-06-22	1.31034	2	1	29	3.18966	14	2	3.58621	14	3	3.89655	14	4
2012-06-23	1.34483	2	1	29	4.06897	15	4	4.72414	15	5	5.06897	15	5
2012-06-24	1.25	2	1	20	4.2	23	3.25	4.5	23	4	4.75	23	4
2012-06-25	1.17857	2	1	28	8	31	4	8.89286	37	4.5	9.07143	38	5
2012-06-26	1.13636	2	1	22	6	26	4.5	6.22727	26	5	6.36364	26	5
2012-06-27	1.3125	2	1	16	5.5	21	4	7.5625	41	4	7.875	42	4
2012-06-28	1.12121	2	1	33	8.36364	45	5	8.66667	45	5	8.78788	45	6
2012-06-29	1.25	2	1	28	7.66071	55	4.25	8.17857	55	4.5	8.42857	55	5
2012-06-30	1.1	2	1	20	7.15	50	4	8.3	50	4	8.4	50	4
2012-07-01	1.25	2	1	16	3.0625	6	4	3.4375	7	4	3.6875	8	4
2012-07-02	1.19048	2	1	21	3.78571	10	4	4.04762	10	4	4.2381	10	4
2012-07-03	1.2	2	1	30	9.8	52	5.25	11.6	52	5.5	11.8	52	6
2012-07-04	1.13793	2	1	29	6.43103	23	4	6.65517	23	5	6.7931	23	5
2012-07-05	1.15625	2	1	32	8.26562	56	5	8.65625	56	5	8.8125	56	6
2012-07-06	1.16	2	1	25	7	44	4	7.24	44	5	7.4	44	5
2012-07-07	1.26316	2	1	19	7.36842	55	4	7.73684	55	5	8	55	5
2012-07-08	1.07143	2	1	14	10.0714	68	4	10.1429	68	4	10.2143	68	4
2012-07-09	1.21053	2	1	19	8.10526	70	4	9.26316	70	4	9.47368	70	5
2012-07-10	1.29412	2	1	17	4.55882	14	4	5	14	4	5.29412	14	5
2012-07-11	1.14815	2	1	27	5.35185	27	4	6.2963	45	4	6.44444	46	5
2012-07-12	1.32	2	1	25	3.3	8	3.5	3.84	8	4	4.16	8	4
2012-07-13	1.21429	2	1	28	5.82143	23.5	4	7.03571	46	4	7.25	47	4.5
2012-07-14	1.41667	2	1	24	3.97917	9	4	4.5	9	4	4.91667	9	4.5
2012-07-15	1.05882	2	1	17	7.26471	37	4	7.41176	37	4	7.47059	37	4
2012-07-16	1.21053	2	1	19	3.5	12	2	3.73684	12	3	3.94737	12	4
2012-07-17	1.23333	2	1	30	3.83333	14	4	4.26667	14	4	4.5	14	4
2012-07-18	1.21739	2	1	23	3.86957	10	4	4.56522	19	4	4.78261	20	4
2012-07-19	1.18519	2	1	27	4.40741	9	4	4.7037	9	4	4.88889	9	4
2012-07-20	1.26087	2	1	23	4.80435	13	4	5.13043	13	4	5.3913	13	4
2012-07-21	1	1	1	15	4.06667	9	4	4.06667	9	4	4.06667	9	4
2012-07-22	1.2	2	1	25	3.96	23	4	4.4	23	4	4.6	23	4
2012-07-23	1.30435	2	1	23	3.76087	7	4	4.43478	9	4	4.73913	10	4
2012-07-24	1.08333	2	1	36	6.81944	34	4.5	6.97222	34	5	7.05556	34	6
2012-07-25	1.14286	2	1	21	4.38095	18	4	4.61905	18	4	4.7619	18	4
2012-07-26	1.16667	2	1	18	3.66667	11	4	4.33333	21	4	4.5	22	4
2012-07-27	1.21739	2	1	23	5.54348	16	5	5.91304	16	5	6.13043	16	5
2012-07-28	1	1	1	4	10.75	26	6.5	10.75	26	6.5	10.75	26	6.5
2012-07-29	1	1	1	18	2.66667	6	2.5	2.66667	6	2.5	2.66667	6	2.5
2012-07-30	1.31034	2	1	29	6.24138	48	4	6.75862	48	5	7.06897	48	5
2012-07-31	1.3125	2	1	16	3.71875	8	3.5	4.25	8	4	4.5625	8	4
2012-08-01	1.23077	2	1	13	3.84615	7	4	4.61538	13	4	4.84615	14	4
2012-08-02	1.23077	2	1	13	4.11538	18	2	4.69231	18	3	4.92308	18	4
2012-08-03	1.24	2	1	25	4.34	20	4	4.84	20	4	5.08	20	4
2012-08-04	1.26316	2	1	19	2.63158	10	2	3	10	3	3.26316	10	4
2012-08-05	1.34615	2	1	26	4.46154	15	4	5.03846	15	4.5	5.38462	15	4.5
2012-08-06	1.08333	2	1	24	3.97917	14	4	4.16667	14	4	4.25	14	4
2012-08-07	1.35	2	1	20	3.275	7	3	3.6	7	3.5	3.95	7	4
2012-08-08	1.17647	2	1	17	4.64706	23	4	4.88235	23	4	5.05882	23	4
2012-08-09	1.17647	2	1	17	4.52941	24	4	4.88235	24	4	5.05882	24	4
2012-08-10	1.375	2	1	16	3.3125	7	3.25	3.875	7	4	4.25	8	4
2012-08-11	1.23077	2	1	13	5.07692	16	4	5.53846	16	4	5.76923	16	4
2012-08-12	1.08	2	1	25	3.72	18	1	4.44	35	1	4.52	36	1
2012-08-13	1.5	2	1.5	28	3.96429	13	4	5.07143	18	4	5.57143	19	5
2012-08-14	1.11111	2	1	18	3.88889	11	4	4	11	4	4.11111	11	4
2012-08-15	1.2	2	1	25	5.3	29	4	6.2	37	4	6.4	38	4
2012-08-16	1.26087	2	1	23	4.80435	40	4	5.30435	40	4	5.56522	40	4
2012-08-17	1.31579	2	1	19	6.57895	34	4	7.10526	34	5	7.42105	34	5
2012-08-18	1.11765	2	1	17	3.44118	7	4	3.58824	7	4	3.70588	7	4
2012-08-19	1.2	2	1	20	4.4	15	4	4.8	15	4	5	15	4
2012-08-20	1.22727	2	1	22	4.93182	14	5	6	21	5	6.22727	22	5
2012-08-21	1.2	2	1	15	4.4	9	4	5.06667	14	4	5.26667	15	4
2012-08-22	1.06667	2	1	15	11.4	68	4	11.4667	68	4	11.5333	68	4
2012-08-23	1.16667	2	1	24	5.14583	32	4	5.58333	32	4	5.75	32	4
2012-08-24	1.35294	2	1	17	4.79412	19	4	5.58824	19	4	5.94118	19	4
2012-08-25	1.14286	2	1	14	5.71429	13	5.5	7.07143	24	5.5	7.21429	25	5.5
2012-08-26	1.31579	2	1	19	5.26316	20.5	4	6.63158	40	4	6.94737	41	4
2012-08-27	1.15789	2	1	19	6.86842	20	4	7.52632	20	5	7.68421	20	5
2012-08-28	1.21053	2	1	19	11.3421	92	5	11.5263	92	5	11.7368	92	5
2012-08-29	1.05556	2	1	18	11.8889	143	4	11.9444	143	4	12	143	4
2012-08-30	1.3125	2	1	16	4	15	4	5.25	29	4	5.5625	30	4
2012-08-31	1.10526	2	1	19	4.76316	17	4	4.84211	17	4	4.94737	17	4
2012-09-01	1.26316	2	1	19	4.34211	13	4	4.63158	13	4	4.89474	13	4
2012-09-02	1.16667	2	1	12	5.125	28.5	1.5	7.5	56	2	7.66667	57	2.5
2012-09-03	1.35294	2	1	17	3.5	7.5	4	4.58824	14	4	4.94118	15	5
2012-09-04	1.16667	2	1	24	3.25	8	4	3.58333	10	4	3.75	11	4
2012-09-05	1.30435	2	1	23	8.26087	74	4	8.95652	74	4	9.26087	74	5
2012-09-06	1.21053	2	1	19	5.21053	17	4	5.68421	17	5	5.89474	17	5
2012-09-07	1.18182	2	1	22	5.25	19	4	5.81818	19	4	6	19	4
2012-09-08	1.21053	2	1	19	5.36842	23	5	6.73684	45	5	6.94737	46	5
2012-09-09	1.19048	2	1	21	5.59524	18	4	5.80952	18	4	6	18	4
2012-09-10	1.15385	2	1	13	6.11538	13	5	6.53846	13	5	6.69231	13	6
2012-09-11	1.05263	2	1	19	5.15789	18	4	5.21053	18	4	5.26316	18	4
2012-09-12	1.20833	2	1	24	8.35417	124	3.75	8.66667	124	4	8.875	124	4
2012-09-13	1.30435	2	1	23	3.95652	9	4	4.43478	9	4	4.73913	9	4
2012-09-14	1.0625	2	1	16	3.375	6	4	3.625	9	4	3.6875	10	4
2012-09-15	1.23077	2	1	26	4.84615	15	4	5.19231	15	4.5	5.42308	15	5
2012-09-16	1.21053	2	1	19	4.65789	10	4.5	5.21053	10	5	5.42105	11	5
2012-09-17	1.25	2	1	16	4.375	16	4	5.5625	31	4	5.8125	32	4
2012-09-18	1.19048	2	1	21	5.71429	24	4	7.66667	47	4	7.85714	48	4
2012-09-19	1.10811	2	1	37	5.08108	33	4	5.2973	33	4	5.40541	33	4
2012-09-20	1.5	2	1.5	26	3.23077	6.5	2.75	4.19231	12	4	4.69231	13	4
2012-09-21	1.19048	2	1	21	7.95238	54	4	8.66667	54	4	8.85714	54	4
2012-09-22	1.26667	2	1	15	4.76667	18	3	5.53333	18	4	5.8	18	4
2012-09-23	1.2	2	1	25	3.1	8	3	3.44	8	4	3.64	8	4
2012-09-24	1.34615	2	1	26	6.11538	27	4	6.84615	27	5	7.19231	27	6
2012-09-25	1.09091	2	1	11	3.18182	7	3	3.36364	7	4	3.45455	7	4
2012-09-26	1.20833	2	1	24	3.8125	14	4	4.125	14	4	4.33333	14	4
2012-09-27	1.17391	2	1	23	4.97826	14	4	5.30435	14	4	5.47826	14	4
2012-09-28	1.21429	2	1	14	4	10	3.75	4.78571	16	4	5	17	4
2012-09-29	1.33333	2	1	15	16.1333	166	4	17.2	166	4	17.5333	166	5
2012-09-30	1.04348	2	1	23	6.17391	25	6	6.21739	25	6	6.26087	25	6
2012-10-01	1.19231	2	1	26	3.48077	13	2.5	3.80769	13	3	4	13	4
2012-10-02	1.3	2	1	30	3.23333	11	3.5	4.13333	21	4	4.43333	22	4
2012-10-03	1.28571	2	1	28	2.82143	6	2.5	3.42857	11	3.5	3.71429	12	4
2012-10-04	1.4	2	1	25	3.02	10	2	3.72	14	3	4.12	15	4
2012-10-05	1.23333	2	1	30	4.68333	15	4.5	5.2	15	5	5.43333	15	5
2012-10-06	1.23529	2	1	17	4.61765	13	4	5.23529	13	4	5.47059	14	4
2012-10-07	1.11111	2	1	27	3.64815	14	4	4.18519	22	4	4.2963	23	4
2012-10-08	1.61111	2	2	18	4.05556	8	3.75	5.61111	15	5	6.22222	16	5.5
2012-10-09	1	1	1	13	7.07692	43	4	7.07692	43	4	7.07692	43	4
2012-10-10	1.35714	2	1	14	2.71429	6	2	3.35714	11	3	3.71429	12	4
2012-10-11	1.29412	2	1	17	4.55882	12	4	5.23529	12	4	5.52941	13	5
2012-10-12	1.23529	2	1	17	5.11765	14	4	5.41176	14	5	5.64706	14	5
2012-10-13	1.09524	2	1	21	5.54762	14	5	6.19048	22	5	6.28571	23	5
2012-10-14	1.15385	2	1	26	5.17308	17	3.75	5.38462	17	4	5.53846	17	4
2012-10-15	1.33333	2	1	27	5.88889	19	5	6.7037	19	6	7.03704	19	6
2012-10-16	1.15385	2	1	13	3.80769	13.5	4	4.84615	26	4	5	27	4
2012-10-17	1.23529	2	1	17	4.47059	16	4	4.88235	16	4	5.11765	16	4
2012-10-18	1.06667	2	1	15	10.8667	66	3	11	66	4	11.0667	66	4
2012-10-19	1.30435	2	1	23	4.45652	10	4	5.34783	19	4	5.65217	20	4
2012-10-20	1.16667	2	1	18	4.88889	12	5	5.22222	12	5	5.38889	12	5
2012-10-21	1.125	2	1	16	6.09375	16	4	6.4375	16	4	6.5625	16	4
2012-10-22	1.1875	2	1	16	5.46875	21	4	5.875	21	4	6.0625	21	4.5
2012-10-23	1.14286	2	1	21	4.07143	22	3	4.33333	22	4	4.47619	22	4
2012-10-24	1.26471	2	1	34	5.01471	31	4	5.58824	31	4	5.85294	31	5
2012-10-25	1.27273	2	1	11	5.31818	35	2	5.63636	35	3	5.90909	35	4
2012-10-26	1.2	2	1	20	6.125	43	4	6.45	43	4	6.65	43	4
2012-10-27	1.09091	2	1	11	6.45455	13	6	6.54545	13	6	6.63636	13	6
2012-10-28	1.05882	2	1	17	5.94118	36	4	6	36	4	6.05882	36	4
2012-10-29	1.15625	2	1	32	4.71875	12	4	5.03125	12	4.5	5.1875	12	5
2012-10-30	1.38462	2	1	13	7.11538	33	4.5	7.76923	33	5	8.15385	33	5
2012-10-31	0	0	0	0	0	0	0	0	0
2012-11-01	1	1	1	11	4.36364	8	4	4.36364	8	4	4.36364	8	4
2012-11-02	1.05882	2	1	17	8.11765	35	5	8.17647	35	5	8.23529	35	5
2012-11-03	1.02439	2	1	41	4.86585	13	4	4.92683	13	5	4.95122	13	5
2012-11-04	1.31034	2	1	29	3.82759	16	4	4.41379	16	4	4.72414	16	4
2012-11-05	1.2381	2	1	21	5.07143	25	2.5	6.52381	49	4	6.7619	50	4
2012-11-06	1.47059	2	1	17	2.82353	8	2.5	3.47059	8	4	3.94118	8	4
2012-11-07	1.12903	2	1	31	5.96774	33	4	6.22581	33	5	6.35484	33	5
2012-11-08	1.20833	2	1	24	5.5	35	4	5.79167	35	4	6	35	4
2012-11-09	1.11111	2	1	27	6.31481	32	4	6.59259	32	4	6.7037	32	5
2012-11-10	1.12766	2	1	47	5.78723	38	4	5.97872	38	4	6.10638	38	4
2012-11-11	1.27273	2	1	22	4.84091	23	4	5.40909	23	4	5.68182	23	4
2012-11-12	1.22222	2	1	18	5.61111	17	4	6.05556	17	4	6.27778	17	4
2012-11-13	1.1	2	1	20	4.525	9	4	4.75	9	4	4.85	9	4.5
2012-11-14	1.07692	2	1	39	7.33333	31	5	7.48718	31	5	7.5641	31	5
2012-11-15	1.13636	2	1	22	4.09091	16	4	4.27273	16	4	4.40909	16	4
2012-11-16	1.2	2	1	20	5.025	17	4	5.35	17	4	5.55	17	4
2012-11-17	1.22222	2	1	9	5.88889	11	5	6.22222	11	5	6.44444	11	6
2012-11-18	1	1	1	10	6.2	29	4.5	6.2	29	4.5	6.2	29	4.5
2012-11-19	1.15	2	1	20	5.6	20	4	5.8	20	4.5	5.95	20	4.5
2012-11-20	1.03448	2	1	29	5.31034	19	5	5.34483	19	5	5.37931	19	5
2012-11-21	1.3	2	1	20	4.5	15	4	4.9	15	4	5.2	15	4
2012-11-22	1.13333	2	1	15	4.66667	9	4	5.33333	17	5	5.46667	18	5
2012-11-23	1.15385	2	1	13	3.80769	11	4	4	11	4	4.15385	11	4
2012-11-24	1.2	2	1	20	5.55	20.5	4	7.25	40	4	7.45	41	4
2012-11-25	1.21429	2	1	28	4.82143	18	4	5.32143	18	4	5.53571	18	4.5
2012-11-26	1.16667	2	1	24	8.85417	39	4	9.08333	39	4	9.25	39	4.5
2012-11-27	1.30769	2	1	13	5.38462	19	4	6.30769	19	4	6.61538	19	4
2012-11-28	1.10526	2	1	19	6.23684	24	4	6.42105	24	4	6.52632	24	4
2012-11-29	1.07692	2	1	26	5.71154	20	4	5.88462	20	5	5.96154	20	5
2012-11-30	1.55556	2	2	9	6.38889	23	4	7.44444	23	5	8	23	6
2012-12-01	1	1	1	15	8.46667	27	7	8.46667	27	7	8.46667	27	7
2012-12-02	1.11765	2	1	17	4.85294	16	4	5.23529	16	4	5.35294	16	4
2012-12-03	1.2	2	1	25	4.92	22	4	5.4	22	4	5.6	22	4
2012-12-04	1.13043	2	1	23	5.30435	17	4	5.56522	17	4	5.69565	17	4
2012-12-05	1.125	2	1	24	7.64583	24	5.25	8	24	6	8.125	24	6
2012-12-06	1.07143	2	1	14	3.28571	8	4	3.35714	8	4	3.42857	8	4
2012-12-07	1.22222	2	1	18	6.55556	49	4	7	49	4.5	7.22222	49	5
2012-12-08	1.22222	2	1	9	4.94444	16	4	5.44444	16	4	5.66667	16	4
2012-12-09	1.16667	2	1	18	12.9167	117	4.75	13.2222	117	5	13.3889	117	5
2012-12-10	1.16	2	1	25	3.6	13	4	3.84	13	4	4	13	4
2012-12-11	1.30769	2	1	26	4.07692	33.5	2	5.84615	66	3	6.15385	67	4
2012-12-12	1.32432	2	1	37	5.14865	23	4	6.18919	23	5	6.51351	23	5
2012-12-13	1.08696	2	1	46	6.22826	71	5	6.41304	71	5	6.5	71	5
2012-12-14	1.31579	2	1	19	4.18421	11	4	4.78947	11	4	5.10526	11	5
2012-12-15	1.2	2	1	15	6.13333	22	4	7.13333	28	4	7.33333	29	4
2012-12-16	1.10256	2	1	39	6.07692	25	5	6.35897	25	5	6.46154	25	5
2012-12-17	1.27273	2	1	33	5.01515	16	4	5.60606	16	4	5.87879	16	5
2012-12-18	1.22222	2	1	18	5	12	4	5.5	12	4	5.72222	13	4.5
2012-12-19	1.05	2	1	20	2.875	7	2.75	2.95	7	3.5	3	7	3.5
2012-12-20	1.21951	2	1	41	6.08537	28	5	6.87805	28	5	7.09756	28	5
2012-12-21	1.08451	2	1	71	6.6338	28	5	6.78873	28	5	6.87324	28	6
2012-12-22	1.36	2	1	25	5.5	13	4	6.32	13	5	6.68	13	5
2012-12-23	1	1	1	84	7.69048	25	7	7.69048	25	7	7.69048	25	7
2012-12-24	1.15789	2	1	19	3.94737	12	4	4.15789	12	4	4.31579	12	4
2012-12-25	1.625	2	2	8	3.625	6	3.5	5.25	11	4.5	5.875	12	5.5
2012-12-26	1.05882	2	1	17	6.70588	26	6	6.76471	26	6	6.82353	26	6
2012-12-27	1.13333	2	1	15	3.43333	10	4	3.93333	12	4	4.06667	13	4
2012-12-28	1.33333	2	1	18	6.72222	27	5	7.44444	27	5	7.77778	27	5
2012-12-29	1.07407	2	1	27	5.42593	10	5	5.51852	10	5	5.59259	10	5
2012-12-30	1.1	2	1	10	4.5	8	4.5	4.6	8	4.5	4.7	8	4.5
2012-12-31	1.09091	2	1	11	5.63636	12	5	5.72727	12	5	5.81818	12	5
2013-01-01	1.0625	2	1	16	4.8125	12	4	4.875	12	4	4.9375	12	4
2013-01-02	1.22222	2	1	18	5.80556	46	4	6.05556	46	4	6.27778	46	4
2013-01-03	1.125	2	1	24	5.83333	31	4	6	31	4	6.125	31	4
2013-01-04	1.57143	2	2	14	4.42857	18	3.5	5.35714	18	4	5.92857	18	4.5
2013-01-05	1	1	1	11	4.27273	10	4	4.27273	10	4	4.27273	10	4
2013-01-06	1.23077	2	1	13	6.92308	34	5	7.53846	34	5	7.76923	34	5
2013-01-07	1.11111	2	1	9	4.77778	16	4	4.88889	16	4	5	16	4
2013-01-08	1.15385	2	1	13	6.46154	29	4	6.76923	29	4	6.92308	29	4
2013-01-09	1.09091	2	1	22	4.09091	11	4	4.18182	11	4	4.27273	11	4
2013-01-10	1.10526	2	1	19	4.42105	10	4	4.68421	10	4	4.78947	10	4
2013-01-11	1.07692	2	1	26	4.28846	8	5	4.5	8	5	4.57692	9	5
2013-01-12	1.26316	2	1	19	4.15789	13	4	4.47368	13	4	4.73684	13	4
2013-01-13	1.0625	2	1	16	5.3125	11	4.5	5.375	11	4.5	5.4375	11	4.5
2013-01-14	1.16667	2	1	12	4.54167	10	4	4.75	10	4	4.91667	10	4.5
2013-01-15	1.07143	2	1	14	7	32	4	7.07143	32	4	7.14286	32	4
2013-01-16	1.05556	2	1	18	8.05556	37	4.5	8.11111	37	4.5	8.16667	37	4.5
2013-01-17	1.11765	2	1	34	5.91176	77	4	6.17647	77	4	6.29412	77	4
2013-01-18	1.5	2	1.5	22	3.95455	25	2.5	4.72727	25	4	5.22727	25	4
2013-01-19	1.14815	2	1	27	5.16667	17	4	5.33333	17	4	5.48148	17	4
2013-01-20	1.17647	2	1	17	4.73529	19	2.5	4.94118	19	4	5.11765	19	4
2013-01-21	1.31579	2	1	19	3.65789	13	3	4.10526	13	4	4.42105	13	4
2013-01-22	1.26667	2	1	15	4.4	8	4	5.4	14	4	5.66667	15	5
2013-01-23	1.14286	2	1	14	4.64286	24	4	4.92857	24	4	5.07143	24	4
2013-01-24	1.26667	2	1	15	4.3	8.5	4	5.46667	16	4	5.73333	17	4
2013-01-25	1.17391	2	1	23	4.45652	13	4	4.91304	13	4	5.08696	14	4
2013-01-26	1.28571	2	1	14	7.28571	19	5	10.1429	37	5.5	10.4286	38	5.5
2013-01-27	1.01562	2	1	128	10.207	190	6	10.2266	190	6	10.2422	190	6
2013-01-28	1.26	2	1	50	4.65	14	4	5.5	27	4	5.76	28	4
2013-01-29	1.23077	2	1	26	5.59615	21	4	6.03846	21	5	6.26923	21	5
2013-01-30	1.17391	2	1	23	3.30435	10	2.5	3.52174	10	4	3.69565	10	4
2013-01-31	1.32	2	1	25	3.76	21	2.5	4.12	21	4	4.44	21	4
2013-02-01	1.26087	2	1	23	4.97826	26	4	5.34783	26	4	5.6087	26	4
2013-02-02	1.23077	2	1	13	3.26923	7	4	3.53846	7	4	3.76923	7	4
2013-02-03	1.1875	2	1	16	5.375	27	4	5.625	27	4	5.8125	27	4
2013-02-04	1.15	2	1	20	3.9	7	4	4.1	7	4	4.25	7	4
2013-02-05	1.14286	2	1	14	4.10714	19	4	4.28571	19	4	4.42857	19	4
2013-02-06	1.22222	2	1	18	7.05556	23	5	7.44444	23	6	7.66667	23	6
2013-02-07	1	1	1	12	7.08333	25	5	7.08333	25	5	7.08333	25	5
2013-02-08	1.07143	2	1	14	4.35714	10	4	4.42857	10	4	4.5	10	4
2013-02-09	1.17647	2	1	17	5.73529	35	4	5.94118	35	4	6.11765	35	4
2013-02-10	1.15	2	1	20	3.65	11	4	4.05	11	4	4.2	11	4
2013-02-11	1.09091	2	1	66	4.59848	22	4	5	43	4	5.09091	44	4
2013-02-12	1.24286	2	1	70	4.85	23	4	5.4	23	4	5.64286	23	4
2013-02-13	1.2027	2	1	74	4.40541	16	4	4.85135	16	4	5.05405	17	4
2013-02-14	1.23611	2	1	72	4.54861	30	4	4.97222	30	4	5.20833	30	4
2013-02-15	1.23333	2	1	60	4.64167	19	4	5.28333	21	4	5.51667	22	4.5
2013-02-16	1.17391	2	1	69	5.69565	26	4	6.2029	26	5	6.37681	26	5
2013-02-17	1.16923	2	1	65	5.36154	30	4	5.6	30	4	5.76923	30	4
2013-02-18	1.16505	2	1	103	6.30583	34	4	6.73786	34	4	6.90291	34	4
2013-02-19	1.15385	2	1	104	5.33654	34	4	5.75	34	4	5.90385	34	5
2013-02-20	1.17544	2	1	114	5.14035	36	4	5.68421	42	4	5.85965	43	4
2013-02-21	1.31646	2	1	79	5.41772	31	4	6.81013	61	4	7.12658	62	5
2013-02-22	1.16667	2	1	66	5.13636	30	4	5.56061	30	4	5.72727	30	4
2013-02-23	1.20588	2	1	68	4.55147	31	4	5.08824	31	4	5.29412	31	4
2013-02-24	1.20339	2	1	59	5.74576	95	4	6.40678	95	4	6.61017	95	4
2013-02-25	1.14286	2	1	98	5.61735	43	4	5.91837	43	4	6.06122	43	4
2013-02-26	1.23596	2	1	89	6.24719	85	4	7.96629	169	4	8.20225	170	4
2013-02-27	1.2	2	1	95	5.73158	60	4	6.26316	60	4	6.46316	60	5
2013-02-28	1.27632	2	1	76	6.63158	50	5	8.21053	54	5	8.48684	55	5
2013-03-01	1	1	1	54	4.83333	14	4.5	4.83333	14	4.5	4.83333	14	4.5
2013-03-02	1.14103	2	1	78	7.62821	60	5	8.21795	60	5	8.35897	60	5
2013-03-03	1.13333	2	1	75	4.6	32	4	4.85333	32	4	4.98667	32	4
2013-03-04	1.2381	2	1	84	4.99405	62	4	5.7381	62	4	5.97619	62	4
2013-03-05	1.23864	2	1	88	4.01705	67	2.5	4.42045	67	4	4.65909	67	4
2013-03-06	1.22222	2	1	135	5.61481	42	4	6.08148	42	4	6.3037	42	5
2013-03-07	1.19626	2	1	107	5.85981	96	4	6.36449	96	4	6.56075	96	4
2013-03-08	1.24096	2	1	83	4.50602	26	4	5.21687	48	4	5.45783	49	4
2013-03-09	1.2	2	1	75	5.52	37	4	6.01333	37	4	6.21333	37	5
2013-03-10	1.15278	2	1	72	4.77083	20	4	5.06944	20	4	5.22222	20	4
2013-03-11	1.18947	2	1	95	5.75789	37	4	6.31579	37	4	6.50526	37	5
2013-03-12	1.13187	2	1	91	4.31319	23	4	4.6044	23	4	4.73626	23	4
2013-03-13	1.18182	2	1	121	5.78512	48	4	6.06612	48	4	6.24793	48	4
2013-03-14	1.21348	2	1	89	5.74157	47	4	6.60674	47	4	6.82022	47	4
2013-03-15	1.27059	2	1	85	3.82353	19	4	4.34118	19	4	4.61176	19	4
2013-03-16	1.27027	2	1	74	4.79054	28	4	5.33784	28	4	5.60811	28	5
2013-03-17	1.14925	2	1	67	4.49254	15	4	4.89552	16	4	5.04478	17	4
2013-03-18	1.1875	2	1	80	4.95625	31	4	5.4625	31	5	5.65	31	5
2013-03-19	1.19	2	1	100	5.845	108	4	6.32	108	4	6.51	108	4
2013-03-20	1.24742	2	1	97	5.01546	92	3.5	5.43299	92	4	5.68041	92	4
2013-03-21	1.20472	2	1	127	4.58661	37	4	5.06299	37	4	5.26772	37	4
2013-03-22	1.31897	2	1	116	4.64224	106	3.5	5.37931	106	4	5.69828	106	4
2013-03-23	1.33766	2	1	77	3.63636	9.5	4	4.37662	18	4	4.71429	19	4
2013-03-24	1.18667	2	1	75	4.94667	37	4	5.32	37	4	5.50667	37	4
2013-03-25	1.18182	2	1	88	5.0625	31	4	5.65909	31	4	5.84091	31	4
2013-03-26	1.20952	2	1	105	5.18095	49	4	5.91429	49	4	6.12381	49	4
2013-03-27	1.23485	2	1	132	4.125	23	4	4.79545	30	4	5.0303	31	4
2013-03-28	1.33036	2	1	112	4.63839	42.5	3.5	5.73214	84	4	6.0625	85	4
2013-03-29	1.31507	2	1	73	4.66438	29	4	5.45205	29	4	5.76712	29	5
2013-03-30	1.15294	2	1	85	4.98235	47	4	5.43529	47	4	5.58824	47	4
2013-03-31	1.22667	2	1	75	4.49333	35	2.5	5.04	35	4	5.26667	35	4
2013-04-01	1.21739	2	1	115	4.46087	22	4	4.85217	22	4	5.06957	22	4
2013-04-02	1.20652	2	1	92	4.67935	28	4	5.09783	28	4	5.30435	28	4
2013-04-03	1.23853	2	1	109	4.48165	36	4	4.79817	36	4	5.0367	36	4
2013-04-04	1.21875	2	1	96	5.17708	34.5	4	5.98958	68	4	6.20833	69	4
2013-04-05	1.21505	2	1	93	4.44624	24	4	5.01075	28	4	5.22581	29	4
2013-04-06	1.20833	2	1	96	4.64062	27	4	5.30208	53	4	5.51042	54	4
2013-04-07	1.22078	2	1	77	5.47403	52	4	6.03896	52	4	6.25974	52	4
2013-04-08	1.16216	2	1	111	5.18919	35	4	5.53153	35	4	5.69369	35	5
2013-04-09	1.18103	2	1	116	3.92672	20	4	4.2069	20	4	4.38793	20	4
2013-04-10	1.2735	2	1	117	4.13675	19	4	4.87179	34	4	5.1453	35	4
2013-04-11	1.27027	2	1	111	6.64865	69	4	7.28829	69	4	7.55856	69	5
2013-04-12	1.12	2	1	100	4.78	31	4	4.97	31	4	5.09	31	4
2013-04-13	1.26667	2	1	75	4	30	4	4.4	30	4	4.66667	30	4
2013-04-14	1.20732	2	1	82	5.57927	98	4	6.03659	98	4	6.2439	98	4
2013-04-15	1.20513	2	1	117	5.20513	20	4	5.80342	31	5	6.00855	32	5
2013-04-16	1.17822	2	1	101	4.67327	34	4	4.9802	34	4	5.15842	34	4
2013-04-17	1.2	2	1	105	3.99524	26	4	4.31429	26	4	4.51429	26	4
2013-04-18	1.27586	2	1	87	4.97701	25	4	5.7931	33	5	6.06897	34	5
2013-04-19	1.15584	2	1	77	4.65584	25	4	4.93506	25	4	5.09091	25	4
2013-04-20	1.28571	2	1	56	4.8125	24	4	5.5	33	4	5.78571	34	4
2013-04-21	1.09677	2	1	93	4.7043	82	4	4.82796	82	4	4.92473	82	4
2013-04-22	1.29245	2	1	106	5.03302	59	4	6.08491	59	4	6.37736	59	4
2013-04-23	1.20732	2	1	82	9.2439	53	4	9.69512	53	4	9.90244	53	4.5
2013-04-24	1.15323	2	1	124	7.98387	113	5	8.62903	113	5	8.78226	113	5
2013-04-25	1.16429	2	1	140	4.775	20	4	5.23571	39	4	5.4	40	4
2013-04-26	1.28283	2	1	99	4.56566	32	4	5.15152	32	4	5.43434	32	4
2013-04-27	1.19149	2	1	94	4.44149	24	4	4.94681	31	4	5.1383	32	4
2013-04-28	1.20513	2	1	117	6.23077	48	5	6.75214	48	5	6.95726	48	5
2013-04-29	1.27273	2	1	77	5.44156	61	4	6.81818	121	4	7.09091	122	4
2013-04-30	1.13483	2	1	89	4.52247	23	4	4.88764	31	4	5.02247	32	4
2013-05-01	1.19828	2	1	116	4.31034	21	4	4.72414	22	4	4.92241	23	4
2013-05-02	1.28421	2	1	95	4.68947	39	4	5.41053	39	5	5.69474	39	5
2013-05-03	1.16129	2	1	93	5.69892	62	4	6.12903	62	4	6.29032	62	4
2013-05-04	1.22857	2	1	70	4.42143	18	4	5.22857	35	4	5.45714	36	4
2013-05-05	1.21978	2	1	91	5.94505	127	4	7.87912	253	4	8.0989	254	4
2013-05-06	1.28916	2	1	83	4.55422	22	4	5.27711	25	4	5.56627	26	4
2013-05-07	1.17045	2	1	88	4.85795	47	4	5.36364	47	4	5.53409	47	4
2013-05-08	1.29474	2	1	95	4.51579	20	4	5.18947	20	4	5.48421	20	5
2013-05-09	1.22619	2	1	84	5.14286	45	4	5.64286	45	4	5.86905	45	5
2013-05-10	1.2029	2	1	69	4.86957	24	4	5.50725	29	4	5.71014	30	4
2013-05-11	1.22951	2	1	61	5.5082	25	4	6.21311	28	4	6.44262	29	5
2013-05-12	1.18182	2	1	55	6.69091	68	4	7.30909	68	4	7.49091	68	4
2013-05-13	1.17647	2	1	68	4.90441	34	4	5.11765	34	4	5.29412	34	4
2013-05-14	1.21429	2	1	84	4.71429	25.5	4	5.46429	50	4	5.67857	51	4
2013-05-15	1.22449	2	1	98	5.21429	27	4	5.62245	27	4	5.84694	27	4
2013-05-16	1.09231	2	1	130	7.03846	70	4	7.30769	70	4	7.4	70	5
2013-05-17	1.23171	2	1	82	4.31707	19	4	4.95122	19	4	5.18293	19	4
2013-05-18	1.2	2	1	80	5.14375	23.5	4	5.8375	46	4	6.0375	47	4
2013-05-19	1.20833	2	1	72	5.03472	45	4	5.97222	45	4	6.18056	45	4
2013-05-20	1.19	2	1	100	4.705	30	4	5.41	59	4	5.6	60	4
2013-05-21	1.23656	2	1	93	5.1828	61	4	5.75269	61	4	5.98925	61	4
2013-05-22	1.20312	2	1	64	4.38281	13	4	4.6875	13	4	4.89062	13	5
2013-05-23	1.13333	2	1	75	7.5	147	4	7.86667	147	4	8	147	4
2013-05-24	1.29412	2	1	68	6.22794	39	4	7.20588	39	4	7.5	39	5
2013-05-25	1.16667	2	1	72	5.36806	56.5	4	6.51389	112	4	6.68056	113	4
2013-05-26	1.31081	2	1	74	4.55405	43	2.75	5.04054	43	4	5.35135	43	4
2013-05-27	1.18447	2	1	103	6.43204	82	4	7.00971	82	4	7.19417	82	4
2013-05-28	1.25275	2	1	91	4.72527	27	4	5.50549	36	4	5.75824	37	4
2013-05-29	1.18947	2	1	95	5.96842	52	4	6.45263	52	4	6.64211	52	4
2013-05-30	1.13115	2	1	122	4.85246	57	4	5.13934	57	4	5.27049	57	4
2013-05-31	1.34579	2	1	107	4.86916	29	4	6.09346	57	4	6.43925	58	5
2013-06-01	1.24	2	1	75	5.63333	42	4	6.26667	42	5	6.50667	42	5
2013-06-02	1.2125	2	1	80	5.2125	115	4	5.625	115	4	5.8375	115	4
2013-06-03	1.27174	2	1	92	4.56522	14	4	5.1413	16	4	5.41304	17	5
2013-06-04	1.11236	2	1	89	5.27528	24	4	5.86517	35	4	5.97753	36	4
2013-06-05	1.13761	2	1	109	5.62844	62	4	6.01835	62	4	6.15596	62	4
2013-06-06	1.19469	2	1	113	4.81416	33	4	5.23009	33	4	5.42478	33	4
2013-06-07	1.19802	2	1	101	5.5	36	4	6.0198	36	4	6.21782	36	4
2013-06-08	1.25	2	1	76	4.57237	38	4	5.26316	38	4	5.51316	38	4
2013-06-09	1.29688	2	1	64	4.21875	22	4	4.89062	22	4	5.1875	22	4
2013-06-10	1.22059	2	1	68	4.17647	39	3	4.91176	62	4	5.13235	63	4
2013-06-11	1.2973	2	1	74	5.62162	107	4	6.43243	107	4	6.72973	107	4
2013-06-12	1.16129	2	1	93	4.39785	21	4	4.77419	21	4	4.93548	21	4
2013-06-13	1.10465	2	1	172	3.09302	25	1	3.38372	44	1	3.48837	45	1
2013-06-14	1.3	2	1	330	5.98788	56.5	4	7.10909	112	5	7.40909	113	5
2013-06-15	1.21	2	1	200	4.935	55	4	5.405	55	4	5.615	55	5
2013-06-16	1.1311	2	1	328	4.97561	226	2	6	451	3	6.1311	452	4
2013-06-17	1.18523	2	1	826	4.93402	1450	1	5.56901	1450	1	5.75424	1450	1
2013-06-18	1.43825	2	1	1077	5.75998	137.5	4	7.29526	274	4	7.73352	275	5
2013-06-19	1.25874	2	1	572	5.53409	126	4	6.51049	251	4	6.76923	252	5
2013-06-20	1.23591	2	1	479	3.48539	55	2	4.16493	91	3	4.40084	92	4
2013-06-21	1.34936	2	1	624	4.95513	76	4	5.83814	76	4	6.1875	76	5
2013-06-22	1.21351	2	1	370	5.52703	97	4	6.03784	97	4	6.25135	97	4
2013-06-23	1.34356	2	1	163	4.54908	33	4	5.77301	65	4	6.11656	66	4
2013-06-24	1.13808	2	1	239	5.159	208	4	5.53138	208	4	5.66946	208	4
2013-06-25	1.30717	2	1	293	4.05631	28	4	4.91809	54	4	5.22526	55	4
2013-06-26	1.20065	2	1	309	4.62945	38	4	5.04854	38	4	5.24919	38	4
2013-06-27	1.39815	2	1	216	4.38657	21	4	5.375	36	4	5.77315	37	5
2013-06-28	1.25424	2	1	118	4.17373	36	4	4.75424	36	4	5.00847	36	4
2013-06-29	1.26316	2	1	114	4.48246	42	4	4.92105	42	4	5.18421	42	4
2013-06-30	1.12403	2	1	129	3.65116	27	3.5	3.86047	27	4	3.9845	27	4
2013-07-01	1.71831	2	2	71	3.95775	25	3	5.6338	35	4	6.35211	36	5
2013-07-02	1.03947	2	1	76	4.28289	23	4	4.38158	23	4	4.42105	23	4
2013-07-03	1.17647	2	1	136	4.13971	16	4	4.60294	31	4	4.77941	32	4
2013-07-04	1.26126	2	1	111	4.12613	16	4	4.73874	24	4	5	25	4
2013-07-05	1.17333	2	1	75	5.8	45	4	6.41333	45	4	6.58667	45	5
2013-07-06	1.1875	2	1	64	4.75	20	4	5.21875	27	4	5.40625	28	4
2013-07-07	1.12903	2	1	93	5.49462	40	4	5.82796	40	4	5.95699	40	4
2013-07-08	1.225	2	1	80	4.9875	39	4	5.375	39	4	5.6	39	4
2013-07-09	1.152	2	1	125	4.336	26	4	4.672	26	4	4.824	26	4
2013-07-10	1.27083	2	1	96	5.40104	34	4	6.27083	36	4	6.54167	37	5
2013-07-11	1.17391	2	1	92	4.5	31	4	5.13043	31	4	5.30435	31	4
2013-07-12	1.43137	2	1	51	5.26471	34	4	6.23529	34	4	6.66667	34	5
2013-07-13	1.2	2	1	25	4.38	14	4	4.64	14	4	4.84	14	4
2013-07-14	1.07692	2	1	39	6.05128	37	4	6.20513	37	4	6.28205	37	4
2013-07-15	1.2	2	1	20	3.275	8	3.25	3.95	15	4	4.15	16	4
2013-07-16	1.13115	2	1	61	4.31148	26	4	4.7377	26	4	4.86885	26	4
2013-07-17	1.31579	2	1	38	4.25	18	4	4.73684	18	4	5.05263	18	4
2013-07-18	1.17949	2	1	39	5.14103	15	4	5.5641	15	4	5.74359	16	4
2013-07-19	1	1	1	29	3.06897	9	3	3.06897	9	3	3.06897	9	3
2013-07-20	1.41176	2	1	34	3.63235	10	3	4.61765	14	4	5.02941	15	5
2013-07-21	1.24324	2	1	37	5.27027	40	4	5.78378	40	4	6.02703	40	4
2013-07-22	1.17143	2	1	35	13.1571	73	4	13.4	73	4	13.5714	73	5
2013-07-23	1.06977	2	1	43	4.51163	14	4	4.67442	14	4	4.74419	14	4
2013-07-24	1.17647	2	1	34	4.57353	10	4	5.02941	14	4	5.20588	15	4.5
2013-07-25	1.1087	2	1	46	4.19565	13	4	4.34783	13	4	4.45652	13	4
2013-07-26	1.31579	2	1	38	3.77632	9	4	4.31579	9	4	4.63158	9	4
2013-07-27	1.12903	2	1	31	5.46774	43	4	5.64516	43	4	5.77419	43	4
2013-07-28	1.25	2	1	28	3.76786	18	3.25	4.25	18	3.5	4.5	18	4
2013-07-29	1.34615	2	1	26	4.09615	12	4	4.53846	12	4	4.88462	12	4
2013-07-30	1.04	2	1	25	4.26	11	4	4.32	11	4	4.36	11	4
2013-07-31	1.16	2	1	25	4.92	24	4	5.16	24	4	5.32	24	5
2013-08-01	1.19231	2	1	26	4.13462	18	4	4.57692	18	4	4.76923	18	4
2013-08-02	1.21053	2	1	19	2.60526	5.5	2.5	3.05263	10	4	3.26316	11	4
2013-08-03	1.22222	2	1	36	4.09722	11	4	4.47222	11	4	4.69444	12	4
2013-08-04	1.10811	2	1	37	4.98649	20	4	5.13514	20	4	5.24324	20	4
2013-08-05	1.19231	2	1	26	5.71154	28	4	6.11538	28	4	6.30769	28	4.5
2013-08-06	1.09375	2	1	32	4.15625	10	4	4.5	19	4	4.59375	20	4
2013-08-07	1.15625	2	1	32	5.71875	44	4	5.96875	44	4	6.125	44	4
2013-08-08	1.31579	2	1	19	4.78947	19	4	5.21053	19	4	5.52632	19	4
2013-08-09	1.15	2	1	20	4.8	12	4	5.1	12	5	5.25	12	5
2013-08-10	1.18182	2	1	11	3.90909	5	4	4.18182	5	4	4.36364	6	4
2013-08-11	1	1	1	13	4.46154	9	4	4.46154	9	4	4.46154	9	4
2013-08-12	1.15385	2	1	13	4	9	4	4.23077	9	4	4.38462	9	4
2013-08-13	1.27273	2	1	11	5.36364	12	4.5	6.18182	12	6	6.45455	12	6
2013-08-14	1	1	1	10	1.9	4	1	1.9	4	1	1.9	4	1
2013-08-15	1.28	2	1	25	5.48	20	4	6.36	32	4	6.64	33	4
2013-08-16	1.125	2	1	16	5	13	4	5.3125	13	4	5.4375	13	4
2013-08-17	1.08	2	1	25	4	13	4	4.12	13	4	4.2	13	4
2013-08-18	1.36842	2	1	19	3.76316	6	4	4.47368	10	4	4.84211	11	4
2013-08-19	1.09091	2	1	22	4.45455	27	4	4.54545	27	4	4.63636	27	4
2013-08-20	1.19512	2	1	41	8.89024	44	4	9.5122	44	5	9.70732	44	5
2013-08-21	1.11429	2	1	35	4.84286	27	4	5.25714	27	4	5.37143	27	4
2013-08-22	1.3913	2	1	23	3.78261	9	4	4.3913	11	4	4.78261	12	4
2013-08-23	1.15	2	1	20	3.375	7.5	4	4	14	4	4.15	15	4
2013-08-24	1.25	2	1	28	5.17857	15	4	6.14286	20	5	6.39286	21	5
2013-08-25	1.12821	2	1	39	4	12	4	4.28205	12	4	4.41026	12	4
2013-08-26	1.19048	2	1	63	4.89683	24	4	5.22222	24	4	5.4127	24	4
2013-08-27	1.15789	2	1	57	5.14035	17	4	5.36842	17	4	5.52632	17	4
2013-08-28	1.11628	2	1	43	3.52326	16	4	3.65116	16	4	3.76744	16	4
2013-08-29	1.23214	2	1	56	4.41964	18	4	4.71429	18	4	4.94643	18	4
2013-08-30	1.16071	2	1	56	4.44643	24	4	4.71429	24	4	4.875	24	4
2013-08-31	1.225	2	1	40	4.375	18	4	4.825	18	4	5.05	18	4
2013-09-01	1.28125	2	1	32	5.9375	61	4	6.96875	61	4	7.25	61	4
2013-09-02	1.14706	2	1	34	3.79412	8	4	4.11765	8	4	4.26471	9	4
2013-09-03	1.18367	2	1	49	3.58163	11	4	3.85714	12	4	4.04082	13	4
2013-09-04	1.22414	2	1	58	6.23276	33	4	7.24138	53	4	7.46552	54	5
2013-09-05	1.07895	2	1	38	4.81579	13	4	5	13	4	5.07895	13	4
2013-09-06	1.11111	2	1	45	4.07778	18	4	4.26667	18	4	4.37778	18	4
2013-09-07	1.18571	2	1	70	4.52143	25	4	5.1	25	4	5.28571	25	4
2013-09-08	1.27586	2	1	58	3.38793	10	4	3.77586	13	4	4.05172	14	4
2013-09-09	1.5	2	1.5	24	4.66667	14	4	6.41667	27	4	6.91667	28	5
2013-09-10	1.09091	2	1	11	3.31818	13	2.5	3.45455	13	4	3.54545	13	4
2013-09-11	1.07353	2	1	68	5.27941	40	4	5.39706	40	4	5.47059	40	4
2013-09-12	1.15584	2	1	77	4.35714	21	4	4.63636	21	4	4.79221	21	4
2013-09-13	1.29231	2	1	65	4.62308	23	4	5.21538	23	4	5.50769	23	4
2013-09-14	1.14815	2	1	54	4.25926	16	4	4.44444	16	4	4.59259	16	4
2013-09-15	1.18519	2	1	54	4.50926	21	4	5.31481	41	4	5.5	42	4
2013-09-16	1.25	2	1	52	4.375	17	4	4.92308	17	4	5.17308	17	4
2013-09-17	1.21622	2	1	37	4.45946	10	4	4.91892	10	4	5.13514	11	5
2013-09-18	1.05952	2	1	84	3.94643	12	4	4.02381	12	4	4.08333	12	4
2013-09-19	1.28261	2	1	92	4.42935	31	3.5	4.81522	31	4	5.09783	31	4
2013-09-20	1.35593	2	1	59	4.68644	25	3.5	5.76271	49	4	6.11864	50	4
2013-09-21	1.26667	2	1	45	5.66667	73	4	6.4	73	4	6.66667	73	4
2013-09-22	1.15385	2	1	52	4.23077	19	4	4.57692	19	4	4.73077	19	4
2013-09-23	1.27869	2	1	61	5.77049	81	4	6.39344	81	4	6.67213	81	4
2013-09-24	1.22449	2	1	49	4.95918	17.5	4	5.71429	34	4	5.93878	35	4
2013-09-25	1.08696	2	1	46	4.73913	24	4	4.8913	24	4	4.97826	24	4.5
2013-09-26	1.15	2	1	60	3.875	10	4	4.16667	10	4	4.31667	10	4
2013-09-27	1.29508	2	1	61	4.04918	16	4	4.57377	16	4	4.86885	16	4
2013-09-28	1.22727	2	1	44	4.72727	20	4	5.29545	20	4	5.52273	20	4
2013-09-29	1.2	2	1	50	4.71	22	4	5.1	22	4	5.3	22	4
2013-09-30	1.14474	2	1	76	8.97368	182	4	9.19737	182	4	9.34211	182	5
2013-10-01	1.11765	2	1	34	4.47059	13	4	4.79412	16	4	4.91176	17	4
2013-10-02	1.10169	2	1	59	4.37288	16	4	4.49153	16	4	4.59322	16	4
2013-10-03	1.21053	2	1	57	4.24561	16	4	4.59649	16	4	4.80702	16	4
2013-10-04	1.25806	2	1	31	4.19355	9	4	4.74194	11	4	5	12	4
2013-10-05	1.11364	2	1	44	4.48864	19	4	5.09091	30	4	5.20455	31	4
2013-10-06	1.34043	2	1	47	4.04255	18	4	4.74468	18	4	5.08511	18	4
2013-10-07	1.15789	2	1	57	7.38596	54	4	7.61404	54	4	7.77193	54	4
2013-10-08	1.15909	2	1	44	3.97727	10	4	4.31818	15	4	4.47727	16	4
2013-10-09	1.21875	2	1	32	3.54688	6	4	3.96875	11	4	4.1875	12	4
2013-10-10	1.10526	2	1	38	4.5	23	4	4.76316	23	4	4.86842	23	4
2013-10-11	1.23684	2	1	38	5	22	4	5.63158	22	4	5.86842	23	5
2013-10-12	1.09524	2	1	42	4.7619	25	4	4.90476	25	4	5	25	4
2013-10-13	1.17742	2	1	62	3.79032	16	4	4.16129	18	4	4.33871	19	4
2013-10-14	1.19792	2	1	96	5.41146	51	4	5.75	51	4	5.94792	51	4
2013-10-15	1.32727	2	1	55	4.16364	12	4	5	23	4	5.32727	24	4
2013-10-16	1.16364	2	1	55	3.59091	9	4	3.92727	10	4	4.09091	11	4
2013-10-17	1.2	2	1	80	4.7375	42	4	5.075	42	4	5.275	42	4
2013-10-18	1.20988	2	1	81	4.83951	29	4	5.44444	46	4	5.65432	47	4
2013-10-19	1.18367	2	1	49	4.42857	33	4	4.69388	33	4	4.87755	33	4
2013-10-20	1.73684	2	2	19	7.23684	32	3	10.8947	59	5	11.6316	60	5
2013-10-21	1	1	1	31	5.3871	39	4	5.3871	39	4	5.3871	39	4
2013-10-22	1.25926	2	1	54	4.05556	19	4	4.62963	29	4	4.88889	30	4
2013-10-23	1.36364	2	1	33	3.42424	10	4	4.06061	10	4	4.42424	10	4
2013-10-24	1.14	2	1	50	3.92	13	4	4.2	13	4	4.34	13	4
2013-10-25	1.25	2	1	44	4.61364	28	4	5.25	28	4	5.5	28	4
2013-10-26	1.22222	2	1	45	4.2	18	4	4.64444	18	4	4.86667	18	5
2013-10-27	1.15686	2	1	51	4.69608	18	4	5.15686	24	4	5.31373	25	4
2013-10-28	1.2	2	1	50	5.6	56.5	4	7	112	4	7.2	113	4
2013-10-29	1.25	2	1	44	4.59091	19	4	5.18182	26	4	5.43182	27	4
2013-10-30	1.18182	2	1	33	4.72727	26	4	5.21212	26	4	5.39394	26	4
2013-10-31	1.16667	2	1	48	5.1875	21	4	5.4375	21	4	5.60417	21	4
2013-11-01	1.22642	2	1	53	5.68868	36	4	6.13208	36	4	6.35849	36	4
2013-11-02	1.25714	2	1	35	3.47143	10	3	3.85714	10	4	4.11429	10	4
2013-11-03	1.18868	2	1	53	5.03774	13	4	5.71698	25	4	5.90566	26	4
2013-11-04	1.11475	2	1	61	3.7377	17	4	3.90164	17	4	4.01639	17	4
2013-11-05	1.35185	2	1	54	4.5	37	3.25	5.05556	37	4	5.40741	37	4
2013-11-06	1.20755	2	1	53	4.98113	24	4	5.4717	24	4	5.67925	24	5
2013-11-07	1	1	1	37	7.64865	44	4	7.64865	44	4	7.64865	44	4
2013-11-08	1.21053	2	1	19	4.81579	28.5	4	6.52632	56	4	6.73684	57	4
2013-11-09	1.18182	2	1	22	4.43182	17	4	5	17	4	5.18182	18	4.5
2013-11-10	1.31579	2	1	19	4.36842	23	3	5.21053	23	3	5.52632	24	4
2013-11-11	1.10526	2	1	38	4.13158	9	4	4.28947	9	4	4.39474	9	4
2013-11-12	1.14286	2	1	35	5.04286	22	4	5.25714	22	4	5.4	22	5
2013-11-13	1.16216	2	1	37	5.13514	15	4	5.62162	25	4	5.78378	26	4
2013-11-14	1.11538	2	1	26	4	11	4	4.19231	11	4	4.30769	11	4
2013-11-15	1.04902	2	1	102	3.17157	23	1	3.2451	23	1	3.29412	23	1
2013-11-16	1.5	2	1.5	122	4.58197	24	3.5	5.71311	32	4	6.21311	33	5
2013-11-17	1.21538	2	1	65	4.34615	28	4	4.84615	28	4	5.06154	28	4
2013-11-18	1.1831	2	1	71	4.82394	25	4	5.4507	25	4	5.6338	25	4
2013-11-19	1.29333	2	1	75	5.54667	58	4	6.06667	58	4	6.36	58	4
2013-11-20	1.26316	2	1	57	3.96491	14	3	4.50877	15	4	4.77193	16	4
2013-11-21	1.48387	2	1	31	4.06452	17	3.5	4.90323	17	4	5.3871	17	4
2013-11-22	1.02667	2	1	75	4.82667	29	4	4.85333	29	4	4.88	29	4
2013-11-23	1.2973	2	1	74	4.12162	22	4	4.63514	22	4	4.93243	22	4
2013-11-24	1.2459	2	1	61	3.9918	19	4	4.32787	19	4	4.57377	19	4
2013-11-25	1.1791	2	1	67	4.23134	16	4	4.8209	20	4	5	21	4
2013-11-26	1.27273	2	1	55	4.23636	35	3.5	4.65455	35	4	4.92727	35	4
2013-11-27	1.24074	2	1	54	5.9537	31	4	6.35185	31	4	6.59259	31	4.5
2013-11-28	1.08571	2	1	70	4.82143	24	4	5	24	4	5.08571	24	4
2013-11-29	1.36735	2	1	49	3.64286	15	3	4.46939	22	4	4.83673	23	4
2013-11-30	1.84615	2	2	13	4.34615	11.5	4	7.07692	22	6	7.92308	23	6

## Sheet: mexico-mrt-cascade-features.csv
Date	Cascade Duration Average	Cascade Duration Max	Cascade Duration Median	Total Cascades	User Slope All Average	User Slope All Max	User Slope All Median	User Slope Last Day Average	User Slope Last Day Max	User Slope Last Day Median	Users In Cascade Average	Users In Cascade Max	Users In Cascade Median
2012-05-01	1	1	1	80	7.525	70	5	7.525	70	5	7.525	70	5
2012-05-02	1.1625	2	1	80	7.0625	94	4	7.575	94	4	7.7375	94	5
2012-05-03	1.15625	2	1	64	5.42188	26	4	6.04688	26	4	6.20312	26	4
2012-05-04	1.19231	2	1	78	6.95513	59	4	7.42308	59	5	7.61538	59	5
2012-05-05	1.14286	2	1	63	5.11905	20	4	5.34921	20	4	5.49206	20	4
2012-05-06	1.17857	2	1	84	5.42262	48	2.5	6.20238	48	4	6.38095	48	4
2012-05-07	1.08393	2	1	417	7.2518	104	5	7.47482	104	5	7.55875	104	5
2012-05-08	1.27551	2	1	98	6.23469	41	4	7.5102	45	4	7.78571	46	4.5
2012-05-09	1.18519	2	1	108	5.68519	45	4	6.23148	45	4	6.41667	45	5
2012-05-10	1.17073	2	1	82	5.04878	18	4	5.40244	19	4	5.57317	20	5
2012-05-11	1.03756	2	1	213	7.76995	89	5	7.85446	89	5	7.89202	89	5
2012-05-12	1.27559	2	1	127	6.59055	42	4	7.1811	42	5	7.45669	42	5
2012-05-13	1.17391	2	1	69	6.24638	32	4	6.97101	32	4	7.14493	32	4
2012-05-14	1.13725	2	1	102	5.55882	108	4	5.92157	108	4	6.05882	108	4
2012-05-15	1.28205	2	1	117	6.20513	41	4	7.20513	77	4	7.48718	78	5
2012-05-16	1.11565	2	1	147	5.67007	64	4	6.2585	64	4	6.37415	64	4
2012-05-17	1.20349	2	1	172	7.49128	49	4	8.40698	49	4	8.61047	49	5
2012-05-18	1.13596	2	1	228	8.11184	138	4.25	8.54386	138	5	8.67982	138	5
2012-05-19	1.13278	2	1	241	7.85062	123	5	8.06224	123	5	8.19502	123	5
2012-05-20	1.26961	2	1	204	6.20588	81	4	7.47059	161	4	7.7402	162	5
2012-05-21	1.14773	2	1	264	4.41288	65	3	4.79924	65	4	4.94697	65	4
2012-05-22	1.37634	2	1	279	7.05914	63	4	8.07168	63	5	8.44803	63	5
2012-05-23	1.12953	2	1	193	5.32383	79	4	5.61658	79	4	5.74611	79	4
2012-05-24	1.15868	2	1	334	6.97754	54	5	7.55988	54	5	7.71856	54	5
2012-05-25	1.18065	2	1	155	6.92581	39	4	7.42581	39	4	7.60645	39	5
2012-05-26	1.19847	2	1	131	6.18321	35	4	7.01527	48	5	7.21374	49	5
2012-05-27	1.12381	2	1	105	6.71905	29	5	6.98095	29	5	7.10476	29	5
2012-05-28	1.08173	2	1	208	5.95673	41	4.75	6.24038	41	5	6.32212	41	5
2012-05-29	1.31884	2	1	138	4.73913	29	4	5.36957	29	4	5.68841	29	4
2012-05-30	1.17021	2	1	141	6.92908	45	4	7.29787	45	4	7.46809	45	4
2012-05-31	1.20548	2	1	146	7.71918	59	5	8.32192	59	5	8.5274	59	5
2012-06-01	1.10435	2	1	115	5.83043	206	4	6.03478	206	4	6.13913	206	4
2012-06-02	1.30081	2	1	123	5.47967	54	4	6.13821	54	4	6.43902	54	5
2012-06-03	1.12593	2	1	135	5.60741	34	4	6.02963	40	4	6.15556	41	4
2012-06-04	1.19022	2	1	184	5.76359	55	4	6.21196	55	4	6.40217	55	4
2012-06-05	1.2293	2	1	157	7.1465	44	4	7.66242	44	4	7.89172	44	5
2012-06-06	1.12805	2	1	164	8.1311	107	4	8.51829	107	5	8.64634	107	5
2012-06-07	1.07113	2	1	239	8.57741	112	5	8.72803	112	5	8.79916	112	5
2012-06-08	1.16429	2	1	140	6.88929	46	4	7.5	46	4	7.66429	46	4
2012-06-09	1.12217	2	1	221	8	62	5	8.22172	62	5	8.34389	62	5
2012-06-10	1.12371	2	1	194	4.90464	34	3	5.23711	34	4	5.36082	34	4
2012-06-11	1.13787	2	1	602	7.91944	134	5	8.36711	134	5	8.50498	134	5
2012-06-12	1.20225	2	1	178	6.22472	52	4	6.82022	52	4	7.02247	52	4
2012-06-13	1.18841	2	1	207	6.63768	105	5	7.74879	209	5	7.9372	210	5
2012-06-14	1.18898	2	1	127	4.47244	23	4	5.07087	45	4	5.25984	46	4
2012-06-15	1.16256	2	1	203	8.4335	74	5	8.83744	74	5	9	74	5
2012-06-16	1.22556	2	1	133	5.3985	68	4	6.1203	68	4	6.34586	68	4
2012-06-17	1.29524	2	1	105	5.64762	50	4	6.6381	50	4	6.93333	50	5
2012-06-18	1.09896	2	1	192	5.8125	48	5	6.35938	56	5	6.45833	57	5
2012-06-19	1.16779	2	1	149	6.25168	43	4	6.5906	43	4	6.75839	43	4
2012-06-20	1.18033	2	1	244	6.53074	81	5	7.06557	81	5	7.2459	81	5
2012-06-21	1.16667	2	1	102	5.58333	62	4	6.09804	62	4	6.26471	62	4
2012-06-22	1.16541	2	1	133	5.11654	46	4	5.61654	46	4	5.78195	46	5
2012-06-23	1.27473	2	1	91	4.57692	46	3.5	5.50549	72	4	5.78022	73	4
2012-06-24	1.192	2	1	125	7.22	58	4	7.664	58	4	7.856	58	5
2012-06-25	1.12883	2	1	163	6.03988	46	4	6.63804	83	4	6.76687	84	4
2012-06-26	1.20253	2	1	158	4.83544	44	4	5.15823	44	4	5.36076	44	4
2012-06-27	1.20098	2	1	204	4.68137	46	4	5.13725	46	4	5.33824	46	4
2012-06-28	1.18487	2	1	238	6.7542	56	4	7.47479	86	5	7.65966	87	5
2012-06-29	1.2381	2	1	147	4.7517	28	4	5.36735	30	4	5.60544	31	4
2012-06-30	1.25385	2	1	130	4.92692	38	4	5.74615	38	4	6	38	5
2012-07-01	1.06135	2	1	326	5.14571	67	4	5.28834	67	4	5.34969	67	4
2012-07-02	1.18634	2	1	703	8.64865	189	5	9.37553	189	5	9.56188	189	6
2012-07-03	1.23051	2	1	295	7.52712	64	5	8.34915	64	5	8.57966	64	5
2012-07-04	1.14398	2	1	382	8.06021	106	5	8.56806	106	5	8.71204	106	5
2012-07-05	1.18631	2	1	263	9.30038	136	5	9.92015	136	5	10.1065	136	5
2012-07-06	1.25714	2	1	210	7.00476	49	4.25	7.95714	49	5	8.21429	49	5
2012-07-07	1.12683	2	1	205	6.36585	67	4	6.72195	67	4	6.84878	67	4
2012-07-08	1.26506	2	1	249	7.39759	75	5	8.93976	79	5	9.20482	80	5
2012-07-09	1.23276	2	1	116	6.76293	68	4	7.67241	68	5	7.90517	68	5
2012-07-10	1.1506	2	1	166	6.84337	44	4.75	7.51205	87	5	7.66265	88	5
2012-07-11	1.15894	2	1	151	8.96358	96	5	9.63576	96	5	9.7947	96	5
2012-07-12	1.14634	2	1	164	6.71951	59	4	7.33537	59	4	7.48171	59	4
2012-07-13	1.22222	2	1	180	6.425	41	4.5	7.28333	41	5	7.50556	41	5
2012-07-14	1.18803	2	1	117	6.15385	39	4	6.58974	39	4	6.77778	39	4
2012-07-15	1.28409	2	1	88	7.35795	40	4	8.20455	40	5	8.48864	40	5
2012-07-16	1.13402	2	1	97	7.47423	43	5.5	7.98969	43	6	8.12371	43	6
2012-07-17	1.17757	2	1	107	7.93458	160	4	8.54206	160	4	8.71963	160	5
2012-07-18	1.13245	2	1	151	6.15894	75	4	6.82781	149	4	6.96026	150	4
2012-07-19	1.34091	2	1	132	6.56439	115	4	8.46212	229	4	8.80303	230	5
2012-07-20	1.15625	2	1	96	6.70833	48	4	7.11458	48	4	7.27083	48	5
2012-07-21	1.20482	2	1	83	6.3012	47	4	6.86747	47	4	7.07229	47	4
2012-07-22	1.12698	2	1	126	8.55556	45	5	9	45	6	9.12698	45	6
2012-07-23	1.23684	2	1	114	6.74123	64	4	7.35965	64	4	7.59649	64	5
2012-07-24	1.10588	2	1	85	6.53529	47	4	6.67059	47	4	6.77647	47	4
2012-07-25	1.17442	2	1	86	5.31977	30	4	5.63953	30	4	5.81395	30	4
2012-07-26	1.17708	2	1	96	5.36458	59	3.25	5.76042	59	4	5.9375	59	4
2012-07-27	1.26277	2	1	137	5.95985	26	4.5	6.55474	36	5	6.81752	37	5
2012-07-28	1.55556	2	2	18	4.83333	17	3.75	6.05556	22	4	6.61111	23	4.5
2012-07-29	1	1	1	39	5.10256	17	4	5.10256	17	4	5.10256	17	4
2012-07-30	1.16393	2	1	61	10.623	67	4	11.2459	67	5	11.4098	67	5
2012-07-31	1.12245	2	1	49	9.52041	63	4	9.71429	63	4	9.83673	63	5
2012-08-01	1.14634	2	1	82	6.45732	50	4.75	6.84146	50	5	6.9878	50	5
2012-08-02	1.14118	2	1	85	9.48824	90	5	9.78824	90	5	9.92941	90	5
2012-08-03	1.34375	2	1	64	6.1875	34	4	6.79688	34	4	7.14062	34	5
2012-08-04	1.10526	2	1	57	11.2193	71	5	12.1404	71	5	12.2456	71	5
2012-08-05	1.2381	2	1	42	8.36905	62	4.5	9.38095	62	5	9.61905	62	5
2012-08-06	1.07692	2	1	52	6.45192	43	5	6.53846	43	5	6.61538	43	5
2012-08-07	1.14737	2	1	95	11.1474	86	5	11.6	86	5	11.7474	86	5
2012-08-08	1.14103	2	1	78	9.5641	70	5	9.96154	70	5	10.1026	70	5
2012-08-09	1.11364	2	1	88	5.625	24	4	5.95455	24	4	6.06818	24	4
2012-08-10	1.20561	2	1	107	8.96729	113	4	9.38318	113	4	9.58879	113	5
2012-08-11	1.14599	2	1	137	8.94161	111	5	9.53285	111	5	9.67883	111	5
2012-08-12	1.21875	2	1	64	7.53906	83	4	8.14062	83	4	8.35938	83	4
2012-08-13	1.32143	2	1	56	4.91964	27	3.75	5.98214	47	4	6.30357	48	4
2012-08-14	1.13514	2	1	74	12.1216	81	5	13.1622	99	5	13.2973	100	5
2012-08-15	1.21739	2	1	69	4.73913	26	4	5.21739	26	4	5.43478	26	4
2012-08-16	1.31667	2	1	60	5.61667	32	4	6.45	32	5	6.76667	32	5
2012-08-17	1.07463	2	1	67	5.87313	39	4	6.0597	39	4	6.13433	39	4
2012-08-18	1.34043	2	1	47	11.3298	80	5	13.2979	80	5	13.6383	80	5
2012-08-19	1.13333	2	1	30	11.3833	43	5.5	13	50	5.5	13.1333	51	5.5
2012-08-20	1.08621	2	1	58	15.0086	77	5	15.5345	77	5	15.6207	77	5
2012-08-21	1.20755	2	1	53	10.283	130	4	12.5849	130	4	12.7925	130	4
2012-08-22	1.17073	2	1	82	6.54878	69	4	7.12195	69	4.5	7.29268	69	4.5
2012-08-23	1.27027	2	1	74	6.46622	60	4	7.2027	60	5	7.47297	60	5
2012-08-24	1.0641	2	1	78	7.92308	44	4.5	8.07692	44	5	8.14103	44	5
2012-08-25	1.1194	2	1	67	7.52985	38	5	7.92537	38	5	8.04478	38	5
2012-08-26	1.25806	2	1	62	6.17742	26	5	6.85484	26	5	7.1129	26	5
2012-08-27	1.07447	2	1	94	10.734	64	6	10.8723	64	6.5	10.9468	64	6.5
2012-08-28	1.14815	2	1	81	16.9691	130	5	17.5556	130	6	17.7037	130	6
2012-08-29	1.12621	2	1	103	14.1311	90	5	15.1262	90	5	15.2524	90	5
2012-08-30	1.176	2	1	125	5.088	29.5	4	6.104	58	4	6.28	59	4
2012-08-31	1.11012	2	1	336	7.58631	100	5	7.90179	100	5	8.0119	100	5
2012-09-01	1.35897	2	1	156	5.41987	33	4	6.57051	38	5	6.92949	39	5
2012-09-02	1.13008	2	1	123	10.1382	89	4	10.3984	89	4	10.5285	89	4
2012-09-03	1.30275	2	1	109	7.48624	84	5	8.6055	85	5	8.90826	86	6
2012-09-04	1.08333	2	1	108	5.22685	22	4	5.46296	22	4	5.5463	23	4
2012-09-05	1.33333	2	1	75	3.87333	14.5	4	4.74667	28	4	5.08	29	4
2012-09-06	1.11679	2	1	137	7.41971	69	4	7.69343	69	4	7.81022	69	4
2012-09-07	1.22047	2	1	127	6.31102	58	4	6.98425	58	4	7.20472	58	5
2012-09-08	1.22826	2	1	92	9.26087	64	4	10	64	4	10.2283	64	5
2012-09-09	1.17925	2	1	106	6.10849	43	4	6.83019	43	5	7.00943	43	5
2012-09-10	1.14953	2	1	107	6.65888	70	4	7.24299	70	4	7.39252	70	4
2012-09-11	1.26263	2	1	99	5.41919	60	4	6.0303	60	5	6.29293	60	5
2012-09-12	1.16667	2	1	96	9.42708	75	4	9.70833	75	4.5	9.875	75	5
2012-09-13	1.14773	2	1	88	6.6875	51	5	7.07955	51	5	7.22727	51	5
2012-09-14	1.15179	2	1	112	7.17411	28	5	7.78571	51	5	7.9375	52	5.5
2012-09-15	1.09524	2	1	84	18.875	114	4	19.0119	114	5	19.1071	114	5
2012-09-16	1.12174	2	1	115	16.7609	100	6	17.5826	100	6	17.7043	100	6
2012-09-17	1.09278	2	1	97	7.82474	47	4	8.57732	52	4	8.6701	53	4
2012-09-18	1.22727	2	1	110	4.78636	29	4	5.28182	31	4	5.50909	32	4
2012-09-19	1.17757	2	1	107	7.78972	73	4	8.24299	73	4	8.42056	73	4
2012-09-20	1.23864	2	1	88	4.63068	35	4	5.27273	37	4	5.51136	38	4.5
2012-09-21	1.27473	2	1	91	4.57143	24	4	5.08791	29	4	5.36264	30	4
2012-09-22	1.2931	2	1	58	4.55172	21	4	5.18966	21	4	5.48276	21	5
2012-09-23	1.15385	2	1	39	4.5641	20	4	4.74359	20	4	4.89744	20	4
2012-09-24	1.09735	2	1	113	5.40265	26	4	5.60177	26	5	5.69912	26	5
2012-09-25	1.12925	2	1	147	7.41497	52	4.5	7.65306	52	5	7.78231	52	5
2012-09-26	1.18898	2	1	127	7.40551	68	4	8.01575	68	4	8.20472	68	4
2012-09-27	1.22981	2	1	161	8.97516	70	5	9.83851	70	5	10.0683	70	6
2012-09-28	1.14388	2	1	139	4.44964	35	4	4.7482	35	4	4.89209	35	4
2012-09-29	1.34711	2	1	121	5.67355	21	4	6.58678	26	4	6.93388	27	5
2012-09-30	1.17647	2	1	85	6.34706	35	5	6.81176	35	5	6.98824	35	5
2012-10-01	1.09091	2	1	110	9.31364	63	5	9.56364	63	5.5	9.65455	63	6
2012-10-02	1.09934	2	1	151	6.12252	39	5	6.4106	39	5	6.50993	39	5
2012-10-03	1.15873	2	1	126	7.94444	99	4	8.2619	99	4.5	8.42063	99	5
2012-10-04	1.192	2	1	125	7.316	70	4	7.8	70	4	7.992	70	5
2012-10-05	1.16935	2	1	124	14.6895	99	5	15.0161	99	5	15.1855	99	5
2012-10-06	1.32812	2	1	64	12.3203	104	4.75	13.9688	104	5	14.2969	104	5
2012-10-07	1.18367	2	1	49	10.1735	56	5	11.3878	56	5	11.5714	56	6
2012-10-08	1.10989	2	1	91	15.2802	101	6	15.6044	101	6	15.7143	101	6
2012-10-09	1.11688	2	1	77	5.24026	17	5	5.48052	17	5	5.5974	17	5
2012-10-10	1.16981	2	1	53	5.04717	19.5	4	5.9434	38	4	6.11321	39	4
2012-10-11	1.15217	2	1	92	10.7283	92	4	11.0109	92	4	11.163	92	4
2012-10-12	1.19718	2	1	71	12.2183	138	5	13.0282	138	5	13.2254	138	5
2012-10-13	1.2	2	1	35	10.4286	108	4	11.2857	108	4	11.4857	108	5
2012-10-14	1.08696	2	1	46	7.36957	118	4	8.23913	118	4	8.32609	118	4
2012-10-15	1.16304	2	1	92	17.8804	99	4	18.2283	99	4	18.3913	99	5
2012-10-16	1.17308	2	1	104	12.6346	130	5	13.3077	130	5	13.4808	130	5
2012-10-17	1.13889	2	1	72	10.7569	170	4	11.3611	170	4	11.5	170	4
2012-10-18	1.18056	2	1	72	10.8472	93	4	11.1111	93	4	11.2917	93	5
2012-10-19	1.2	2	1	65	9.65385	73	3.5	10.4923	73	4	10.6923	73	4
2012-10-20	1.25316	2	1	79	17.7152	174	4	18.4304	174	4	18.6835	174	4
2012-10-21	1.39474	2	1	38	9.48684	69	4.25	12.1842	119	6	12.5789	120	6
2012-10-22	1.0339	2	1	59	4.68644	30	4	4.81356	30	4	4.84746	30	4
2012-10-23	1.16514	2	1	109	10.5092	103	3	10.7339	103	4	10.8991	103	4
2012-10-24	1.28906	2	1	128	7.85938	78	4	8.71094	78	5	9	78	5
2012-10-25	1.13483	2	1	89	10.0337	68	4	10.5056	68	4	10.6404	68	4
2012-10-26	1.18182	2	1	66	13.4545	106	5	14.1818	106	5	14.3636	106	5
2012-10-27	1.25	2	1	40	10.05	49	5	10.825	49	5	11.075	49	5
2012-10-28	1.16216	2	1	37	9.55405	49	5	10	49	5	10.1622	49	5
2012-10-29	1.09677	2	1	62	10.9435	58	5	11.371	58	5	11.4677	58	5
2012-10-30	1.22857	2	1	35	12.9714	79	5	13.6	79	5	13.8286	79	5
2012-10-31	NO DATA
2012-11-01	1	1	1	59	22.3729	110	5	22.3729	110	5	22.3729	110	5
2012-11-02	1.16949	2	1	59	15.9746	91	4	17.5593	91	5	17.7288	91	5
2012-11-03	1.17778	2	1	45	12.9778	90	4	13.7111	90	4	13.8889	90	4
2012-11-04	1.21429	2	1	28	4.66071	18.5	4	5.85714	36	4	6.07143	37	4.5
2012-11-05	1.11667	2	1	60	14.9667	100	4	15.2333	100	4	15.35	100	4
2012-11-06	1.18293	2	1	82	13.122	90	5	14.8171	90	5	15	91	5
2012-11-07	1.13542	2	1	96	8.59375	75	4.5	9.80208	86	5	9.9375	87	5
2012-11-08	1.18182	2	1	88	4.71023	50	4	5.05682	50	4	5.23864	50	4
2012-11-09	1.18447	2	1	103	12.2039	133	4	12.5049	133	4	12.6893	133	5
2012-11-10	1.34921	2	1	63	9.95238	150	4	12.1111	150	5	12.4603	150	5
2012-11-11	1.27273	2	1	33	9.24242	52	4	9.81818	52	4	10.0909	52	5
2012-11-12	1.12	2	1	75	18.36	151	5	18.7867	151	5	18.9067	151	5
2012-11-13	1.04082	2	1	98	8.39286	74	4	8.77551	74	4	8.81633	74	4
2012-11-14	1.20625	2	1	160	12.7219	201	4.5	13.4313	201	5	13.6375	201	5
2012-11-15	1.22826	2	1	92	6.63043	58	4.75	7.56522	58	5	7.79348	58	5
2012-11-16	1.20408	2	1	49	10.5816	65	4	11.1224	65	4	11.3265	65	5
2012-11-17	1.375	2	1	32	5.42188	23	4	6.53125	33	4	6.90625	34	4
2012-11-18	1.125	2	1	32	18.6875	116	4	18.9062	116	4	19.0312	116	4
2012-11-19	1.125	2	1	32	4.79688	29.5	4	6.15625	58	4	6.28125	59	4
2012-11-20	1.23404	2	1	47	4.97872	20	4	5.7234	32	4	5.95745	33	4
2012-11-21	1.2093	2	1	43	4.77907	37	4	5.27907	37	4	5.48837	37	4
2012-11-22	1.18644	2	1	59	9.24576	59	5	9.71186	59	5	9.89831	59	5
2012-11-23	1.11475	2	1	61	7.34426	42	5	7.86885	42	5	7.98361	42	5
2012-11-24	1.16667	2	1	42	3.5119	8	4	3.7381	9	4	3.90476	10	4
2012-11-25	1.18333	2	1	60	9.56667	96	4	9.98333	96	4	10.1667	96	4
2012-11-26	1.18681	2	1	91	12.4835	114	4	13.011	114	4	13.1978	114	4
2012-11-27	1.14789	2	1	142	11.7007	128	5	12.507	128	5	12.6549	128	5
2012-11-28	1.22917	2	1	96	12.7969	121	4.25	13.7812	121	5	14.0104	121	5
2012-11-29	1.16667	2	1	72	5.93056	34	4	6.80556	56	4	6.97222	57	4
2012-11-30	1.26667	2	1	30	7.96667	69	4	10.4667	133	4.5	10.7333	134	5
2012-12-01	1.01147	2	1	436	7.80963	121	5	7.83486	121	5	7.84633	121	5
2012-12-02	1.51111	2	2	135	6.27778	79	4	7.97778	82	4	8.48889	83	5
2012-12-03	1.04808	2	1	104	7.58173	91	4	7.67308	91	4	7.72115	91	4
2012-12-04	1.39189	2	1	74	7.58784	132	4	9.87838	141	4	10.2703	142	4
2012-12-05	1.0916	2	1	131	6.6374	57	5	6.79389	57	5	6.8855	57	5
2012-12-06	1.14815	2	1	108	5.10648	65.5	4	6.37963	130	4	6.52778	131	4
2012-12-07	1.29907	2	1	107	6.15888	39	4	7.21495	56	5	7.51402	57	5
2012-12-08	1.13514	2	1	74	21.4527	116	4	21.7703	116	4.5	21.9054	116	5
2012-12-09	1.17526	2	1	97	14.1856	348	4	15.3402	348	4	15.5155	348	4
2012-12-10	1.18563	2	1	167	14.9371	113	5	16.479	136	5	16.6647	137	6
2012-12-11	1.21429	2	1	84	8.10119	57	4	9.41667	70	4	9.63095	71	5
2012-12-12	1.08333	2	1	96	10.9167	67	4.5	11.0833	67	5	11.1667	67	5
2012-12-13	1.13433	2	1	67	9.17164	63	4	9.77612	63	4	9.91045	63	4
2012-12-14	1.15584	2	1	77	5.15584	30	4	5.58442	30	4	5.74026	30	4
2012-12-15	1.35714	2	1	56	5.38393	20	4.75	6.375	20	5	6.73214	20	5.5
2012-12-16	1.11364	2	1	44	8.51136	34	5	8.75	34	5	8.86364	34	5
2012-12-17	1.13559	2	1	59	8.22034	130	4	8.62712	130	4	8.76271	130	4
2012-12-18	1.10588	2	1	85	10.2118	84	4	10.7882	84	4	10.8941	84	5
2012-12-19	1.24638	2	1	69	5.44928	58	4	6.37681	58	4	6.62319	58	4
2012-12-20	1.17778	2	1	90	9.55556	114	4	9.85556	114	4	10.0333	114	4
2012-12-21	1.21739	2	1	69	7.67391	56	4	8.3913	63	4	8.6087	64	4
2012-12-22	1.25581	2	1	43	19.0116	90	5	19.9535	90	5	20.2093	90	5
2012-12-23	1.16667	2	1	30	9.75	95	4	11.2333	95	4	11.4	95	4
2012-12-24	1.25806	2	1	31	3.75806	14	3	4.3871	15	4	4.64516	16	4
2012-12-25	1.31429	2	1	35	19.6571	92	4	22.4286	101	6	22.7429	102	6
2012-12-26	1.14815	2	1	27	9.03704	77	4	10.0741	77	4	10.2222	77	4
2012-12-27	1.10345	2	1	58	33.5	137	4	33.7069	137	5	33.8103	137	5
2012-12-28	1.2027	2	1	74	14.8446	125	4	16.6892	125	4.5	16.8919	125	5
2012-12-29	1.2093	2	1	43	21.7209	147	5	22.4419	147	5	22.6512	147	5
2012-12-30	1.17647	2	1	34	36.1912	112	17.5	37.9118	112	29	38.0882	112	29.5
2012-12-31	1.08197	2	1	61	29.6803	136	10	30.8689	136	10	30.9508	136	10
2013-01-01	1.17857	2	1	56	22.375	102	12.5	24.1429	102	12.5	24.3214	102	12.5
2013-01-02	1.16071	2	1	56	14.5357	85	4.5	16.0893	93	5	16.25	94	5
2013-01-03	1.26087	2	1	46	5.45652	39	4	7.13043	75	4	7.3913	76	4
2013-01-04	1.2973	2	1	37	7.67568	92	4	8.35135	92	4	8.64865	92	4
2013-01-05	1	1	1	36	14.9167	87	5.5	14.9167	87	5.5	14.9167	87	5.5
2013-01-06	1.19444	2	1	36	17.6806	125	4	18.5556	125	5	18.75	125	5
2013-01-07	1.04878	2	1	41	9.54878	62	4	9.90244	62	4	9.95122	62	4
2013-01-08	1.11111	2	1	81	8.01852	56	4	8.39506	56	4	8.50617	56	4
2013-01-09	1.16129	2	1	93	16.8011	116	4	17.4946	116	5	17.6559	116	5
2013-01-10	1.275	2	1	40	10.95	38	4.5	13.675	73	5.5	13.95	74	5.5
2013-01-11	1.05172	2	1	58	13.4483	114	4.5	13.6207	114	4.5	13.6724	114	5
2013-01-12	1.2449	2	1	49	9.73469	86	4	10.8367	86	4	11.0816	86	5
2013-01-13	1.125	2	1	48	18.8021	106	5	19.0417	106	5	19.1667	106	5
2013-01-14	1.10769	2	1	65	7	83	4	8.01538	83	4	8.12308	83	4
2013-01-15	1.26786	2	1	56	10.9375	85	4	12.3036	96	4	12.5714	97	4
2013-01-16	1.13333	2	1	75	24.1667	188	4	24.7067	188	4	24.84	188	5
2013-01-17	1.13953	2	1	86	14.3605	98	4	15.7093	100	4	15.8488	101	4
2013-01-18	1.17073	2	1	82	17.6646	150	5	18.5122	150	5	18.6829	150	5
2013-01-19	1.21429	2	1	42	7.91667	50	4	9.85714	64	4	10.0714	65	4
2013-01-20	1.11429	2	1	70	20.5857	119	4.5	20.8143	119	5	20.9286	119	5
2013-01-21	1.13542	2	1	96	14.2292	120	4	15.2292	120	5	15.3646	120	5
2013-01-22	1.11828	2	1	93	9.32796	84	4	10.1398	84	4	10.2581	84	4
2013-01-23	1.13889	2	1	108	3.85648	38	2	4.24074	54	3	4.37963	55	3
2013-01-24	1.32877	2	1	146	7.0411	86	4	7.80137	86	4	8.13014	86	5
2013-01-25	1.15909	2	1	88	22.5	127	5	22.8295	127	5	22.9886	127	5.5
2013-01-26	1.27083	2	1	48	11.1667	55	4	14.4375	83	4	14.7083	84	4.5
2013-01-27	1.13793	2	1	58	8.78448	69	4	9.2069	69	4	9.34483	69	4
2013-01-28	1.18033	2	1	61	5.69672	52.5	4	7.14754	104	4	7.32787	105	4
2013-01-29	1.16667	2	1	78	12.25	106	4	13	106	4	13.1667	106	4.5
2013-01-30	1.22222	2	1	63	7.01587	59	4	8.01587	78	5	8.2381	79	5
2013-01-31	1.10526	2	1	95	8.42105	93	4	8.61053	93	4	8.71579	93	4
2013-02-01	1.17964	2	1	167	9.3982	56	5	10.9102	87	5	11.0898	88	5
2013-02-02	1.30952	2	1	42	7.64286	49	4	9.16667	49	5.5	9.47619	49	6
2013-02-03	1.12	2	1	75	7.90667	58	4	8.06667	58	4	8.18667	58	4
2013-02-04	1.13699	2	1	73	9.08904	49	6	9.61644	49	6	9.75342	49	6
2013-02-05	1.16667	2	1	66	8.57576	98	4	9.10606	98	4	9.27273	98	4.5
2013-02-06	1.07609	2	1	92	8.34783	94	4	8.47826	94	4	8.55435	94	4
2013-02-07	1.1413	2	1	92	17.9946	141	4	18.4457	141	4	18.587	141	4
2013-02-08	1.18571	2	1	70	23.9286	113	5	25.3429	113	5	25.5286	113	5
2013-02-09	1.21311	2	1	61	15.6393	131	4	17.4754	131	5	17.6885	131	5
2013-02-10	1.24444	2	1	45	9.34444	65	4	11.0889	71	4	11.3333	72	4
2013-02-11	1.0381	2	1	210	6.80238	48	5	6.86667	48	5	6.90476	48	5
2013-02-12	1.18487	2	1	238	6.54412	151	4	6.96639	151	4	7.15126	151	4
2013-02-13	1.1934	2	1	212	5.54953	53	4	6.01415	53	4	6.20755	53	4
2013-02-14	1.18	2	1	200	6.1725	91	4	6.515	91	4	6.695	91	4
2013-02-15	1.16146	2	1	192	5.82812	52	4	6.18229	52	4	6.34375	52	4
2013-02-16	1.22973	2	1	148	5.16216	28	4	5.68243	28	4	5.91216	29	5
2013-02-17	1.11765	2	1	153	10.634	125	4	10.817	125	4	10.9346	125	5
2013-02-18	1.11792	2	1	212	8.8066	117	4	9.36321	117	4	9.48113	117	4.5
2013-02-19	1.13704	2	1	270	6.46852	76	4	6.9	78	4	7.03704	79	4
2013-02-20	1.1985	2	1	267	6.9588	123	4	7.50187	123	4	7.70037	123	4
2013-02-21	1.17921	2	1	279	6.08244	95	4	6.52688	95	4	6.70609	95	4
2013-02-22	1.14437	2	1	284	6.20599	53	4	6.5493	64	4	6.69366	65	4
2013-02-23	1.21005	2	1	219	10.5982	156	4	11.4384	161	5	11.6484	162	5
2013-02-24	1.125	2	1	192	11.9635	120	4	12.5417	120	4.5	12.6667	120	5
2013-02-25	1.21538	2	1	195	8.22308	96	4	9.13333	96	4	9.34872	96	4
2013-02-26	1.14894	2	1	188	6.91223	68	4	7.38298	68	4	7.53191	68	4
2013-02-27	1.05305	2	1	754	8.94828	126	5	9.12334	126	5	9.17639	126	5
2013-02-28	1.24615	2	1	260	7.23269	127	4	7.85769	127	4	8.10385	127	5
2013-03-01	1.02564	2	1	195	7.10513	242	4	7.2	242	4	7.22564	242	4
2013-03-02	1.21875	2	1	192	5.77865	52	4	6.23438	52	4	6.45312	52	4
2013-03-03	1.16749	2	1	203	11.0837	162	4	11.6059	162	4	11.7734	162	5
2013-03-04	1.1564	2	1	211	11.2725	159	5	12.4455	159	5	12.6019	159	5
2013-03-05	1.07494	2	1	427	6.76698	116	4	7.01405	116	4	7.08899	116	4
2013-03-06	1.36667	2	1	420	6.38095	137	4	7.82143	252	4	8.1881	253	5
2013-03-07	1.15358	2	1	293	9.86007	118	4	10.4642	118	4	10.6177	118	4
2013-03-08	1.19718	2	1	284	9.92254	181	4	10.7324	181	4	10.9296	181	4
2013-03-09	1.20101	2	1	199	11.294	139	4	12.0804	139	4	12.2814	139	4
2013-03-10	1.14554	2	1	213	7.53052	82	4	8.277	97	4	8.42254	98	4
2013-03-11	1.13158	2	1	418	11.049	152	4	11.4426	152	4	11.5742	152	4
2013-03-12	1.21703	2	1	364	8.88187	185	4	9.9011	185	4	10.1181	185	4
2013-03-13	1.15588	2	1	417	7.17986	128	4	7.75779	128	4	7.91367	128	5
2013-03-14	1.22989	2	1	348	5.79167	52.5	4	6.48563	104	4	6.71552	105	5
2013-03-15	1.14533	2	1	289	9.11419	170	4	9.3391	170	4	9.48443	170	4
2013-03-16	1.24747	2	1	198	6.23737	82.5	4	7.29798	164	4	7.54545	165	4
2013-03-17	1.22162	2	1	185	4.88378	39	4	5.43243	39	4	5.65405	39	5
2013-03-18	1.14894	2	1	235	6.48723	106	4	6.77021	106	4	6.91915	106	4
2013-03-19	1.1614	2	1	285	8.34737	91	4	9.00351	91	4	9.16491	91	4
2013-03-20	1.15836	2	1	341	7.88563	110	4	8.66862	175	4	8.82698	176	4
2013-03-21	1.23567	2	1	314	7.02229	116	4	7.67834	116	4	7.91401	116	4
2013-03-22	1.13506	2	1	385	6.07143	210	4	6.43636	210	4	6.57143	210	4
2013-03-23	1.22074	2	1	299	9.22074	170	5	9.76923	170	5	9.98997	170	5
2013-03-24	1.14226	2	1	239	9.39958	443	4	9.92469	443	4	10.0669	443	4
2013-03-25	1.17671	2	1	249	7.71084	104	4	8.18072	104	5	8.35743	104	5
2013-03-26	1.14839	2	1	310	4.78226	62	4	5.17419	62	4	5.32258	62	4
2013-03-27	1.21673	2	1	263	5.58555	114	4	6.05323	114	4	6.26996	114	4
2013-03-28	1.18408	2	1	201	6.82587	93	4	7.18408	93	4	7.36816	93	4
2013-03-29	1.14146	2	1	205	8.27561	98	4	8.67805	98	4	8.81951	98	4
2013-03-30	1.18018	2	1	222	9.12387	90	4	9.61712	90	5	9.7973	90	5
2013-03-31	1.19136	2	1	162	10.9907	168	4	11.5556	168	4	11.7469	168	4
2013-04-01	1.07241	2	1	290	9.92414	121	5	10.4345	121	5	10.5069	121	5
2013-04-02	1.18541	2	1	329	9.92553	146	4	10.7386	146	4	10.924	146	4
2013-04-03	1.13408	2	1	358	9.43436	200	4	9.96927	200	4	10.1034	200	4
2013-04-04	1.20107	2	1	373	6.15818	124.5	4	7.37265	248	4	7.57373	249	4
2013-04-05	1.1938	2	1	387	10.2209	663	4	11.1008	663	4	11.2946	663	4
2013-04-06	1.14286	2	1	406	6.60714	83	4	7.36946	83	4	7.51232	83	5
2013-04-07	1.18692	2	1	214	5.82009	50.5	4	6.53271	100	4	6.71963	101	5
2013-04-08	1.10368	2	1	299	11.9849	220	4	12.2107	220	4	12.3144	220	4
2013-04-09	1.17901	2	1	324	4.79167	32	4	5.37654	63	4	5.55556	64	4
2013-04-10	1.19558	2	1	317	5.79495	94	4	6.20505	94	4	6.40063	94	4
2013-04-11	1.13411	2	1	343	6.73324	155	4	6.9621	155	4	7.09621	155	4
2013-04-12	1.23438	2	1	320	5.7375	70	4	6.24688	70	4	6.48125	70	5
2013-04-13	1.20725	2	1	193	4.47409	23.5	4	4.94819	46	4	5.15544	47	4
2013-04-14	1.17742	2	1	248	9.54234	129	4	10.254	129	4	10.4315	129	4
2013-04-15	1.07881	2	1	571	5.8669	567	4	6.19965	567	4	6.27846	567	4
2013-04-16	1.32192	2	1	584	11.3604	935	4	13.1541	935	4	13.476	935	5
2013-04-17	1.17312	2	1	439	7.67654	325	4	8.12984	325	5	8.30296	325	5
2013-04-18	1.15578	2	1	398	6.6407	317	4	6.97487	317	4	7.13065	317	4
2013-04-19	1.16509	2	1	424	5.1816	42	4	5.53302	42	4	5.69811	42	4
2013-04-20	1.19784	2	1	278	10.2068	195	4	10.6727	195	4	10.8705	195	5
2013-04-21	1.17992	2	1	239	11.1213	216	4	12.0586	216	4	12.2385	216	5
2013-04-22	1.08646	2	1	347	6.52738	129	4	6.78963	129	4	6.87608	129	4
2013-04-23	1.2139	2	1	374	6.92246	238	4	7.52941	238	4	7.74332	238	4
2013-04-24	1.18269	2	1	416	8.84375	535	4	9.30769	535	4	9.49038	535	4
2013-04-25	1.1792	2	1	452	9.49668	290	4	10.0376	290	4	10.2168	290	5
2013-04-26	1.18649	2	1	370	5.58919	250	4	6.75405	499	4	6.94054	500	4
2013-04-27	1.32143	2	1	224	6.69643	502	4	9.67411	1003	4	9.99554	1004	4
2013-04-28	1.14019	2	1	214	11.4369	772	4	11.771	772	4	11.9112	772	4
2013-04-29	1.16245	2	1	277	7.61191	405	4	8.0722	405	4	8.23466	405	4
2013-04-30	1.21404	2	1	285	9.14386	389	4	9.93684	389	4	10.1509	389	4
2013-05-01	1.14045	2	1	356	6.23455	83	4	6.67135	103	4	6.8118	104	4
2013-05-02	1.18076	2	1	343	7.11516	138	4	7.5656	138	4	7.74636	138	4
2013-05-03	1.25078	2	1	319	5.24451	41	4	6.29467	73	4	6.54545	74	4
2013-05-04	1.2623	2	1	183	8.04918	100	4	8.69399	100	4	8.95628	100	4
2013-05-05	1.11765	2	1	221	13.0724	228	4	13.457	228	5	13.5747	228	5
2013-05-06	1.14859	2	1	249	8.61044	174	4	10.6386	347	4	10.7871	348	4
2013-05-07	1.13611	2	1	360	6.14861	182	4	6.50556	182	4	6.64167	182	4
2013-05-08	1.16667	2	1	342	8.05263	213	4	8.55556	213	4	8.72222	213	4
2013-05-09	1.17021	2	1	329	8.82979	308	4	9.33739	308	4	9.5076	308	4
2013-05-10	1.21993	2	1	291	5.69416	58	4	6.53608	100	4	6.75601	101	4
2013-05-11	1.21577	2	1	241	9.361	298	4	10.0249	298	4	10.2407	298	4
2013-05-12	1.17844	2	1	269	11.4089	190	4	11.9814	190	5	12.1599	190	5
2013-05-13	1.15667	2	1	300	11.115	164	4	11.8533	164	4	12.01	164	4.5
2013-05-14	1.18375	2	1	283	8.74382	180	4	9.4735	180	4	9.65724	180	4
2013-05-15	1.11976	2	1	334	8.54641	244	4	8.96108	244	4	9.08084	244	4
2013-05-16	1.19923	2	1	261	4.95977	44	4	5.57088	87	4	5.77011	88	4
2013-05-17	1.16968	2	1	277	5.96931	69	4	6.40794	69	4	6.57762	69	4
2013-05-18	1.24537	2	1	216	5.95833	61	4	6.54167	61	4	6.78704	61	4
2013-05-19	1.22414	2	1	174	8.1408	73	4	8.81609	73	4	9.04023	73	5
2013-05-20	1.08333	2	1	324	11.4954	343	4	11.7407	343	4	11.8241	343	5
2013-05-21	1.19207	2	1	328	10.3369	289	4	11.0457	289	4	11.2378	289	4
2013-05-22	1.21818	2	1	275	8.96545	151	4	10.1455	279	4	10.3636	280	4
2013-05-23	1.20623	2	1	257	8.5856	390	4	9.19455	390	4	9.40078	390	5
2013-05-24	1.17225	2	1	209	7.311	77	4	7.95215	77	4	8.1244	77	5
2013-05-25	1.25137	2	1	183	5.95082	152	4	6.45355	152	4	6.70492	152	4
2013-05-26	1.13043	2	1	161	17.5031	228	4	17.8696	228	5	18	228	5
2013-05-27	1.11401	2	1	307	10.8241	245	4	11.3648	245	4	11.4788	245	4
2013-05-28	1.12687	2	1	268	8.90858	227	4	9.36567	227	4	9.49254	227	4
2013-05-29	1.17905	2	1	296	8.21453	163	4	8.5777	163	4	8.75676	163	4
2013-05-30	1.1619	2	1	315	8.65079	310	4	9.17143	310	4	9.33333	310	4
2013-05-31	1.21481	2	1	270	6.21111	60	4	6.75556	62	4	6.97037	63	4
2013-06-01	1.19784	2	1	278	9.09353	131	4	9.66906	131	4	9.86691	131	4.5
2013-06-02	1.18056	2	1	216	10.412	121	4	11.2222	121	5	11.4028	121	5
2013-06-03	1.15596	2	1	218	8.59633	178	4	9.22936	178	4	9.38532	178	5
2013-06-04	1.06641	2	1	256	6.64062	126	4	6.81641	126	4	6.88281	126	4
2013-06-05	1.16667	2	1	438	7.16553	193	4	7.51598	193	4	7.68265	193	4
2013-06-06	1.20155	2	1	387	12.27	259	4	12.9173	259	4	13.1189	259	4
2013-06-07	1.12934	2	1	317	9.06782	249	4	9.76025	249	4	9.88959	249	4
2013-06-08	1.25106	2	1	235	13.6426	222	4	14.3915	222	5	14.6426	222	5
2013-06-09	1.20408	2	1	196	10.3571	126	4	11.2449	126	4	11.449	126	4
2013-06-10	1.12258	2	1	310	8.93871	177.5	4	11.4903	354	4	11.6129	355	4
2013-06-11	1.13477	2	1	512	6.15918	81	4	6.53125	81	4	6.66602	81	4
2013-06-12	1.18528	2	1	394	9.56726	267	4	10.1041	267	4	10.2893	267	4
2013-06-13	1.16201	2	1	358	6.75419	100	4	7.21788	113	4	7.37989	114	4
2013-06-14	1.22635	2	1	296	5.55405	54	4	6.26689	57	4	6.49324	58	5
2013-06-15	1.21818	2	1	220	8.71136	159	4	9.26364	159	4	9.48182	159	4
2013-06-16	1.11528	2	1	373	12.9504	255	5	13.4155	255	5	13.5308	255	5
2013-06-17	1.16279	2	1	258	15.7248	219	4	16.5891	219	4	16.7519	219	4
2013-06-18	1.17664	2	1	351	8.62963	107	4	10.6496	184	4	10.8262	185	4
2013-06-19	1.18703	2	1	401	6.68703	200	4	7.22195	200	4	7.40898	200	4
2013-06-20	1.19643	2	1	392	6.04974	87	4	6.58163	87	4	6.77806	87	4
2013-06-21	1.25148	2	1	338	5.9142	98	4	6.49704	98	4	6.74852	98	4
2013-06-22	1.22072	2	1	222	9.34685	124	4	10.8468	144	4	11.0676	145	4.5
2013-06-23	1.17033	2	1	182	12.5742	288	4	13.1538	288	4	13.3242	288	4
2013-06-24	1.12595	2	1	262	9.42366	231	4	9.83206	231	4	9.95802	231	4
2013-06-25	1.13352	2	1	352	7.47727	474	4	7.94886	474	4	8.08239	474	4.5
2013-06-26	1.18966	2	1	348	5.74282	94	4	6.14368	94	4	6.33333	94	4
2013-06-27	1.19444	2	1	324	7.58025	301	4	8.02778	301	4	8.22222	301	4
2013-06-28	1.23457	2	1	324	12.091	181	4	12.6636	181	4	12.8981	181	4
2013-06-29	1.23182	2	1	220	6.59091	84	4	7.70455	92	4	7.93636	93	4
2013-06-30	1.18224	2	1	214	7.71495	244	4	8.19626	244	4	8.3785	244	4
2013-07-01	1.41379	2	1	116	10.431	85	4	11.6724	85	5	12.0862	85	6
2013-07-02	1.02717	2	1	184	7.75	222	4	7.88587	222	4	7.91304	222	4
2013-07-03	1.15116	2	1	344	8.5189	117	4	8.7907	117	4	8.94186	117	4
2013-07-04	1.16667	2	1	258	5.72287	37.5	4	6.36047	74	4	6.52713	75	4
2013-07-05	1.12134	2	1	239	8.00209	104	4	8.39749	104	4	8.51883	104	4
2013-07-06	1.25541	2	1	231	6.5	116	4	7.16017	116	4	7.41558	116	4
2013-07-07	1.11714	2	1	350	7.35286	116	4	7.67143	116	4	7.78857	116	4
2013-07-08	1.35821	2	1	335	4.98657	45.5	4	5.92836	90	4	6.28657	91	5
2013-07-09	1.19205	2	1	151	8.40397	222	4	8.82119	222	4	9.01325	222	4
2013-07-10	1.11881	2	1	202	6.77475	97	4	7.16337	97	4	7.28218	97	4
2013-07-11	1.26966	2	1	178	6.84551	92	4	7.51685	92	4	7.78652	92	4
2013-07-12	1.22289	2	1	166	7.6988	115	4	8.28916	115	4	8.51205	115	4
2013-07-13	1.2381	2	1	84	9.76786	113	4	10.381	113	4	10.619	113	5
2013-07-14	1.27419	2	1	62	6.28226	32	4	7.32258	32	5	7.59677	32	5
2013-07-15	1.11494	2	1	87	7.74138	91	4	7.97701	91	4	8.09195	91	4
2013-07-16	1.17308	2	1	156	7.66346	302	4	8.17949	302	4	8.35256	302	4
2013-07-17	1.2037	2	1	108	8.26852	54.5	4	9.41667	108	5	9.62037	109	5
2013-07-18	1.09709	2	1	103	9.34951	60	4	9.50485	60	5	9.60194	60	5
2013-07-19	1.22	2	1	50	3.88	18	2	4.3	18	3	4.52	18	4
2013-07-20	1.24096	2	1	83	7.16867	75	4	8.07229	75	4	8.31325	75	4
2013-07-21	1.1954	2	1	87	7.90805	70	4	8.47126	70	5	8.66667	70	5
2013-07-22	1.1236	2	1	89	12.5899	123	5	12.9326	123	6	13.0562	123	6
2013-07-23	1.07767	2	1	103	9.77184	77	5	9.99029	77	5	10.068	77	5
2013-07-24	1.15929	2	1	113	8.26106	55	5	8.69027	55	5	8.84956	55	5
2013-07-25	1.0679	2	1	162	7.16358	238	4	7.45679	238	5	7.52469	238	5
2013-07-26	1.21918	2	1	146	10.4623	81	5	10.9658	81	5	11.1849	81	5
2013-07-27	1.2027	2	1	74	5.06081	24	4	5.56757	24	5	5.77027	24	5
2013-07-28	1.19718	2	1	71	10.7394	54	4	11.3239	54	5	11.5211	54	5
2013-07-29	1.09091	2	1	99	6.20202	61	4	6.69697	61	4	6.78788	61	4
2013-07-30	1.07874	2	1	127	10.0157	74	6	10.1811	74	6	10.2598	74	6
2013-07-31	1.13008	2	1	123	7.34146	63	4	7.70732	63	4	7.8374	63	4
2013-08-01	1.17568	2	1	148	7.60811	75	4	8.21622	75	4	8.39189	75	4
2013-08-02	1.28155	2	1	103	6.16019	41	4	7.05825	41	4	7.33981	41	4
2013-08-03	1.19802	2	1	101	5.86139	28	5	6.56436	29	5	6.76238	30	5
2013-08-04	1.16279	2	1	86	11.8256	76	5	12.4302	76	6	12.593	76	6
2013-08-05	1.09302	2	1	86	7.12209	40	4.5	7.62791	57	4.5	7.72093	58	5
2013-08-06	1.09091	2	1	99	7.73737	39	4	7.9798	39	4	8.07071	39	4
2013-08-07	1.15323	2	1	124	5.60887	25	4	6.23387	48	4	6.3871	49	4
2013-08-08	1.18367	2	1	49	9.90816	105	4	10.4898	105	4	10.6735	105	4
2013-08-09	1.072	2	1	125	8.2	71	4	8.456	71	5	8.528	71	5
2013-08-10	1.25263	2	1	95	10.6789	100	4	11.4105	100	5	11.6632	100	5
2013-08-11	1.11504	2	1	113	10.3363	106	5	10.6903	106	5	10.8053	106	5
2013-08-12	1.22581	2	1	93	6.5	42	5	7.36559	42	5	7.5914	42	5
2013-08-13	1.09709	2	1	103	5.8835	66	4	6.04854	66	5	6.14563	66	5
2013-08-14	1.18182	2	1	55	3.04545	12	2	3.25455	12	3	3.43636	12	4
2013-08-15	1.17188	2	1	128	5.56641	29	4	5.86719	29	4	6.03906	29	4
2013-08-16	1.12621	2	1	103	6.93689	57	4	7.15534	57	4	7.28155	57	5
2013-08-17	1.16456	2	1	79	7.6519	43	4	8.02532	43	5	8.18987	43	5
2013-08-18	1.18293	2	1	82	10.7683	89	4	11.1098	89	4	11.2927	89	4
2013-08-19	1.13131	2	1	99	5.34343	41	4	5.92929	44	4	6.06061	45	4
2013-08-20	1.09278	2	1	291	7.32131	117	4	7.56701	117	5	7.65979	117	5
2013-08-21	1.18817	2	1	186	4.83602	24	4	5.1828	26	4	5.37097	27	4
2013-08-22	1.18182	2	1	132	9.06818	155	4	9.36364	155	4	9.54545	155	4.5
2013-08-23	1.10909	2	1	165	6.68182	125	4	7.10303	125	4	7.21212	125	4
2013-08-24	1.25434	2	1	173	4.7948	23	4	5.25434	23	4	5.50867	23	4
2013-08-25	1.16547	2	1	139	5.03237	40	4	5.56835	79	4	5.73381	80	4
2013-08-26	1.08943	2	1	246	6.94106	259	4	7.13415	259	4	7.22358	259	4
2013-08-27	1.17347	2	1	294	5.37755	234	4	5.67687	234	4	5.85034	234	4
2013-08-28	1.16273	2	1	381	6.78478	171	4	7.20997	171	4	7.3727	171	5
2013-08-29	1.1246	2	1	313	7.51118	133	4	7.76038	133	4	7.88498	133	4
2013-08-30	1.16832	2	1	303	6.28218	121	4	6.64356	121	4	6.81188	121	4
2013-08-31	1.19048	2	1	231	7.01515	129	4	7.69264	129	4	7.88312	129	5
2013-09-01	1.15772	2	1	298	5.09899	65.5	4	6.41275	130	4	6.57047	131	4
2013-09-02	1.16623	2	1	385	6.52468	190	4	6.74545	190	4	6.91169	190	4
2013-09-03	1.11985	2	1	267	4.59925	39	4	4.94007	39	4	5.05993	39	4
2013-09-04	1.17518	2	1	411	6.15815	99	4	6.55231	99	4	6.72749	99	5
2013-09-05	1.18298	2	1	235	4.04681	23.5	4	4.43404	46	4	4.61702	47	4
2013-09-06	1.20833	2	1	216	7.90741	147	4	8.48148	147	4	8.68981	147	4
2013-09-07	1.16667	2	1	252	9.74008	115	4	10.2341	115	4	10.4008	115	5
2013-09-08	1.08078	2	1	359	5.95822	71	4	6.29526	71	4	6.37604	71	4
2013-09-09	1.29487	2	1	312	6.625	78	4	7.45192	78	5	7.74679	78	5
2013-09-10	1.09722	2	1	144	4.33681	24	4	4.52083	24	4	4.61806	24	4
2013-09-11	1.05775	2	1	710	5.69859	88	4	5.80986	88	4	5.86761	88	4
2013-09-12	1.34818	2	1	606	5.04703	42	4	5.82838	60	4	6.17657	61	5
2013-09-13	1.0382	2	1	1623	4.66697	111	3	4.83919	133	4	4.87739	134	4
2013-09-14	1.52693	2	2	1374	5.55968	250	4	7.14556	250	5	7.67249	250	5
2013-09-15	1.19643	2	1	504	5.93254	217	4	6.41468	217	4	6.61111	217	5
2013-09-16	1.13684	2	1	665	6.94586	125	5	7.29774	125	5	7.43459	125	5
2013-09-17	1.21918	2	1	365	5.16712	46	4	5.65753	46	4	5.87671	46	5
2013-09-18	1.11321	2	1	477	5.94235	75	4	6.1782	75	5	6.2914	75	5
2013-09-19	1.13373	2	1	501	6.28942	236	4	6.6008	236	4	6.73453	236	4
2013-09-20	1.19412	2	1	510	6.69706	118	4	7.19216	118	5	7.38627	118	5
2013-09-21	1.17406	2	1	293	6.21502	95	4	6.58703	95	4	6.76109	95	4
2013-09-22	1.14067	2	1	327	6.48777	124	4	6.9419	124	5	7.08257	124	5
2013-09-23	1.13445	2	1	357	6.33333	71	4	6.63866	71	4	6.77311	71	5
2013-09-24	1.15363	2	1	358	8.39246	227	4	8.76536	227	4	8.91899	227	4
2013-09-25	1.14861	2	1	397	6.74433	120	4	7.18136	120	4	7.32997	120	5
2013-09-26	1.17703	2	1	418	6.25	124	4	6.71292	124	4	6.88995	124	4
2013-09-27	1.20448	2	1	357	5.68768	51	4	6.14846	51	5	6.35294	51	5
2013-09-28	1.21693	2	1	189	7.25132	94	4	7.79365	94	5	8.01058	94	5
2013-09-29	1.16312	2	1	141	8.26596	142	4	8.79433	142	4	8.95745	142	5
2013-09-30	1.09524	2	1	231	7.77922	301	4	8.06926	301	5	8.1645	301	5
2013-10-01	1.10065	2	1	308	8.18994	167	4	8.44156	167	4	8.54221	167	5
2013-10-02	1.08804	2	1	443	6.47856	172	4	6.88713	172	4	6.97517	172	4
2013-10-03	1.26987	2	1	604	5.46358	48	4	6.14238	87	4	6.41225	88	4.5
2013-10-04	1.18293	2	1	328	5.24848	33	4	5.67988	61	4	5.8628	62	4
2013-10-05	1.22008	2	1	259	6.19112	51	4	6.83012	51	5	7.05019	51	5
2013-10-06	1.14235	2	1	281	6.5	93	4	6.85409	93	4	6.99644	93	4
2013-10-07	1.19398	2	1	299	5.3495	26	4	5.89298	41	5	6.08696	42	5
2013-10-08	1.1657	2	1	344	5.47529	72	4	5.78488	72	4	5.95058	72	4
2013-10-09	1.18182	2	1	352	9.47585	218	4.5	9.96307	218	5	10.1449	218	5
2013-10-10	1.16271	2	1	295	7.86949	98	4	8.29831	98	4	8.46102	98	4
2013-10-11	1.1223	2	1	278	5.28058	22	4	5.63309	32	5	5.7554	33	5
2013-10-12	1.22897	2	1	214	7.41822	74	4	8.14953	74	4	8.3785	74	5
2013-10-13	1.15736	2	1	197	15.1523	271	4	15.4721	271	4	15.6294	271	4
2013-10-14	1.10794	2	1	315	5.7619	61.5	4	6.32381	122	4	6.43175	123	5
2013-10-15	1.18297	2	1	317	6.09779	77	4	6.47634	77	4	6.65931	77	5
2013-10-16	1.14286	2	1	245	8.98163	896	4	9.4898	896	4	9.63265	896	4
2013-10-17	1.09951	2	1	412	6.75728	135	4	6.99029	135	4	7.08981	135	5
2013-10-18	1.17136	2	1	426	6.20892	72	4	6.72066	72	4	6.89202	72	5
2013-10-19	1.255	2	1	200	4.6875	53	4	5.23	53	4	5.485	53	4
2013-10-20	1.57143	2	2	56	5.44643	25	4	6.89286	25	5	7.46429	25	5
2013-10-21	1	1	1	141	6.64539	97	4	6.64539	97	4	6.64539	97	4
2013-10-22	1.22609	2	1	230	7.85217	123	4	8.70435	123	4	8.93043	123	4
2013-10-23	1.14859	2	1	249	5.28112	36	4	5.83936	61	4	5.98795	62	4
2013-10-24	1.13971	2	1	272	7.01654	299	4	7.62868	299	4	7.76838	299	4
2013-10-25	1.19828	2	1	232	7.40086	115	4	7.82328	115	4	8.02155	115	4
2013-10-26	1.24375	2	1	160	7.20625	95	4	7.89375	95	4	8.1375	95	5
2013-10-27	1.09877	2	1	243	6.83128	56	4	7.17284	64	4	7.2716	65	4
2013-10-28	1.25221	2	1	226	5.7677	65	4	6.55752	65	4	6.80973	65	5
2013-10-29	1.13636	2	1	220	6.67955	92	4	7.05455	92	4	7.19091	92	4
2013-10-30	1.1729	2	1	214	5.57944	28	4	6.02336	49	5	6.19626	50	5
2013-10-31	1.09639	2	1	249	7.24498	98	4	7.46185	98	4	7.55823	98	4
2013-11-01	1.2	2	1	220	6.17727	67	4	6.75909	67	5	6.95909	67	5
2013-11-02	1.25	2	1	108	5.11111	29	4	5.72222	29	4	5.97222	29	5
2013-11-03	1.10909	2	1	110	8.17273	54	4	8.3	54	4	8.40909	54	4
2013-11-04	1.15038	2	1	133	5.15789	27	4	5.81955	47	4	5.96992	48	5
2013-11-05	1.15	2	1	180	10.2083	103	4	11.1778	108	4	11.3278	109	5
2013-11-06	1.14094	2	1	149	8.41275	114	4	8.81879	114	4	8.95973	114	5
2013-11-07	1.0087	2	1	115	6.03913	24	5	6.10435	24	5	6.11304	24	5
2013-11-08	1.05921	2	1	152	7.25658	62	5	7.38816	62	5	7.44737	62	5
2013-11-09	1.24706	2	1	85	6.38824	74	4	6.97647	74	4	7.22353	74	4
2013-11-10	1.25806	2	1	62	5.27419	33	4	6.37097	65	4	6.62903	66	4
2013-11-11	1.04959	2	1	121	5.90496	33	5	6	33	5	6.04959	33	5
2013-11-12	1.10884	2	1	147	13.6122	142	4	14.2653	142	4	14.3741	142	4
2013-11-13	1.09884	2	1	172	9.9593	94	5	10.6047	94	5	10.7035	94	5
2013-11-14	1.11111	2	1	108	5.74074	100	4	6.28704	100	4	6.39815	100	4
2013-11-15	1.1	2	1	180	10.2833	163	4	10.5111	163	4	10.6111	163	4
2013-11-16	1.24651	2	1	215	6.88605	109	4	7.99535	109	4	8.24186	109	5
2013-11-17	1.2	2	1	160	8.02812	117	4	8.60625	117	4	8.80625	117	4
2013-11-18	1.14365	2	1	181	5.75691	53	4	6.45856	74	4	6.60221	75	5
2013-11-19	1.12598	2	1	254	7.24016	117	4	7.4685	117	4	7.59449	117	4
2013-11-20	1.15667	2	1	300	7.95167	159	4	8.49333	159	4.5	8.65	159	5
2013-11-21	1.56944	2	2	72	7.625	89	4	10.2917	127	5	10.8611	128	5.5
2013-11-22	1.03	2	1	200	10.32	202	4	10.35	202	4	10.38	202	4
2013-11-23	1.1828	2	1	186	12.8817	202	5	13.6022	202	5	13.7849	202	5
2013-11-24	1.16071	2	1	168	7.24702	67	4	7.93452	67	4	8.09524	67	4.5
2013-11-25	1.11552	2	1	277	5.83935	66	4	6.1444	66	4	6.25993	66	4
2013-11-26	1.23132	2	1	281	6.57295	119	4	7.32384	120	4	7.55516	121	4
2013-11-27	1.1978	2	1	273	5.48901	53	4	6.35165	86	4	6.54945	87	5
2013-11-28	1.15564	2	1	257	4.71595	128	4	5.07004	128	4	5.22568	128	4
2013-11-29	1.25	2	1	228	10.4408	176	4	11.0351	176	4	11.2851	176	5
2013-11-30	1.75676	2	2	37	10.2703	70	3	14.7027	87	4	15.4595	88	4

## Sheet: venezuela-mrt-cascade-features.
Date	Cascade Duration Average	Cascade Duration Max	Cascade Duration Median	Total Cascades	User Slope All Average	User Slope All Max	User Slope All Median	User Slope Last Day Average	User Slope Last Day Max	User Slope Last Day Median	Users In Cascade Average	Users In Cascade Max	Users In Cascade Median
2012-05-01	1.01198	2	1	167	8.11377	142	4	8.16766	142	4	8.16766	142	4
2012-05-02	1.29921	2	1	127	6.18898	56	4	7.17323	67	4	7.47244	68	5
2012-05-03	1.13333	2	1	120	6.5125	38	4	6.8	38	4	6.93333	38	4
2012-05-04	1.21538	2	1	130	5.95385	39	4	6.53846	39	4	6.75385	39	4
2012-05-05	1.2	2	1	85	6.56471	40	4	7.38824	40	4	7.58824	40	5
2012-05-06	1.22619	2	1	84	5.94643	30	4	6.61905	45	5	6.84524	46	5
2012-05-07	1.08421	2	1	95	7.25263	44	4	7.48421	44	5	7.56842	44	5
2012-05-08	1.11429	2	1	140	6.58929	42	4	6.95714	42	4.5	7.07143	42	5
2012-05-09	1.21698	2	1	106	6.26415	60	4	6.68868	60	4	6.90566	60	4
2012-05-10	1.11765	2	1	119	4.92437	22	4	5.30252	22	4	5.42017	23	4
2012-05-11	1.20144	2	1	139	4.41727	33	4	5.00719	49	4	5.20863	50	4
2012-05-12	1.36264	2	1	91	5.46703	43	4	6.57143	43	4	6.93407	43	4
2012-05-13	1.19231	2	1	78	5.38462	31	4	5.82051	31	4	6.01282	31	5
2012-05-14	1.1413	2	1	92	7.34239	47	4	7.91304	47	4	8.05435	47	5
2012-05-15	1.2	2	1	85	7.27647	43	4	7.64706	43	4	7.84706	43	5
2012-05-16	1.08257	2	1	109	6.51835	42	4	6.68807	42	4	6.77064	42	4
2012-05-17	1.10056	2	1	179	6.53352	80	4	6.67039	80	4	6.77095	80	4
2012-05-18	1.27273	2	1	143	6.9021	114	4	7.44056	114	4	7.71329	114	4
2012-05-19	1.08989	2	1	89	10.1124	99	4	10.5618	99	5	10.6517	99	5
2012-05-20	1.16	2	1	75	6.82667	63	4	7.73333	63	4	7.89333	63	4
2012-05-21	1.24096	2	1	83	7.29518	40	4.5	8.12048	42	5	8.36145	43	5
2012-05-22	1.07843	2	1	102	6.16667	112	4	6.26471	112	4	6.34314	112	4
2012-05-23	1.20354	2	1	113	6.46018	72	4	6.9292	72	4	7.13274	72	5
2012-05-24	1.20408	2	1	98	4.53571	19	4	4.89796	19	4	5.10204	19	4
2012-05-25	1.20652	2	1	92	7.0163	78	4	7.32609	78	4	7.53261	78	4
2012-05-26	1.16129	2	1	93	4.89247	26	4	5.24731	29	4	5.4086	30	4
2012-05-27	1.17526	2	1	97	5.6701	45	4	6.02062	45	4	6.19588	45	5
2012-05-28	1.16327	2	1	98	5.95408	67	4	6.26531	67	4	6.42857	67	4
2012-05-29	1.08571	2	1	140	5.28929	54.5	4	5.78571	108	4	5.87143	109	4
2012-05-30	1.20192	2	1	104	7.89423	52	4	8.49038	52	4	8.69231	52	4.5
2012-05-31	1.12162	2	1	74	5.62162	18	4	5.95946	18	4	6.08108	19	5
2012-06-01	1.13699	2	1	73	5.86986	22	4	6.30137	39	4	6.43836	40	4
2012-06-02	1.1625	2	1	80	7.18125	47	4	7.475	47	5	7.6375	47	5
2012-06-03	1.18681	2	1	91	7.77473	150	4	8.50549	150	4	8.69231	150	4
2012-06-04	1.12174	2	1	115	6.41739	44	4	6.66957	44	4	6.7913	44	4
2012-06-05	1.16176	2	1	136	5.37132	40	4	5.58824	40	4	5.75	40	4
2012-06-06	1.21818	2	1	110	5.36364	53	4	5.85455	53	4	6.07273	53	4
2012-06-07	1.15044	2	1	113	6.5354	49	4	6.9115	49	4	7.06195	49	4
2012-06-08	1.20339	2	1	118	6.24153	62	4	7.33898	68	4	7.54237	69	4.5
2012-06-09	1.18627	2	1	102	5.45098	18	4	5.85294	26	4	6.03922	27	4
2012-06-10	1.04762	2	1	210	6.7881	93	4	6.88095	93	4	6.92857	93	4
2012-06-11	1.17625	2	1	261	6.20307	178	4	7.73946	225	4	7.91571	226	4
2012-06-12	1.40553	2	1	217	6.08986	160	4	7.69124	319	4	8.09677	320	4
2012-06-13	1.15894	2	1	151	4.63907	53	4	5.11921	53	4	5.27815	53	4
2012-06-14	1.34532	2	1	139	5.53597	48	4	6.77698	59	4	7.1223	60	4
2012-06-15	1.17355	2	1	121	4.47934	32	3.5	4.91736	32	4	5.09091	32	4
2012-06-16	1.29167	2	1	144	5.51042	48	4	6.27083	48	4	6.5625	48	5
2012-06-17	1.26923	2	1	78	7.47436	37	4	8.17949	37	4.5	8.44872	37	5
2012-06-18	1.11538	2	1	78	7.69872	48	4	7.88462	48	4	8	48	4
2012-06-19	1.14286	2	1	77	6.35065	44.5	4	7.45455	88	4	7.5974	89	4
2012-06-20	1.14286	2	1	98	6.97959	37	4	7.26531	37	4	7.40816	37	5
2012-06-21	1.15385	2	1	104	5.77885	59.5	4	6.75	118	4	6.90385	119	4
2012-06-22	1.11	2	1	200	4.39	34	4	4.725	35	4	4.835	36	4
2012-06-23	1.44382	2	1	178	5.05056	43	4	5.94944	43	4	6.39326	43	4
2012-06-24	1.13333	2	1	135	4.06667	22	4	4.31111	23	4	4.44444	24	4
2012-06-25	1.30631	2	1	111	6.32883	39	4	6.85586	39	4	7.16216	39	4
2012-06-26	1.09375	2	1	160	5.3375	44	4	5.525	44	4	5.61875	44	4
2012-06-27	1.30282	2	1	142	5.08451	38	4	5.73239	38	4	6.03521	38	5
2012-06-28	1.06878	2	1	189	4.12698	30	4	4.24339	30	4	4.31217	30	4
2012-06-29	1.3102	2	1	245	5.4551	37	4	6.37143	43	5	6.68163	44	5
2012-06-30	1.2844	2	1	109	5.74771	42	4	6.41284	42	4	6.69725	42	5
2012-07-01	1.11765	2	1	170	5.56176	52	4	5.93529	52	4	6.05294	52	4
2012-07-02	1.20714	2	1	140	4.67857	27	4	5.27143	53	4	5.47857	54	4
2012-07-03	1.16107	2	1	149	5.21141	37	4	5.81208	37	4	5.97315	37	4
2012-07-04	1.22302	2	1	139	7.20863	125	4	7.6259	125	4	7.84892	125	4
2012-07-05	1.12042	2	1	191	6.36126	55	4	6.71204	55	4	6.83246	55	4
2012-07-06	1.29834	2	1	181	4.44475	42	4	5.10497	42	4	5.40331	42	4
2012-07-07	1.13725	2	1	204	7.36275	87	4	7.93627	87	4	8.07353	87	5
2012-07-08	1.27564	2	1	156	4.44872	24	4	5.10256	31	4	5.37821	32	4
2012-07-09	1.12621	2	1	206	5.54612	48	4	5.76699	48	4	5.8932	48	4
2012-07-10	1.33987	2	1	153	4.20915	36	3	4.64052	36	4	4.98039	36	4
2012-07-11	1.20863	2	1	139	5.43885	44	4	5.78417	44	4	5.99281	44	5
2012-07-12	1.20161	2	1	124	5.54839	72	4	6.16129	72	4	6.3629	72	4
2012-07-13	1.15934	2	1	182	6.4533	53	4	7.33516	53	5	7.49451	53	5
2012-07-14	1.16438	2	1	146	5.80137	67	4	6.32877	67	4	6.49315	67	4
2012-07-15	1.21481	2	1	135	7.00741	63	4	7.78519	63	4	8	63	4
2012-07-16	1.08411	2	1	107	8.09346	68	4	8.24299	68	4	8.3271	68	4
2012-07-17	1.09244	2	1	119	6.52101	77	4	6.78151	77	4	6.87395	77	4
2012-07-18	1.18182	2	1	143	5.57692	52	4	6.06993	52	4	6.25175	52	4
2012-07-19	1.23387	2	1	124	8.01613	69	4	8.54839	69	4	8.78226	69	5
2012-07-20	1.14159	2	1	113	5.59735	58	4	6.00885	58	4	6.15044	58	4
2012-07-21	1.19595	2	1	148	5.99662	68	4	7.10811	116	4	7.30405	117	4
2012-07-22	1.30882	2	1	136	6.33824	62	4	7.30882	62	4	7.61765	62	5
2012-07-23	1.17476	2	1	103	5.27184	37	4	5.7767	47	4	5.95146	48	4
2012-07-24	1.13333	2	1	180	7.01389	147	4	7.43889	147	4	7.57222	147	4
2012-07-25	1.22656	2	1	128	6.75391	43	4	7.66406	72	4	7.89062	73	5
2012-07-26	1.09615	2	1	104	6.20192	66	4	7.13462	90	4	7.23077	91	4
2012-07-27	1.14912	2	1	114	7.6886	48	5	8.2193	62	5	8.36842	63	5
2012-07-28	1.47826	2	1	23	6.58696	28	4	8	28	5	8.47826	28	6
2012-07-29	1	1	1	95	4.70526	38	4	4.70526	38	4	4.70526	38	4
2012-07-30	1.24051	2	1	158	6.31329	75	4	6.6962	75	4	6.93671	75	4
2012-07-31	1.21898	2	1	137	5.77737	39	4	6.24088	39	4	6.45985	39	4
2012-08-01	1.15894	2	1	151	6.37417	51	4	6.98013	67	4	7.13907	68	4
2012-08-02	1.26515	2	1	132	5.4697	36	4	6.04545	36	4	6.31061	36	4
2012-08-03	1.13699	2	1	146	7.16438	107	4	7.41781	107	4	7.55479	107	4
2012-08-04	1.22628	2	1	137	6.80292	69	4	7.75912	69	5	7.9854	69	5
2012-08-05	1.18103	2	1	116	5.05603	30.5	4	5.75862	60	4	5.93966	61	4
2012-08-06	1.14286	2	1	119	7.06723	38	4	7.45378	38	4	7.59664	38	4
2012-08-07	1.12214	2	1	131	6.68321	35	5	7.54198	47	5	7.66412	48	5
2012-08-08	1.12418	2	1	153	6.61765	69	4	6.94771	69	4	7.0719	69	4
2012-08-09	1.15278	2	1	144	7.67708	73	4	8.02083	73	4	8.17361	73	4
2012-08-10	1.17054	2	1	129	5.84109	56	4	6.16279	56	4	6.33333	56	4
2012-08-11	1.21053	2	1	114	6.71491	64	4	7.69298	64	4	7.90351	64	4
2012-08-12	1.12308	2	1	130	7.83846	109	4	8.49231	109	4	8.61538	109	4
2012-08-13	1.22018	2	1	109	7.8211	118	4	8.48624	118	4	8.70642	118	4
2012-08-14	1.10714	2	1	112	4.95982	131	4	5.29464	131	4	5.40179	131	4
2012-08-15	1.1859	2	1	156	6.65385	56	4	7.37179	56	5	7.55769	56	5
2012-08-16	1.10949	2	1	137	7.61679	64	5	8.0146	64	5	8.12409	64	5
2012-08-17	1.18261	2	1	115	4.77391	60	4	5.03478	60	4	5.21739	60	4
2012-08-18	1.25984	2	1	127	5.15748	33	4	5.6063	33	4	5.86614	33	4
2012-08-19	1.25455	2	1	110	4.85455	28.5	4	5.60909	56	4	5.86364	57	5
2012-08-20	1.13014	2	1	146	6.40753	40	4	7.19178	79	5	7.32192	80	5
2012-08-21	1.13364	2	1	217	6.45392	57	4	7.04147	78	4	7.17512	79	4
2012-08-22	1.21053	2	1	190	4.96579	39	4	5.38421	39	4	5.59474	39	4
2012-08-23	1.20359	2	1	167	5.85928	68	4	6.49701	68	4	6.7006	68	4
2012-08-24	1.12865	2	1	171	5.23684	49	4	5.70175	97	4	5.83041	98	4
2012-08-25	1.06522	2	1	598	6.03512	79	5	6.22408	79	5	6.2893	79	5
2012-08-26	1.22567	2	1	483	5.82919	80	4	6.47619	80	4	6.70186	80	5
2012-08-27	1.19171	2	1	386	4.61658	33	4	5.06477	55	4	5.25648	56	4
2012-08-28	1.23662	2	1	355	6.25915	103	4	6.82817	103	4	7.06479	103	4
2012-08-29	1.15541	2	1	296	5.54561	104	4	6.11824	104	4	6.27365	104	4
2012-08-30	1.26415	2	1	212	5.29245	50	4	5.78774	50	4	6.05189	50	4
2012-08-31	1.13853	2	1	231	6.35498	58	4	6.61039	58	4	6.74892	58	4
2012-09-01	1.22831	2	1	219	7.38813	118	4	8.39269	118	4	8.621	118	4
2012-09-02	1.12903	2	1	186	6.00806	69	4	6.31183	69	4	6.44086	69	4
2012-09-03	1.14108	2	1	241	7.14315	76	4	7.47718	76	4	7.61826	76	4
2012-09-04	1.18062	2	1	227	7.18502	94	4	7.57709	94	4	7.75771	94	4
2012-09-05	1.18132	2	1	182	7.18681	97	4	7.53846	97	4	7.71978	97	5
2012-09-06	1.16216	2	1	222	7.91216	97	4	8.18468	97	4	8.34685	97	4
2012-09-07	1.18777	2	1	229	6.4738	59	4	6.8559	59	4	7.04367	59	5
2012-09-08	1.19753	2	1	162	7.72222	99	4	8.23457	99	4	8.4321	99	4.5
2012-09-09	1.13861	2	1	202	6.79208	54	4	7.35149	72	4	7.4901	73	5
2012-09-10	1.1082	2	1	305	6.43115	64	4	7.02623	108	5	7.13443	109	5
2012-09-11	1.10972	2	1	319	7.03292	91	4	7.38245	91	4	7.49216	91	4
2012-09-12	1.1769	2	1	407	6.84889	119	5	7.25799	119	5	7.43489	119	5
2012-09-13	1.08945	2	1	436	6.97821	227	4	7.20642	227	4	7.29587	227	4
2012-09-14	1.29491	2	1	373	5.22654	70	4	6.00268	70	4	6.29759	70	5
2012-09-15	1.20657	2	1	213	5.07277	79	4	5.41784	79	4	5.62441	79	4
2012-09-16	1.23348	2	1	227	5.78414	89	4	6.6652	105	4	6.89868	106	5
2012-09-17	1.16514	2	1	327	6.65902	103	5	7.19878	103	5	7.36391	103	5
2012-09-18	1.08069	2	1	347	4.08357	52	4	4.24207	52	4	4.32277	52	4
2012-09-19	1.38292	2	1	363	4.7865	98	4	5.65014	98	4	6.03306	98	4
2012-09-20	1.18208	2	1	346	5.38728	50	4	5.73121	50	5	5.91329	50	5
2012-09-21	1.17765	2	1	349	6.41547	129	4	6.74785	129	4	6.9255	129	5
2012-09-22	1.17969	2	1	256	4.30273	40	4	4.69922	51	4	4.87891	52	4
2012-09-23	1.21481	2	1	270	5.1537	155	4	5.54444	155	4	5.75926	155	4
2012-09-24	1.17021	2	1	282	5.98227	122	4	6.7695	122	4	6.93972	122	4
2012-09-25	1.18605	2	1	344	5.53343	140	3.5	5.87791	140	4	6.06395	140	4
2012-09-26	1.22526	2	1	475	5.50737	108	4	5.99579	108	4	6.22105	108	4
2012-09-27	1.30976	2	1	410	6.17561	199	4	6.81707	199	4	7.12683	199	5
2012-09-28	1.21769	2	1	294	4.31122	60	4	4.73469	60	4	4.95238	60	4
2012-09-29	1.16331	2	1	447	6.31879	200	4	6.60626	200	4	6.76957	200	4
2012-09-30	1.15223	2	1	716	7.93645	251	5	8.46369	251	5	8.61592	251	5
2012-10-01	1.18972	2	1	564	5.73759	123.5	4	6.41844	246	4	6.60816	247	5
2012-10-02	1.1882	2	1	627	5.70255	135	4	6.0622	135	4	6.2504	135	4
2012-10-03	1.23116	2	1	584	6.93236	298	4	7.73288	298	5	7.96404	298	5
2012-10-04	1.1633	2	1	643	5.18196	118	4	5.71384	235	4	5.87714	236	4
2012-10-05	1.22604	2	1	699	7.52504	331	4	8.11016	331	5	8.33619	331	5
2012-10-06	1.18959	2	1	538	5.46468	140	4	5.97584	140	4	6.16543	140	4
2012-10-07	1.09503	2	1	1347	7.15071	350	4	7.41574	350	4	7.51076	350	4
2012-10-08	1.29398	2	1	1262	13.6125	3569	5	15.0911	3569	5	15.3851	3569	6
2012-10-09	1.03867	2	1	543	10.3969	1065	4	10.5599	1065	4	10.5985	1065	4
2012-10-10	1.43645	2	1	417	5.84293	55	4	7.36211	55	5	7.79856	55	6
2012-10-11	1.17879	2	1	330	6.65	161	4	7.08182	161	5	7.26061	161	5
2012-10-12	1.2243	2	1	214	7.40187	224	4	7.8972	224	5	8.1215	224	5
2012-10-13	1.16162	2	1	198	8.91667	190	4	9.76768	195	4	9.92929	196	4
2012-10-14	1.21311	2	1	183	5.15027	22	4	5.63934	22	4	5.85246	22	5
2012-10-15	1.20645	2	1	155	5.73871	47	4	6.30323	47	5	6.50968	47	5
2012-10-16	1.12393	2	1	234	6.92521	100	5	7.19231	100	5	7.31624	100	5
2012-10-17	1.12393	2	1	234	5.9359	81	4	6.16239	81	4	6.28632	81	4
2012-10-18	1.22963	2	1	270	5.45	43	4	6.15556	85	4	6.38519	86	5
2012-10-19	1.24664	2	1	223	5.22422	31	4	5.80717	31	5	6.05381	31	5
2012-10-20	1.21076	2	1	223	5.92377	51	4	6.68161	72	4	6.89238	73	5
2012-10-21	1.2033	2	1	182	5.99176	59	4	6.53297	59	5	6.73626	59	5
2012-10-22	1.12698	2	1	189	6.99735	106	4	7.32804	106	4	7.45503	106	4
2012-10-23	1.15447	2	1	246	5.57927	51	4	5.94309	51	4	6.09756	51	5
2012-10-24	1.22053	2	1	263	5.57985	54	4	6.08365	54	4	6.30418	54	4
2012-10-25	1.21898	2	1	274	5.78832	65	4	6.24453	65	5	6.4635	65	5
2012-10-26	1.15319	2	1	235	5.74255	97	4	6.02128	97	4	6.17447	97	4
2012-10-27	1.245	2	1	200	5.37	54	4	6.09	86	4	6.335	87	5
2012-10-28	1.1697	2	1	165	5.30303	59	4	5.78182	59	4	5.95152	59	4
2012-10-29	1.23834	2	1	193	5.99223	53	4	6.48187	53	4	6.72021	53	5
2012-10-30	1.30435	2	1	92	5.09783	24	4	5.58696	24	4	5.8913	24	5
2012-10-31	NO DATA
2012-11-01	1	1	1	209	7.89952	221	5	7.89952	221	5	7.89952	221	5
2012-11-02	1.18487	2	1	238	5.5105	51	4	5.93277	51	4	6.11765	51	4
2012-11-03	1.2948	2	1	173	6.36705	101	4.5	7.12717	101	5	7.42197	101	5
2012-11-04	1.11377	2	1	167	6.62575	50	5	6.89222	50	5	7.00599	50	5
2012-11-05	1.17178	2	1	163	6.25767	46	4	6.69325	46	5	6.86503	46	5
2012-11-06	1.125	2	1	208	6.21154	76	5	6.74519	76	5	6.87019	76	5
2012-11-07	1.13208	2	1	212	6.375	91	4	6.72642	91	5	6.85849	91	5
2012-11-08	1.16484	2	1	182	5.10989	30	4	5.56593	48	4	5.73077	49	4
2012-11-09	1.12821	2	1	273	6.66484	86	4	6.92674	86	4	7.05495	86	5
2012-11-10	1.2567	2	1	261	5.16667	44	4	5.84674	44	4	6.10345	44	5
2012-11-11	1.27885	2	1	208	5.60337	70	4	6.33173	70	5	6.61058	70	5
2012-11-12	1.1659	2	1	217	8.54378	78	5	9.10138	78	5	9.26728	78	5
2012-11-13	1.07273	2	1	220	4.86136	75	4	5.04091	75	4	5.11364	75	4
2012-11-14	1.19393	2	1	428	7.0222	112	4.25	7.6285	131	5	7.82243	132	5
2012-11-15	1.22652	2	1	181	6.23481	84	4	6.8674	84	4	7.09392	84	5
2012-11-16	1.16667	2	1	174	5.93391	39	4	6.36207	39	5	6.52874	39	5
2012-11-17	1.15337	2	1	163	6.15031	71	5	6.49693	71	5	6.65031	71	5
2012-11-18	1.17416	2	1	178	4.73596	45	4	5.05618	45	4	5.23034	45	5
2012-11-19	1.2	2	1	215	6.39302	124	4	6.99535	124	5	7.19535	124	5
2012-11-20	1.14876	2	1	242	6.17975	59	4	6.53719	59	5	6.68595	59	5
2012-11-21	1.24519	2	1	208	5.71394	113	4	6.30288	113	5	6.54808	113	5
2012-11-22	1.12755	2	1	196	5.96173	72	4	6.17857	72	4	6.30612	72	4
2012-11-23	1.17062	2	1	211	6.59716	61	5	6.98578	61	5	7.1564	61	5
2012-11-24	1.17007	2	1	147	6.2551	43	4	6.62585	43	4	6.79592	43	4
2012-11-25	1.15232	2	1	151	7.93046	94	5	8.66887	94	5	8.82119	94	5
2012-11-26	1.16022	2	1	181	7.13812	51	4	8.1326	101	5	8.29282	102	5
2012-11-27	1.13761	2	1	218	6.85092	83	4	7.15138	83	5	7.28899	83	5
2012-11-28	1.18072	2	1	166	6.30422	47	4	6.99398	59	4.5	7.1747	60	5
2012-11-29	1.16892	2	1	148	5.42905	63	4	5.75676	63	4	5.92568	63	4
2012-11-30	1.47368	2	1	57	4.64912	19	4	5.91228	33	5	6.38596	34	5
2012-12-01	1.03425	2	1	146	7.41096	49	5	7.44521	49	5	7.47945	49	5
2012-12-02	1.18421	2	1	114	5.35526	33	4	5.85088	33	4.5	6.03509	33	5
2012-12-03	1.16667	2	1	114	6.10526	44	4	6.76316	55	4	6.92982	56	4
2012-12-04	1.22034	2	1	118	4.84746	51	3	5.19492	51	4	5.41525	51	4
2012-12-05	1.18782	2	1	197	6.85787	106	4	7.25381	106	5	7.44162	106	5
2012-12-06	1.10811	2	1	185	5.98108	77	4	6.21622	77	4	6.32432	77	5
2012-12-07	1.22535	2	1	142	8	125	4	8.8662	125	5	9.09155	125	5
2012-12-08	1.13393	2	1	112	7.23214	64	5	7.54464	64	5	7.67857	64	5
2012-12-09	1.03518	2	1	398	7.57789	107	5	7.66834	107	5	7.70352	107	5
2012-12-10	1.14983	2	1	287	5.94251	84	4	6.34146	84	4	6.49129	84	5
2012-12-11	1.18145	2	1	248	5.53226	55	4	5.8629	55	4	6.04435	55	4
2012-12-12	1.15464	2	1	291	6.31787	66	4	7.08935	99	4	7.24399	100	5
2012-12-13	1.14539	2	1	282	5.63652	55	4	5.97518	55	4	6.12057	55	5
2012-12-14	1.21285	2	1	249	5.37149	38	4	5.74297	38	4	5.95582	38	4
2012-12-15	1.22881	2	1	236	5.23305	36	4	5.69068	36	4	5.91949	36	5
2012-12-16	1.09489	2	1	411	5.79319	70	4	6.35766	84	4	6.45255	85	4
2012-12-17	1.20205	2	1	584	8.46575	544	4.5	9.20719	544	5	9.40925	544	5
2012-12-18	1.21774	2	1	248	5.45968	39	4	5.89113	39	4	6.10887	39	5
2012-12-19	1.15419	2	1	227	5.3326	58	4	5.68282	58	4	5.837	58	4
2012-12-20	1.17551	2	1	245	6.61429	103	4	7.05714	103	4	7.23265	103	5
2012-12-21	1.21591	2	1	176	5.26705	45	4	5.69318	45	4	5.90909	45	5
2012-12-22	1.20438	2	1	137	6.23723	41	4	6.75912	41	5	6.9635	41	5
2012-12-23	1.1411	2	1	163	6.06748	52	4	6.35583	52	5	6.49693	52	5
2012-12-24	1.19565	2	1	138	5.75	39	4	6.06522	39	4	6.26087	39	4
2012-12-25	1.18018	2	1	111	4.77928	22	4	5.32432	27	4	5.5045	28	4
2012-12-26	1.10909	2	1	165	6.20606	29	5	6.54545	29	5	6.65455	29	5
2012-12-27	1.11659	2	1	223	5.79596	58	5	5.99552	58	5	6.11211	58	5
2012-12-28	1.23858	2	1	197	6.02792	60	4	6.49239	60	4	6.73096	60	4
2012-12-29	1.15761	2	1	184	5.27174	34	4	5.54891	34	4	5.70652	34	5
2012-12-30	1.13974	2	1	229	6.78384	41	5	7.21834	41	5	7.35808	41	5
2012-12-31	1.09594	2	1	271	7.29151	142	4	7.53137	142	5	7.62731	142	5
2013-01-01	1.22072	2	1	222	6.88514	80	4	7.59009	82	5	7.81081	83	5
2013-01-02	1.12378	2	1	307	6.9772	138	4	7.30619	138	5	7.42997	138	5
2013-01-03	1.18731	2	1	331	6.49698	174	4	7.11178	174	4	7.29909	174	5
2013-01-04	1.35359	2	1	181	5.91436	48	4	6.82873	48	5	7.18232	48	5
2013-01-05	1.0354	2	1	452	7.57854	195	5	7.65929	195	5	7.69469	195	5
2013-01-06	1.21138	2	1	246	7.28252	99	5	7.88618	99	5	8.09756	99	6
2013-01-07	1.03738	2	1	214	5.15421	39	4	5.26636	39	4	5.30374	39	4
2013-01-08	1.11414	2	1	587	4.41567	57	4	4.7121	57	4	4.82624	57	4
2013-01-09	1.24126	2	1	858	6.10781	154	4	6.9697	154	4	7.21096	154	5
2013-01-10	1.38329	2	1	407	6.74447	107	4	7.6683	107	5	8.0516	107	5
2013-01-11	1.02714	2	1	479	5.72234	44	4	5.81628	44	4	5.84342	44	4
2013-01-12	1.20424	2	1	519	6.48266	48	5	7.08863	48	5	7.29287	48	5
2013-01-13	1.1831	2	1	284	6.01585	72	4	6.59859	72	4	6.78169	72	5
2013-01-14	1.17579	2	1	347	5.80836	60	4	6.44669	60	4	6.62248	60	5
2013-01-15	1.15512	2	1	361	4.99723	97	4	5.33518	97	4	5.4903	97	4
2013-01-16	1.25789	2	1	380	5.55263	83	4	6.5	102	4	6.75789	103	5
2013-01-17	1.19412	2	1	340	4.72353	60	4	5.2	60	4	5.39412	60	4
2013-01-18	1.28261	2	1	322	4.84472	31	4	5.61801	31	4	5.90062	31	5
2013-01-19	1.24066	2	1	241	4.71992	33	4	5.25311	33	5	5.49378	33	5
2013-01-20	1.1701	2	1	194	5.95876	41	4	6.64948	66	5	6.81959	67	5
2013-01-21	1.20213	2	1	188	5.33777	51	4	5.76596	51	4	5.96809	51	5
2013-01-22	1.12322	2	1	211	5.48815	89	4	5.79147	89	4	5.91469	89	4
2013-01-23	1.18413	2	1	315	4.63651	28	4	5.11429	42	4	5.29841	43	4
2013-01-24	1.24254	2	1	268	4.66604	40.5	4	5.33955	80	4	5.58209	81	4
2013-01-25	1.20392	2	1	255	6.22353	68	4	6.89412	68	5	7.09804	68	5
2013-01-26	1.11145	2	1	332	7.22139	82	4	7.6747	82	4	7.78614	82	4.5
2013-01-27	1.19792	2	1	288	5.59375	72	4	6.10417	72	5	6.30208	72	5
2013-01-28	1.17749	2	1	231	5.13203	68	4	5.49351	68	4	5.671	68	4
2013-01-29	1.16961	2	1	283	4.9894	78	4	5.41696	78	4	5.58657	78	4
2013-01-30	1.24296	2	1	284	4.53521	56	4	5.13732	60	4	5.38028	61	4
2013-01-31	1.24481	2	1	241	4.8112	38	4	5.49378	63	4	5.73859	64	5
2013-02-01	1.18519	2	1	243	4.85391	65	4	5.25926	65	4	5.44444	65	5
2013-02-02	1.17623	2	1	244	6.18443	135	4	6.71311	135	4	6.88934	135	5
2013-02-03	1.18261	2	1	230	6.64565	55	4	7.29565	107	4	7.47826	108	4.5
2013-02-04	1.08631	2	1	336	5.53869	99	4	5.72917	99	4	5.81548	99	4
2013-02-05	1.19828	2	1	348	4.85489	43	4	5.5546	85	4	5.75287	86	4
2013-02-06	1.31233	2	1	365	5.03562	45	4	6.08767	89	4	6.4	90	5
2013-02-07	1.21698	2	1	212	5.33019	100	4	5.7783	100	4	5.99528	100	4
2013-02-08	1.09358	2	1	374	4.10027	197	1	4.45722	197	1	4.5508	197	1
2013-02-09	1.38298	2	1	517	6.62669	152	4	8.73308	303	5	9.11605	304	6
2013-02-10	1.25	2	1	260	6.18846	77	4	6.88846	77	5	7.13846	77	5
2013-02-11	1.19397	2	1	232	5.46767	41	4	5.90517	41	5	6.09914	41	5
2013-02-12	1.14978	2	1	227	5.8326	54	4	6.14537	54	5	6.29515	54	5
2013-02-13	1.17375	2	1	259	6.10425	66	4	6.48649	66	4	6.66023	66	5
2013-02-14	1.11173	2	1	358	5.40782	69	4	5.64804	69	4	5.75978	69	4
2013-02-15	1.199	2	1	402	6.04229	111	4	6.57214	111	4	6.77114	111	5
2013-02-16	1.16725	2	1	287	5.90418	64	4	6.55052	127	4	6.71777	128	5
2013-02-17	1.12661	2	1	387	5.60982	75	4	5.91731	75	4	6.04393	75	4
2013-02-18	1.15385	2	1	507	6.35503	167	4	6.8146	167	4	6.96844	167	5
2013-02-19	1.24	2	1	300	4.54167	29	4	5.03333	29	4	5.27333	29	4
2013-02-20	1.17416	2	1	356	4.93258	83	4	5.35393	83	4	5.52809	83	5
2013-02-21	1.13859	2	1	368	5.4212	67	4	5.78533	67	4	5.92391	67	4
2013-02-22	1.24595	2	1	309	5.59547	59	4	6.37864	113	4	6.6246	114	5
2013-02-23	1.13314	2	1	353	6.71671	86	4	7.49292	171	5	7.62606	172	5
2013-02-24	1.21429	2	1	224	4.78348	21	4	5.26786	21	4	5.48214	21	4
2013-02-25	1.11915	2	1	235	6.79149	78	5	7.02128	78	5	7.14043	78	5
2013-02-26	1.08929	2	1	336	4.40625	97	3	4.5506	97	4	4.63988	97	4
2013-02-27	1.24027	2	1	591	5.37479	73	4	5.91371	73	5	6.15398	73	5
2013-02-28	1.24267	2	1	375	6.66	100	4	7.264	100	5	7.50667	100	5
2013-03-01	1.02338	2	1	385	5.5961	124	4	5.63377	124	4	5.65714	124	4
2013-03-02	1.28682	2	1	387	5.29328	44	4	5.8708	44	4	6.15762	44	5
2013-03-03	1.19394	2	1	330	5.08788	40	4	5.51515	40	4	5.70909	40	4.5
2013-03-04	1.15484	2	1	310	6.75	358	4	7.11613	358	5	7.27097	358	5
2013-03-05	1.04753	2	1	1052	4.71198	255	2	4.79278	255	3	4.8403	255	4
2013-03-06	1.28866	2	1	1746	7.28121	827.5	4	9.19015	1654	5	9.47881	1655	5
2013-03-07	1.27345	2	1	757	5.62087	136	4	6.40819	136	4	6.68164	136	4
2013-03-08	1.12321	2	1	1047	5.82474	776	4	6.12321	776	4	6.24642	776	4
2013-03-09	1.36248	2	1	1098	6.23087	134	4	7.79508	134	5	8.15756	134	5
2013-03-10	1.27116	2	1	579	5.19344	225	4	6.60104	449	4	6.87219	450	4
2013-03-11	1.09389	2	1	1310	10.2237	404	5	10.484	404	5	10.5779	404	5
2013-03-12	1.13945	2	1	839	8.70381	498	5	9.19309	498	5	9.33254	498	5
2013-03-13	1.21405	2	1	612	7.38725	527	4	8.01144	527	5	8.22549	527	5
2013-03-14	1.17339	2	1	496	6.60081	87	4	7.08266	87	5	7.25605	87	5
2013-03-15	1.13754	2	1	618	6.42961	64	4	6.70065	64	4	6.83819	64	5
2013-03-16	1.16931	2	1	567	8.04233	414	4	8.57672	414	4	8.74603	414	5
2013-03-17	1.17025	2	1	605	7.25124	400	4	7.84298	400	4	8.01322	400	4
2013-03-18	1.22898	2	1	559	6.39803	140	4	7.11449	140	4	7.34347	140	5
2013-03-19	1.13815	2	1	637	7.36028	250	4	7.82418	250	5	7.96232	250	5
2013-03-20	1.19672	2	1	610	5.77705	69	4	6.43607	69	4	6.63279	69	5
2013-03-21	1.18016	2	1	766	6.50457	150	4	7.16971	150	4	7.34987	150	5
2013-03-22	1.22977	2	1	618	7.89887	517	4	8.98544	522	4	9.21521	523	5
2013-03-23	1.16338	2	1	557	6.70916	529	4	7.13465	529	4	7.29803	529	4
2013-03-24	1.26281	2	1	605	5.47273	100	4	6.32893	122	4	6.59174	123	4
2013-03-25	1.20517	2	1	619	6.55654	346	4	7.14863	346	4	7.3538	346	5
2013-03-26	1.1806	2	1	598	7.10452	192	4	7.61538	192	4	7.79599	192	5
2013-03-27	1.20619	2	1	485	5.16392	156	4	5.6268	156	4	5.83299	156	4
2013-03-28	1.18138	2	1	419	7.00239	181	4	8.08592	286	4	8.2673	287	5
2013-03-29	1.1733	2	1	352	5.08381	52	4	5.36648	52	4	5.53977	52	5
2013-03-30	1.14602	2	1	452	9.72566	285	4	10.7124	285	4	10.8584	285	5
2013-03-31	1.15712	2	1	541	7.30407	170	4	7.79852	170	4	7.95564	170	5
2013-04-01	1.13775	2	1	755	5.99735	117	4	6.41192	117	5	6.54967	117	5
2013-04-02	1.17179	2	1	879	6.86007	242	4	7.33106	242	5	7.50284	242	5
2013-04-03	1.1644	2	1	809	6.75031	244	4	7.178	244	4	7.3424	244	4
2013-04-04	1.23416	2	1	884	6.48247	246	4	7.30995	246	4.5	7.54412	246	5
2013-04-05	1.20646	2	1	867	7.18973	273	4	7.73472	273	4	7.94118	273	5
2013-04-06	1.19054	2	1	803	7.28643	245	4	7.90286	245	4	8.0934	245	4
2013-04-07	1.17865	2	1	890	6.54213	120	4	7.27079	239	4	7.44944	240	4
2013-04-08	1.23193	2	1	927	8.09331	326	4	9.27616	356	5	9.50809	357	5
2013-04-09	1.11738	2	1	1329	9.53837	661	4.5	9.92024	661	5	10.0376	661	5
2013-04-10	1.19832	2	1	1306	6.60949	231	4	7.27795	231	5	7.47626	231	5
2013-04-11	1.16125	2	1	1507	7.76244	335	4	8.30126	335	5	8.46251	335	5
2013-04-12	1.2228	2	1	1544	9.85006	839	5	10.8271	839	5	11.0499	839	5
2013-04-13	1.12827	2	1	1107	9.07453	354	4	9.65402	354	5	9.78229	354	5
2013-04-14	1.09469	2	1	2672	10.6052	1996	4	11.0535	1996	4	11.1482	1996	5
2013-04-15	1.13498	2	1	5712	19.8753	14625	4	22.0343	14625	5	22.1693	14625	5
2013-04-16	1.18856	2	1	7398	12.1912	3762	4	14.0988	3762	5	14.2874	3762	5
2013-04-17	1.37346	2	1	4552	16.8685	6621	5	19.6465	6621	5	20.02	6621	6
2013-04-18	1.19435	2	1	2583	13.9017	3984	5	15.2369	3984	5	15.4313	3984	5
2013-04-19	1.18387	2	1	2480	11.877	1163	5	12.906	1163	5	13.0899	1163	5
2013-04-20	1.25985	2	1	1497	11.9145	2225	4	13.0608	2225	5	13.3206	2225	5
2013-04-21	1.22457	2	1	1327	8.34288	421	4	9.60663	421	5	9.8312	421	5
2013-04-22	1.16257	2	1	1261	9.29976	708	4	10.0103	708	5	10.1729	708	5
2013-04-23	1.16746	2	1	1260	9.70952	999	4	10.2214	999	5	10.3889	999	5
2013-04-24	1.16692	2	1	1306	10.3208	844	4	10.9127	844	5	11.0796	844	5
2013-04-25	1.10921	2	1	2216	12.5905	575	5	13.6647	575	5	13.7739	575	5
2013-04-26	1.17568	2	1	1554	8.59202	444	4	9.03153	444	5	9.20721	444	5
2013-04-27	1.11517	2	1	1832	5.93122	245	4	6.67467	424	4	6.78985	425	4
2013-04-28	1.26465	2	1	1655	7.60272	593	4	8.61692	593	4	8.88157	593	5
2013-04-29	1.15421	2	1	1258	9.34976	753	4	10.1868	753	4	10.341	753	4
2013-04-30	1.14524	2	1	2155	9.95476	498	4	10.8575	566	4	11.0028	567	4
2013-05-01	1.23604	2	1	3224	10.4884	1090	5	11.7016	1090	5	11.9377	1090	5
2013-05-02	1.19101	2	1	1958	8.11951	662	4	8.87487	662	4	9.06588	662	5
2013-05-03	1.22334	2	1	1697	8.632	818	4	9.47731	818	5	9.70065	818	5
2013-05-04	1.16582	2	1	1574	7.78844	638	4	8.39263	638	4	8.55845	638	4
2013-05-05	1.24549	2	1	1442	7.46325	610	4	8.40291	610	4	8.6484	610	5
2013-05-06	1.19655	2	1	1216	9.30921	565	4	10.3808	565	4	10.5773	565	5
2013-05-07	1.15494	2	1	1407	6.20291	362	4	6.80242	362	4	6.95736	362	4
2013-05-08	1.14447	2	1	1509	8.26938	594	4	8.56925	594	4	8.71372	594	4
2013-05-09	1.1419	2	1	1783	7.56085	642	4	8.12339	642	4	8.26528	642	5
2013-05-10	1.19011	2	1	1557	6.149	490	4	6.71291	490	4	6.90302	490	4
2013-05-11	1.20277	2	1	1154	7.38821	539	4	8.0286	539	4	8.23137	539	4
2013-05-12	1.27901	2	1	767	7.95176	571	4	8.80965	571	4	9.08866	571	4
2013-05-13	1.12236	2	1	899	7.49666	518	4	7.77197	518	4	7.89433	518	4
2013-05-14	1.18299	2	1	1164	8.1439	547	4	8.58763	547	4	8.77062	547	4
2013-05-15	1.19841	2	1	882	8.78345	550	4	10.1587	550	4	10.3571	550	5
2013-05-16	1.1707	2	1	867	6.99077	585	4	7.43137	585	4	7.60208	585	4
2013-05-17	1.11583	2	1	1200	9.09292	646	4	9.325	646	4	9.44083	646	4
2013-05-18	1.25342	2	1	876	6.80308	319	4	7.74315	336	4	7.99658	337	4
2013-05-19	1.21106	2	1	687	8.13392	542	4	8.62009	542	4	8.83115	542	5
2013-05-20	1.09985	2	1	1292	13.4183	1334	4.5	13.7098	1334	5	13.8096	1334	5
2013-05-21	1.18936	2	1	1241	9.20709	577	4	10.5834	577	4	10.7728	577	5
2013-05-22	1.22888	2	1	935	6.92781	185.5	4	8.66845	370	4	8.89733	371	5
2013-05-23	1.21896	2	1	749	8.80774	564	4	10.267	564	4	10.486	564	5
2013-05-24	1.13386	2	1	889	6.79921	528	4	7.3847	528	4	7.51856	528	4
2013-05-25	1.29682	2	1	849	7.91343	577	4	8.8457	577	4	9.14252	577	5
2013-05-26	1.13882	2	1	850	7.02882	556	4	7.32588	556	4	7.46471	556	4
2013-05-27	1.16827	2	1	1349	15.6238	1538	4	16.2061	1538	5	16.3744	1538	5
2013-05-28	1.16533	2	1	998	8.27104	587	4	9.08417	587	4	9.2495	587	4
2013-05-29	1.15431	2	1	998	6.91633	454	4	7.4519	454	4	7.60621	454	4
2013-05-30	1.18	2	1	1200	8.66458	608	4	9.58833	608	4	9.76833	608	5
2013-05-31	1.24004	2	1	929	5.59096	440	4	6.45425	629	4	6.69429	630	4
2013-06-01	1.26162	2	1	753	6.4927	296	4	7.6587	296	4	7.92032	296	4
2013-06-02	1.1642	2	1	676	11.6546	612	4	11.9793	612	4	12.1435	612	4
2013-06-03	1.21086	2	1	626	7.19728	139	4.25	8.50799	277	5	8.71885	278	5
2013-06-04	1.06268	2	1	686	7.8156	588	4	7.93149	588	4	7.99417	588	4
2013-06-05	1.21231	2	1	942	7.79777	609	4	8.22399	609	4	8.43631	609	4
2013-06-06	1.14578	2	1	830	9.21084	603	4	9.56265	603	4	9.70843	603	4
2013-06-07	1.1645	2	1	845	9.1	595	4	10.4769	605	4	10.6414	606	5
2013-06-08	1.17615	2	1	545	6.38624	462	4	6.91193	462	4	7.08807	462	4
2013-06-09	1.1704	2	1	581	11.3847	696	4	13.2031	696	4	13.3735	696	4
2013-06-10	1.1828	2	1	744	11.6398	633	4	12.078	633	4	12.2608	633	4
2013-06-11	1.17558	2	1	729	5.79767	239	4	6.24005	239	4	6.41564	239	4
2013-06-12	1.15096	2	1	987	7.91895	689	4	8.28369	689	4	8.43465	689	4
2013-06-13	1.19689	2	1	772	7.25842	481	4	7.9158	481	4	8.11269	481	4
2013-06-14	1.14254	2	1	912	5.51645	123	4	5.85088	123	4	5.99342	123	4
2013-06-15	1.27971	2	1	690	5.57029	69	4	6.44058	107	4	6.72029	108	4.5
2013-06-16	1.24036	2	1	441	7.53968	479	4	8.69615	479	4	8.93651	479	4
2013-06-17	1.14367	2	1	529	4.94612	45	4	5.20794	45	4	5.35161	45	4
2013-06-18	1.16553	2	1	586	5.61092	94	4	6.31058	100	4	6.47611	101	4
2013-06-19	1.13392	2	1	911	6.08068	206	4	6.40176	206	4	6.53568	206	4
2013-06-20	1.23501	2	1	817	8.0355	633	4	8.60465	633	4	8.83966	633	4
2013-06-21	1.25186	2	1	671	5.13636	71	4	5.69598	71	4	5.94784	71	4
2013-06-22	1.19457	2	1	442	7.34389	654	4	7.83258	654	4	8.02715	654	5
2013-06-23	1.19202	2	1	401	5.4601	174	4	5.98504	174	4	6.17706	174	5
2013-06-24	1.11826	2	1	482	8.11722	613	4	8.36515	613	4	8.4834	613	4
2013-06-25	1.1376	2	1	625	6.4232	629	4	6.7792	629	4	6.9168	629	5
2013-06-26	1.19198	2	1	698	10.4011	624	4	11.8052	624	4	11.9971	624	4
2013-06-27	1.17214	2	1	761	7.98357	614	4	8.53876	614	4	8.71091	614	4
2013-06-28	1.15068	2	1	803	7.08966	160	4	8.01743	319	4	8.16812	320	4
2013-06-29	1.17329	2	1	1108	9.26399	639	4	9.68592	639	5	9.85921	639	5
2013-06-30	1.24027	2	1	591	5.51438	281.5	4	6.43486	562	4	6.67513	563	5
2013-07-01	1.48603	2	1	179	12.3547	457	3.5	13.9777	457	4	14.4637	457	5
2013-07-02	1.05291	2	1	378	7.00265	421	4	7.50529	421	4	7.5582	421	4
2013-07-03	1.16286	2	1	657	8.93227	660	4	9.31811	660	4	9.48097	660	4
2013-07-04	1.25328	2	1	458	5.27183	71	4	5.88646	71	4	6.13974	71	4
2013-07-05	1.12195	2	1	533	7.85178	674	4	8.11069	674	4	8.23265	674	4
2013-07-06	1.22177	2	1	496	10.1895	619	4	10.7036	619	4	10.9254	619	5
2013-07-07	1.20366	2	1	383	6.54439	308	4	8.22193	615	4	8.42559	616	4
2013-07-08	1.17955	2	1	401	10.2818	687	4	11.399	687	4	11.5786	687	4
2013-07-09	1.1619	2	1	420	5.97381	478	4	6.27619	478	4	6.4381	478	4
2013-07-10	1.20598	2	1	301	5.09635	58	4	5.42857	58	4	5.63455	58	4
2013-07-11	1.10995	2	1	382	4.44503	64	4	4.70681	64	4	4.81675	64	4
2013-07-12	1.34513	2	1	339	4.44248	36	4	5.0885	36	4	5.43363	36	4
2013-07-13	1.22472	2	1	178	12.4242	610	4	12.8989	610	4	13.1236	610	5
2013-07-14	1.22581	2	1	124	5.30645	32	4	6.27419	57	4	6.5	58	4
2013-07-15	1.12245	2	1	147	12.3163	163	4	13.0952	174	4	13.2177	175	4
2013-07-16	1.0916	2	1	262	4.70802	34	4	4.90458	34	4	4.99618	34	4
2013-07-17	1.31737	2	1	167	4.81138	29	4	5.77246	57	4	6.08982	58	4
2013-07-18	1.19608	2	1	102	8.78431	323	4	9.15686	323	5	9.35294	323	5
2013-07-19	1.03774	2	1	106	6.50472	163	4	6.58491	163	4	6.62264	163	4
2013-07-20	1.25316	2	1	158	4.17089	30	4	4.87342	59	4	5.12658	60	4
2013-07-21	1.23418	2	1	158	6.37975	208	4	6.77215	208	4	7.00633	208	4
2013-07-22	1.13534	2	1	133	5.64662	56	4	6.37594	111	4	6.51128	112	4
2013-07-23	1.11278	2	1	133	6.18797	173	4	6.36842	173	4	6.4812	173	4
2013-07-24	1.07937	2	1	126	14.4762	341	5	14.6508	341	5	14.7302	341	5
2013-07-25	1.06358	2	1	173	5.63006	32	4	5.79769	32	5	5.86127	32	5
2013-07-26	1.15432	2	1	162	5.76852	38	4	6.25926	39	5	6.41358	40	5
2013-07-27	1.09639	2	1	166	6.99096	265	4	7.49398	265	4	7.59036	265	4
2013-07-28	1.19298	2	1	114	9.25	286	4	10.5263	286	4	10.7193	286	4
2013-07-29	1.15294	2	1	85	5.44706	51	4	5.76471	51	4	5.91765	51	5
2013-07-30	1.06087	2	1	230	6.22174	219	4	6.31739	219	4	6.37826	219	4
2013-07-31	1.21429	2	1	252	9.17262	252	4	9.62698	252	4	9.84127	252	4
2013-08-01	1.13253	2	1	249	9.44378	643	4	9.7751	643	4	9.90763	643	4
2013-08-02	1.32836	2	1	134	6.09328	110	4	7.91791	140	4	8.24627	141	4
2013-08-03	1.07908	2	1	392	11.412	655	5	13.2857	655	5	13.3648	655	5
2013-08-04	1.2132	2	1	197	12.934	440	4	13.4772	440	5	13.6904	440	5
2013-08-05	1.12435	2	1	193	27.7435	691	5	28.456	691	5	28.5803	691	5
2013-08-06	1.1203	2	1	133	16.3609	437	4	16.7068	437	4	16.8271	437	5
2013-08-07	1.06375	2	1	251	9.251	478	5	9.43028	478	5	9.49402	478	5
2013-08-08	1.31068	2	1	103	4.15049	23.5	4	5.05825	46	4	5.36893	47	4
2013-08-09	1.09375	2	1	160	11.7937	474	4	11.8812	474	4	11.975	474	4
2013-08-10	1.2029	2	1	138	7.17754	120	4	9.63043	239	5	9.83333	240	5
2013-08-11	1.10569	2	1	123	7.36179	231	4	7.60976	231	4	7.71545	231	4
2013-08-12	1.35652	2	1	115	12.2783	223	4	17.3565	271	4	17.713	272	5
2013-08-13	1.08995	2	1	189	5.88095	76	4	6.0582	76	5	6.14815	76	5
2013-08-14	1.26744	2	1	86	10.0814	120	3.5	13.1163	223	4	13.3837	224	4
2013-08-15	1.14545	2	1	165	9.12424	401	4	9.4	401	4	9.54545	401	4
2013-08-16	1.18543	2	1	151	4.6755	14	4	5.06623	20	5	5.25166	21	5
2013-08-17	1.13889	2	1	180	9.77222	329	5	10.0333	329	5	10.1722	329	5
2013-08-18	1.13725	2	1	102	4.54902	16	4	4.77451	16	4	4.91176	16	4
2013-08-19	1.06481	2	1	108	4.01852	29	4	4.09259	29	4	4.15741	29	4
2013-08-20	1.12037	2	1	324	6.45988	358	4	6.71296	358	4	6.83333	358	4
2013-08-21	1.23494	2	1	166	4.93976	32	4	5.46386	32	4	5.6988	32	4
2013-08-22	1.1875	2	1	96	12.0417	425	4.5	13.1667	425	5	13.3542	425	5
2013-08-23	1.06818	2	1	88	6.73864	148	4	6.85227	148	4	6.92045	148	4
2013-08-24	1.09375	2	1	160	16.7594	653	4	17.1313	653	4	17.225	653	4
2013-08-25	1.14124	2	1	177	7.08192	135	4	7.53107	135	4	7.67232	135	4
2013-08-26	1.10373	2	1	241	26.8402	750	4	30.6805	750	4	30.7842	750	4
2013-08-27	1.232	2	1	250	14.176	682	4	14.724	682	4	14.956	682	5
2013-08-28	1.0888	2	1	259	9.78764	458	4	9.98456	458	4	10.0734	458	5
2013-08-29	1.11795	2	1	195	13.1744	705	4	13.5795	705	4	13.6974	705	4
2013-08-30	1.12931	2	1	232	5.92457	96.5	4	6.56466	192	4	6.69397	193	4
2013-08-31	1.16346	2	1	208	6.91587	325	4	9.05769	649	4	9.22115	650	4
2013-09-01	1.26241	2	1	141	6.09574	190	4	6.92199	190	4	7.1844	190	5
2013-09-02	1.14583	2	1	144	7.98958	171	4	9.28472	171	5	9.43056	171	5
2013-09-03	1.0468	2	1	406	12.3707	741	4	12.4778	741	4	12.5246	741	4
2013-09-04	1.31746	2	1	504	6.19246	81	4	7.2877	124	5	7.60516	125	5
2013-09-05	1.12205	2	1	254	9.41142	376	4	9.79921	376	4	9.92126	376	5
2013-09-06	1.20976	2	1	205	7.01707	273	4	7.36585	273	4	7.57561	273	4
2013-09-07	1.25749	2	1	167	13.1976	438	4	15.5749	438	4	15.8323	438	4
2013-09-08	1.14783	2	1	230	26.0609	726	4	26.387	726	4	26.5348	726	4
2013-09-09	1.28906	2	1	128	9.74609	354	5	14.6016	707	5	14.8906	708	5
2013-09-10	1.08696	2	1	115	10.1826	219	3	10.3391	219	4	10.4261	219	4
2013-09-11	1.08514	2	1	552	8.21286	717	5	9.11594	717	5	9.20109	717	5
2013-09-12	1.23631	2	1	347	7.21758	714	4	7.69164	714	4	7.92795	714	5
2013-09-13	1.12336	2	1	381	7.77953	759	4	8.05512	759	4	8.17848	759	4
2013-09-14	1.26393	2	1	341	13.8196	782	4	14.4164	782	4	14.6804	782	5
2013-09-15	1.1875	2	1	224	5.32589	37	4	5.76339	37	4	5.95089	37	4
2013-09-16	1.0373	2	1	429	12.6049	740	6	13.2867	740	6	13.324	740	6
2013-09-17	1.14444	2	1	270	16.7481	714	4	19.6778	727	4.5	19.8222	728	5
2013-09-18	1.17586	2	1	290	8.98621	381.5	4	13.2517	762	4	13.4276	763	5
2013-09-19	1.13761	2	1	327	5.82263	71	4	6.0948	71	4	6.23242	71	4
2013-09-20	1.18983	2	1	295	4.60678	32	4	4.9322	32	4	5.12203	32	4
2013-09-21	1.19397	2	1	232	14.1121	722	4	14.5172	722	4	14.7112	722	4
2013-09-22	1.19324	2	1	207	42.6329	752	4	43.2995	752	4	43.4928	752	5
2013-09-23	1.13043	2	1	230	5.63478	37	4	6.04348	37	4	6.17391	37	5
2013-09-24	1.12397	2	1	242	15.0393	734	4	15.3264	734	4	15.4504	734	4
2013-09-25	1.13475	2	1	282	10.2482	747	4	11.8262	747	4	11.961	747	4
2013-09-26	1.13312	2	1	308	7.44481	757	4	7.77922	757	4	7.91234	757	4
2013-09-27	1.14879	2	1	289	8.85813	743	4	9.14533	743	4	9.29412	743	5
2013-09-28	1.14286	2	1	245	11.9224	708	4	12.2163	708	4	12.3592	708	4
2013-09-29	1.11489	2	1	235	11.7915	704	4	12.0426	704	5	12.1574	704	5
2013-09-30	1.08541	2	1	281	6.16014	76	4	6.35943	76	4	6.44484	76	5
2013-10-01	1.11735	2	1	392	15.7589	805	5	16.1122	805	5	16.2296	805	5
2013-10-02	1.13265	2	1	294	4.7602	39	4	5.0102	39	4	5.14286	39	4
2013-10-03	1.15349	2	1	430	6.27326	61	5	6.83953	63	5	6.99302	64	5
2013-10-04	1.12325	2	1	357	8.0098	773	4	8.33053	773	4	8.45378	773	4
2013-10-05	1.24798	2	1	371	5.77898	48	4	6.48518	48	4	6.73315	48	5
2013-10-06	1.2116	2	1	293	16.4573	835	4	17.1126	835	4	17.3242	835	5
2013-10-07	1.14187	2	1	289	14.545	720	5	15.3495	720	5	15.4913	720	5
2013-10-08	1.06066	2	1	610	14.6008	839	4	14.7393	839	4	14.8	839	4
2013-10-09	1.35957	2	1	470	9.14362	781	4	10.283	781	5	10.6426	781	5
2013-10-10	1.0984	2	1	376	7.49202	263.5	5	8.7633	526	5	8.8617	527	5
2013-10-11	1.17984	2	1	367	7.55858	374.5	4.5	9.3842	748	5	9.56403	749	5
2013-10-12	1.16781	2	1	292	17.8836	762	4	18.3733	762	4	18.5411	762	4
2013-10-13	1.21311	2	1	244	6.3668	284	4	8.15574	567	4	8.36885	568	4
2013-10-14	1.15789	2	1	266	12.0282	815	4	12.4098	815	4	12.5677	815	4
2013-10-15	1.17065	2	1	293	11.6638	692	4	12.0956	692	4	12.2662	692	5
2013-10-16	1.14444	2	1	360	11.2931	827	4	11.6611	827	4	11.8056	827	5
2013-10-17	1.16	2	1	375	11.236	817	4.5	12.5787	817	5	12.7387	817	5
2013-10-18	1.14883	2	1	383	7.15405	635	4	7.47781	635	4	7.62663	635	4
2013-10-19	1.24415	2	1	299	15.7023	769	4	16.3445	769	4	16.5886	769	4
2013-10-20	1.52	2	2	125	10.096	494	4	11.68	494	5	12.2	494	5
2013-10-21	1	1	1	109	4.66972	30	4	4.66972	30	4	4.66972	30	4
2013-10-22	1.14634	2	1	328	6.08689	395	4	6.42683	395	4	6.57317	395	4
2013-10-23	1.15409	2	1	318	11.1934	800	4	11.6038	800	4	11.7579	800	5
2013-10-24	1.15953	2	1	257	8.75875	852	4	9.20233	852	4	9.36187	852	4
2013-10-25	1.15326	2	1	261	4.69157	26	4	5.06897	26	4	5.22222	27	4
2013-10-26	1.16053	2	1	380	12.5592	631	4	14.7868	734	5	14.9474	735	5
2013-10-27	1.21223	2	1	278	5.42266	79	4	5.81295	79	4	6.02518	79	4
2013-10-28	1.17204	2	1	279	8.16129	384	4	11.2079	767	4	11.3799	768	4
2013-10-29	1.07269	2	1	509	12.613	789	4	13.4912	789	5	13.5639	789	5
2013-10-30	1.24453	2	1	274	5.14781	36	4	5.62044	37	4	5.86496	38	4
2013-10-31	1.12281	2	1	285	10.1123	768	4	10.5965	768	4	10.7193	768	4
2013-11-01	1.18833	2	1	377	8.67374	407	4	10.2546	813	4	10.443	814	5
2013-11-02	1.24286	2	1	210	5.07619	24	4	5.6	27	4	5.84286	28	4
2013-11-03	1.13174	2	1	167	6.52395	42	4	6.88623	42	5	7.01796	42	5
2013-11-04	1.09945	2	1	181	6.09945	74	4	6.36464	74	4	6.46409	74	4
2013-11-05	1.21778	2	1	225	6.58	106	4	7.40444	106	5	7.62222	106	5
2013-11-06	1.10425	2	1	259	7.46139	141	5	7.72201	141	5	7.82625	141	5
2013-11-07	1.03911	2	1	179	5.46089	34	4	5.52514	34	5	5.56425	34	5
2013-11-08	1.0902	2	1	255	7.07059	123	4	7.36471	123	4	7.4549	123	4
2013-11-09	1.1	2	1	450	6.76111	85	5	7.00889	85	5	7.10889	85	5
2013-11-10	1.21053	2	1	342	6.62281	51	4	7.16374	51	5	7.37427	51	5
2013-11-11	1.06897	2	1	464	5.9278	43	5	6.31681	61	5	6.38578	62	5
2013-11-12	1.13062	2	1	712	5.74368	73	4	6.33287	131	4	6.46348	132	4
2013-11-13	1.29306	2	1	447	5.46421	91	4	6.12081	91	4	6.41387	91	5
2013-11-14	1.08939	2	1	358	6.31425	110	4	6.45251	110	4	6.5419	110	4
2013-11-15	1.21123	2	1	374	6.49064	142	4	7.37166	142	4	7.58289	142	5
2013-11-16	1.13742	2	1	473	6.85941	143	4	7.36575	156	4	7.50317	157	4
2013-11-17	1.22785	2	1	395	5.35443	53	4	6.11392	105	4	6.34177	106	5
2013-11-18	1.14234	2	1	555	6.93243	119	4	7.6018	177	5	7.74414	178	5
2013-11-19	1.16511	2	1	642	6.1838	146	4	6.6324	146	4	6.79751	146	4
2013-11-20	1.21665	2	1	877	9.42702	290	4	10.5553	290	4	10.7719	290	5
2013-11-21	1.592	2	2	250	6.526	115	3.5	9.336	182	4	9.928	183	5
2013-11-22	1.04989	2	1	441	6.86395	120	4	6.94104	120	4	6.99093	120	4
2013-11-23	1.09868	2	1	831	10.488	548	4	10.8821	548	5	10.9807	548	5
2013-11-24	1.33573	2	1	417	5.69305	128	4	6.83213	255	4	7.16787	256	5
2013-11-25	1.13054	2	1	406	5.71798	61	4	6.35714	121	4	6.48768	122	4
2013-11-26	1.14471	2	1	463	7.15119	392	4	7.53564	392	4	7.68035	392	4
2013-11-27	1.17806	2	1	556	6.77338	86	4	7.27158	86	5	7.44964	86	5
2013-11-28	1.1978	2	1	455	6.0011	117	4	6.48791	117	4	6.68571	117	5
2013-11-29	1.20155	2	1	387	5.68863	89	4	6.28165	89	4	6.4832	89	4
2013-11-30	1.8875	2	2	80	5.83125	30.5	3	10.1125	60	4	11	61	5
