# Supplementary material for: Forecasting Social Unrest Using Activity Cascades
Source: PLoS One. 2015 Jun 19;10(6):e0128879. doi: 10.1371/journal.pone.0128879 (PMC4474666; doi:10.1371/journal.pone.0128879)
Supplement: S3 Dataset — (XLS) [file pone.0128879.s003.xls]

## Sheet: brazil-twitter-keyword-counts.c
	ABANDONO	ABERLARDO ESCOBAR	ABOGADO	ABORTO	ABUCHEAR	ABUSO POLICIAL	ACCIDENTE	ACCIDENTE DE TRABAJO	ACCIÃ“N MILITAR	ACCIÃ“N POLICIAL	ACORDARON SUS ACCIONES	ACOSO	ACTIVAR	ACTIVISTAS	ACTO DELICTIVO	ACTOS DE RESISTENCIA	ACUDIR A DICHA MOVILIZACION	ACUERDAN MARCHA	ACUERDO INCUMPLIDO	ACUERDOS	ADHERIRSE	ADMINISTRACIÃ“N ESTATAL	ADMINISTRACIÃ“N MILITAR	ADMINISTRACIÃ“N PÃšBLICA	ADVERTENCIA	ADVERTIR	AFECTADOS	AFILIADOS	AGITADORES	AGRARIO	AGRAVAR	AGRESIÃ“N	AGRICULTOR	AGRICULTURA	AGRUPACIÃ“N DE PADRES Y APODERADOS	AGRUPACIÃ“N NACIONAL DE EMPLEADOS FISCALES	AGUA	AGUA POTABLE	AJUSTE	ALCALDE	ALCANTARILLADO	ALEJANDRO POIRE	ALIANZA	ALIANZA BOLIVARIANA PARA LOS PUEBLOS DE NUESTRA AMÃ‰RICA	ALIENTO	ALISTAN	ALTERAR EL ORDEN	ALTERCADO	ALTERNATIVAS
2012-11-01	0	0	10	3	2	0	3	0	0	0	0	0	1	1	0	0	0	0	0	7	0	0	0	0	5	32	0	0	0	0	0	1	1	0	0	0	37	0	0	8	0	0	4	0	1	12	0	0	1
2012-11-02	1	0	4	3	0	0	19	0	0	0	0	1	0	2	0	0	0	0	0	18	1	0	0	0	4	17	2	0	0	1	0	0	0	3	0	0	12	0	0	11	0	0	4	0	3	15	0	0	0
2012-11-03	1	0	4	1	1	0	12	0	0	0	0	0	1	2	0	0	0	0	0	3	0	0	0	0	5	21	2	0	0	0	0	1	0	0	0	0	23	0	0	3	0	0	3	0	2	15	0	0	2
2012-11-04	0	0	6	1	0	0	12	0	0	0	0	0	0	0	0	0	0	0	0	6	1	0	0	0	5	21	0	1	0	0	0	1	0	0	0	0	23	1	0	2	0	0	1	0	3	14	0	0	2
2012-11-05	0	0	12	3	0	0	19	0	0	0	0	2	0	2	0	0	0	0	0	14	0	0	0	0	7	22	1	0	0	0	1	0	0	0	0	0	56	0	3	8	0	0	9	0	4	12	0	0	0
2012-11-06	0	0	8	3	1	0	7	0	0	0	0	0	1	2	0	0	0	0	0	6	1	0	0	0	1	18	1	0	0	0	1	0	1	0	0	0	25	0	0	8	0	0	5	0	1	13	0	0	2
2012-11-07	0	0	13	6	0	0	4	1	0	0	0	0	2	0	0	0	0	0	0	13	0	0	0	0	1	23	3	0	0	0	0	2	0	1	0	0	27	0	3	6	0	0	2	0	0	16	0	0	1
2012-11-08	1	0	21	3	0	0	3	0	0	0	0	1	1	7	0	0	0	0	0	17	2	0	0	0	5	32	3	0	0	0	0	5	0	0	0	0	29	0	0	7	0	0	1	0	3	4	0	0	2
2012-11-09	0	0	1	5	0	0	9	1	0	0	0	0	0	2	0	0	0	0	0	4	0	0	0	0	5	16	0	0	0	1	0	0	0	0	0	0	9	0	0	2	3	0	6	0	2	22	0	0	1
2012-11-10	0	0	4	1	0	0	14	0	0	0	0	2	0	1	0	0	0	0	0	13	1	0	0	0	6	14	1	0	0	0	0	0	0	0	0	0	20	0	0	4	0	0	2	0	1	38	0	0	1
2012-11-11	0	0	18	2	0	0	9	0	0	0	0	1	0	0	0	0	0	0	0	8	0	0	0	0	2	13	0	0	0	0	0	0	0	0	0	0	25	0	0	6	0	0	7	0	1	39	0	0	3
2012-11-12	0	0	8	0	0	0	5	0	0	0	0	0	0	0	0	0	0	0	0	7	0	0	0	0	4	11	2	0	0	0	0	0	0	0	0	0	17	0	1	9	0	0	1	0	0	14	0	0	0
2012-11-13	0	0	0	0	0	0	2	0	0	0	0	1	1	0	0	0	0	0	0	2	0	0	0	0	2	9	0	0	0	0	0	1	0	0	0	0	15	0	0	1	0	0	0	0	3	13	0	0	0
2012-11-14	1	0	9	1	0	0	11	0	0	0	0	1	1	0	0	0	0	0	0	6	1	0	0	1	2	12	1	11	0	1	0	1	3	0	0	0	16	0	0	3	0	0	2	0	4	10	0	0	2
2012-11-15	0	0	4	0	0	0	8	0	0	0	0	2	1	0	0	0	0	0	0	7	0	0	0	0	5	16	0	10	0	0	0	1	6	0	0	0	18	0	1	4	0	0	1	0	14	22	0	0	2
2012-11-16	0	0	2	0	2	0	4	0	0	0	0	1	0	1	0	0	0	0	0	7	1	0	0	0	3	16	0	1	0	1	0	0	0	0	0	0	27	0	0	1	0	0	0	0	1	13	0	0	0
2012-11-17	0	0	3	2	1	0	15	1	0	1	0	0	0	1	0	0	0	0	0	4	2	0	0	0	2	16	2	4	0	0	0	0	1	0	0	0	23	0	1	1	0	0	4	0	4	7	0	0	0
2012-11-18	0	0	3	2	1	0	16	0	0	0	0	1	0	1	0	0	0	0	0	7	0	0	0	0	1	20	0	2	0	0	0	1	0	0	0	0	15	0	1	1	0	0	3	0	1	10	0	0	0
2012-11-19	0	0	19	1	2	0	2	0	0	0	0	0	1	2	0	0	0	0	0	3	4	0	0	0	5	44	0	4	0	1	0	1	0	3	0	0	31	0	0	2	0	0	0	0	2	16	0	0	0
2012-11-20	1	0	24	3	0	0	5	0	0	0	0	3	0	0	0	0	0	0	0	12	1	0	0	1	4	18	2	2	0	1	0	6	0	1	0	0	54	0	0	5	0	0	1	0	1	12	0	0	2
2012-11-21	0	0	4	2	0	0	1	0	0	0	0	0	0	0	0	0	0	0	0	1	0	0	0	0	0	4	0	0	0	0	0	0	0	0	0	0	4	0	1	1	0	0	0	0	0	4	0	0	0
2012-11-30	0	0	5	1	0	0	2	1	0	0	0	0	0	1	0	0	0	0	0	2	1	0	0	0	2	15	1	0	0	0	0	0	0	0	0	0	45	0	0	3	0	0	0	0	0	4	0	0	0
2012-12-01	0	0	2	2	1	0	6	0	0	0	0	2	0	0	0	0	0	0	0	32	2	0	0	0	0	27	0	11	0	2	0	1	0	0	0	0	47	0	0	2	0	0	1	0	0	13	0	0	1
2012-12-02	0	0	1	0	2	0	5	0	0	0	0	0	0	0	0	0	0	0	0	7	0	0	0	0	0	8	0	0	0	0	0	0	3	0	0	0	11	0	0	1	0	0	1	0	0	2	0	0	0
2012-12-03	0	0	0	0	0	0	2	0	0	0	0	0	0	1	0	0	0	0	0	8	0	0	0	0	0	12	0	0	0	0	1	1	0	0	0	0	4	0	0	1	0	0	0	0	0	12	0	0	0
2012-12-04	0	0	0	0	0	0	0	0	0	0	0	0	0	0	0	0	0	0	0	0	0	0	0	0	0	0	0	0	0	0	0	0	0	0	0	0	0	0	0	0	0	0	0	0	0	0	0	0	0
2012-12-05	0	0	0	0	0	0	0	0	0	0	0	0	0	0	0	0	0	0	0	1	0	0	0	0	0	3	0	0	0	0	0	0	0	0	0	0	7	0	0	0	0	0	0	0	0	1	0	0	0
2012-12-06	0	0	17	0	0	0	4	0	0	0	0	0	0	0	0	0	0	0	0	1	0	0	0	2	8	5	0	0	0	0	0	0	0	0	0	0	7	0	0	1	0	0	0	0	0	1	0	0	0
2012-12-07	0	0	5	0	0	0	1	0	0	0	0	0	0	1	0	0	0	0	0	2	1	0	0	0	0	6	0	2	0	1	0	1	0	1	0	0	8	0	2	1	0	0	0	0	0	4	0	0	0
2012-12-08	0	0	0	1	0	0	6	0	0	0	0	0	0	0	0	0	0	0	0	14	2	0	0	0	2	14	0	0	0	0	0	2	0	1	0	0	14	0	0	2	0	0	2	0	1	8	0	0	0
2012-12-09	0	0	0	0	0	0	6	0	0	0	0	0	0	1	0	0	0	0	0	3	0	0	0	0	1	5	0	0	0	0	0	0	0	2	0	0	13	0	0	1	0	0	0	0	1	8	0	0	5
2012-12-10	0	0	1	1	0	0	2	0	0	0	0	0	0	0	0	0	0	0	0	3	0	0	0	0	0	6	1	0	0	0	0	0	0	0	0	0	12	0	0	0	0	0	3	0	1	3	0	0	0
2012-12-11	0	0	1	0	0	0	6	0	0	0	0	0	0	1	0	0	0	0	0	5	0	0	0	0	4	0	3	0	0	0	0	1	0	0	0	0	14	0	0	4	0	0	0	0	0	3	0	0	0
2012-12-12	0	0	0	3	0	0	4	0	0	0	0	2	0	0	0	0	0	0	0	6	0	0	0	0	5	9	0	0	0	0	0	0	0	0	0	0	7	0	0	6	0	0	0	0	1	6	0	0	1
2012-12-13	0	0	0	0	0	0	0	0	0	0	0	0	0	0	0	0	0	0	0	0	0	0	0	0	0	0	0	0	0	0	0	0	0	0	0	0	1	0	0	2	0	0	0	0	0	3	0	0	0
2012-12-14	0	0	3	1	0	0	10	0	0	0	0	4	1	2	0	0	0	0	0	12	0	0	0	0	3	15	6	0	0	0	0	0	0	0	0	0	21	0	0	12	0	0	1	0	0	12	0	0	1
2012-12-15	0	0	0	1	0	0	3	0	0	0	0	0	3	0	0	0	0	0	0	12	0	0	0	1	3	24	4	2	0	0	1	0	0	0	0	0	32	0	0	5	0	0	2	0	2	5	0	0	0
2012-12-16	1	0	7	2	0	0	8	0	0	0	0	0	0	0	0	0	0	0	0	18	1	0	0	0	6	24	0	1	0	0	1	0	3	0	0	0	34	0	1	1	0	0	2	0	0	18	0	0	0
2012-12-17	0	0	6	1	0	0	3	1	0	0	0	0	0	0	0	0	0	0	0	14	0	0	0	0	6	14	0	3	0	0	0	0	0	0	0	0	22	0	2	12	0	0	2	0	0	10	0	0	0
2012-12-18	0	0	83	1	0	0	12	0	0	0	0	1	1	0	0	0	0	0	0	10	0	0	0	0	6	27	1	0	0	2	0	0	1	0	0	0	11	0	2	10	1	0	2	0	0	13	0	0	1
2012-12-19	0	0	9	3	0	0	9	0	0	0	0	1	1	0	0	0	0	0	0	4	2	0	0	0	3	58	1	2	0	0	0	2	0	1	0	0	22	0	1	12	0	0	5	0	2	15	0	0	0
2012-12-20	0	0	13	0	0	0	9	0	0	0	0	1	0	1	0	0	0	0	0	14	0	0	0	0	9	21	0	2	0	0	0	0	3	0	0	0	33	0	0	4	0	0	1	0	1	17	0	0	0
2012-12-21	1	0	5	2	0	0	5	0	0	0	0	0	1	3	0	0	0	0	0	9	0	0	0	0	10	15	0	0	0	0	0	0	2	0	0	0	3	0	0	8	0	0	0	0	2	13	0	0	0
2012-12-22	1	0	7	1	8	0	8	1	0	1	0	0	0	0	0	0	0	0	0	1	0	0	0	0	1	10	1	0	0	0	0	2	0	0	0	0	3	0	0	6	0	0	0	0	1	9	0	0	0
2012-12-23	0	0	3	3	0	0	2	0	0	0	0	0	0	1	0	0	0	0	0	28	0	0	0	0	3	5	0	0	0	0	0	0	1	1	0	0	0	0	0	0	0	0	2	0	1	7	0	0	0
2012-12-24	0	0	0	0	0	0	4	0	0	0	0	0	0	0	0	0	0	0	0	5	1	0	0	0	1	18	0	0	0	0	0	0	0	0	0	0	2	0	0	3	0	0	0	0	2	21	0	0	0
2012-12-25	0	0	13	1	0	0	3	0	0	0	0	0	1	0	0	0	0	0	0	4	0	0	0	0	1	14	0	0	0	0	0	0	0	0	0	0	1	0	1	1	0	0	0	0	0	3	0	0	0
2012-12-26	0	0	4	3	0	0	11	0	0	0	0	0	0	0	0	0	0	0	0	4	0	0	0	0	0	13	0	1	0	0	0	0	0	0	0	0	5	0	0	2	0	0	0	0	0	10	0	0	0
2012-12-27	0	0	3	0	0	0	4	0	0	0	0	0	0	0	0	0	0	0	0	9	0	0	0	0	3	10	0	3	0	0	0	1	1	0	0	0	2	0	0	4	0	0	0	0	0	8	0	0	0
2012-12-28	0	0	4	4	0	0	7	0	0	0	0	0	1	2	0	0	0	0	0	4	1	0	0	0	2	8	0	1	0	0	0	0	0	1	0	0	0	0	0	5	0	0	0	0	1	5	0	0	1
2012-12-29	0	0	6	4	0	0	9	0	0	0	0	0	0	1	0	0	0	0	0	7	0	0	0	0	3	14	0	0	0	0	0	0	0	0	0	0	4	0	1	7	0	0	0	0	0	7	0	0	0
2012-12-30	0	0	5	1	0	0	5	0	0	0	0	0	0	0	0	0	0	0	0	8	0	0	0	0	3	13	0	3	0	0	0	0	0	2	0	0	0	0	0	4	0	0	0	0	0	12	0	0	1
2012-12-31	0	0	0	0	0	0	6	0	0	0	0	0	0	0	0	0	0	0	0	3	0	0	0	0	2	8	0	2	0	0	0	0	1	0	0	0	2	0	0	7	0	0	0	0	0	13	0	0	0
2013-01-01	0	0	2	0	1	0	4	0	0	0	0	0	1	0	0	0	0	0	0	11	0	0	0	0	3	8	2	2	0	0	0	0	0	0	0	0	0	0	0	16	0	0	0	0	0	3	0	0	0
2013-01-02	0	0	5	1	0	0	15	2	0	0	0	0	1	0	0	0	0	0	0	9	1	0	0	0	3	11	0	1	0	0	0	0	0	0	0	0	4	0	0	18	0	0	0	0	2	8	0	0	1
2013-01-03	0	0	1	2	1	0	47	0	0	0	0	0	1	1	0	0	0	0	0	14	1	0	0	0	5	79	0	0	0	0	0	0	2	0	0	0	2	0	0	69	0	0	0	0	0	7	0	0	0
2013-01-04	0	0	7	3	0	0	4	0	0	0	0	0	0	0	0	0	0	0	0	3	0	0	0	0	1	9	0	0	0	0	0	0	0	0	0	0	1	0	0	4	0	0	0	0	0	4	0	0	1
2013-01-05	0	0	3	4	0	0	19	0	0	0	0	0	2	1	0	0	0	0	0	6	0	0	0	0	10	9	1	0	0	0	0	0	0	1	0	0	1	0	1	5	0	0	0	0	0	18	0	0	0
2013-01-06	0	0	4	3	0	0	6	0	0	0	0	0	1	0	0	0	0	0	0	42	0	0	0	0	2	16	0	0	0	0	0	0	0	0	0	0	2	0	0	7	0	0	0	0	0	5	0	0	0
2013-01-07	0	0	2	4	0	2	5	0	0	0	0	0	0	0	0	0	0	0	0	5	0	0	0	0	1	9	1	0	0	0	0	0	5	0	0	0	8	0	0	0	0	0	0	0	0	6	0	0	1
2013-01-08	0	0	5	1	0	0	13	0	0	0	0	0	0	0	0	0	0	0	0	8	1	0	0	0	1	17	1	0	0	0	0	0	0	0	0	0	5	0	0	7	0	0	0	0	0	22	0	0	1
2013-01-09	1	0	4	4	0	0	3	1	0	0	0	0	0	1	0	0	0	0	0	7	1	0	0	0	5	26	0	1	0	0	5	0	1	1	0	0	5	0	0	5	0	0	0	0	1	21	0	0	1
2013-01-10	0	0	3	3	0	0	4	1	0	0	0	1	3	6	0	0	0	0	0	29	0	0	0	0	6	23	1	0	0	0	0	8	0	1	0	0	12	0	0	13	0	0	0	0	0	16	0	0	1
2013-01-11	1	0	7	2	0	0	1	0	3	0	0	0	2	0	0	0	0	0	0	18	0	0	0	0	9	16	0	0	0	0	0	5	0	1	0	0	22	0	3	11	0	0	4	0	0	17	0	0	0
2013-01-12	0	0	2	2	1	0	12	0	0	0	0	0	1	2	0	0	0	0	0	5	0	0	0	0	3	13	0	0	0	0	3	0	0	0	0	0	35	0	1	3	0	0	4	0	0	21	0	0	2
2013-01-13	0	0	1	2	0	0	25	0	0	0	0	1	0	1	0	0	0	0	0	8	0	0	0	0	2	17	0	0	0	0	0	2	0	0	0	0	33	0	0	9	0	0	1	0	0	12	0	0	2
2013-01-14	1	0	10	1	3	0	48	0	0	0	0	12	1	1	0	0	0	0	0	6	0	0	0	0	2	13	0	0	0	2	0	3	0	1	0	0	28	0	0	3	0	0	4	0	0	13	0	0	7
2013-01-15	2	0	2	1	0	0	11	0	0	0	0	0	1	1	0	0	0	0	0	11	0	0	0	0	1	16	1	1	0	4	0	0	0	1	0	0	20	0	0	16	0	0	0	0	4	48	0	0	0
2013-01-16	0	0	12	7	0	0	4	0	0	0	0	2	1	4	0	0	0	0	0	12	0	0	0	0	3	25	0	0	0	5	0	0	0	2	0	0	46	0	1	12	1	0	4	0	5	21	0	0	1
2013-01-17	2	0	6	2	0	0	9	1	2	0	0	1	1	2	0	0	0	0	0	7	0	0	0	0	4	24	0	0	0	0	1	0	0	2	0	0	32	0	2	13	0	0	1	0	3	17	0	0	1
2013-01-18	0	0	9	3	1	0	4	0	2	0	0	3	3	1	0	0	0	0	0	33	0	0	0	0	4	24	1	0	0	1	0	0	0	0	0	0	45	0	1	15	0	0	5	0	1	10	0	0	0
2013-01-19	0	0	4	2	0	0	17	0	0	0	0	0	1	0	0	0	0	0	0	8	1	0	0	0	7	21	1	0	0	0	0	3	0	0	0	0	35	0	1	6	0	0	0	0	1	13	0	0	0
2013-01-20	0	0	2	9	1	0	8	0	0	0	0	0	2	2	0	0	0	0	0	5	0	0	0	0	2	13	0	0	0	0	0	0	0	0	0	0	28	0	0	2	0	0	0	0	3	13	0	0	0
2013-01-21	0	0	3	2	0	0	15	1	0	0	0	1	0	4	0	0	0	0	0	6	0	0	0	0	2	13	0	0	0	0	0	0	1	0	0	0	34	0	1	8	0	0	2	0	2	7	0	0	1
2013-01-22	0	0	7	2	0	0	5	0	0	0	0	0	0	2	0	0	0	0	0	10	0	0	0	0	2	25	0	0	0	0	0	0	0	0	0	0	24	0	1	11	0	0	4	0	1	8	0	0	3
2013-01-23	1	0	8	2	0	0	28	0	0	0	0	0	1	0	0	0	0	0	0	4	1	0	0	0	7	23	4	0	0	0	0	2	0	0	0	0	20	0	0	9	0	0	10	0	3	19	0	0	1
2013-01-24	0	0	3	8	0	0	13	1	1	0	0	0	2	0	0	0	0	0	0	17	0	0	0	1	5	28	3	0	0	0	0	2	0	1	0	0	30	0	0	6	0	0	1	0	3	10	0	0	3
2013-01-25	0	0	4	3	0	0	5	0	0	0	0	0	1	5	0	0	0	0	0	10	1	0	0	0	0	23	0	1	0	1	0	0	0	0	0	0	34	0	0	9	0	0	8	0	1	7	0	0	1
2013-01-26	0	0	3	4	0	0	5	0	0	0	0	0	0	10	0	0	0	0	0	14	0	0	0	0	1	21	0	0	0	1	0	1	0	0	0	0	19	0	0	9	0	0	8	0	4	9	0	0	2
2013-01-27	0	0	6	3	6	0	77	0	0	0	0	0	1	1	0	0	0	0	0	38	0	0	0	0	18	31	19	2	0	0	2	0	0	0	0	0	45	0	1	15	0	0	6	0	0	23	0	0	2
2013-01-28	0	0	3	2	3	0	26	0	0	0	0	1	1	0	0	0	0	0	0	12	0	0	0	1	5	13	26	0	0	0	0	0	1	0	0	0	18	0	0	8	0	0	3	0	3	17	0	0	2
2013-01-29	2	0	4	0	1	0	23	2	0	0	0	4	1	1	0	0	0	0	0	16	1	0	0	0	11	30	4	1	0	0	1	0	0	3	0	0	20	0	1	24	0	0	2	0	1	13	0	0	1
2013-01-30	0	0	5	3	0	0	5	0	0	0	0	3	0	2	0	0	0	0	0	10	0	0	0	0	8	37	1	1	0	0	1	2	0	0	0	0	29	0	0	16	0	0	3	0	2	17	0	0	1
2013-01-31	0	0	4	1	0	0	10	0	0	0	0	1	0	0	0	0	0	0	0	9	0	0	0	0	2	24	0	0	0	0	1	5	0	0	0	0	42	0	4	9	1	0	2	0	1	17	0	0	4
2013-02-01	1	0	8	1	4	0	11	0	0	0	0	1	1	1	0	0	0	0	0	29	0	0	0	0	3	25	1	0	0	0	0	1	0	1	0	0	32	0	1	8	0	0	4	0	1	9	0	0	1
2013-02-02	2	0	2	6	0	0	6	0	0	0	0	0	1	0	0	0	0	0	0	7	0	1	0	0	5	19	2	0	0	1	1	1	0	0	0	0	19	0	2	6	0	0	1	0	1	12	0	0	3
2013-02-03	0	0	1	0	0	0	9	0	0	0	0	0	1	0	0	0	0	0	0	5	0	0	0	0	3	25	1	0	0	1	0	1	0	1	0	0	30	0	1	4	0	0	0	0	1	13	0	0	2
2013-02-04	1	0	2	3	1	0	16	0	0	0	0	3	3	1	0	0	0	0	0	12	1	0	0	0	4	17	0	0	0	3	0	1	0	3	0	0	34	0	1	8	3	0	3	0	2	15	0	0	1
2013-02-05	0	0	4	0	1	0	12	0	0	0	0	1	0	1	0	0	0	0	0	11	3	0	0	0	7	17	0	0	0	1	1	3	1	1	0	0	27	0	0	10	1	0	1	0	2	17	0	0	0
2013-02-06	0	0	2	2	1	0	6	0	0	0	0	0	0	0	0	0	0	0	0	10	0	0	0	0	9	29	0	0	0	1	1	2	0	0	0	0	42	0	1	8	0	0	3	0	2	11	0	0	1
2013-02-07	2	0	1	1	0	0	8	1	0	0	0	0	0	0	0	0	0	0	0	15	0	0	0	0	7	19	3	0	0	2	1	2	0	0	0	0	23	1	0	5	0	0	4	0	4	15	0	0	7
2013-02-08	0	0	7	6	0	0	14	0	0	0	0	0	0	0	0	0	0	0	0	7	0	0	0	0	4	32	4	0	0	2	0	0	0	0	0	0	23	0	1	3	0	0	1	0	0	12	0	0	1
2013-02-09	0	0	2	0	0	0	26	1	0	0	0	1	0	0	0	0	0	0	0	4	0	0	0	0	1	14	0	0	0	2	0	0	1	0	0	0	27	0	2	3	0	0	0	0	1	12	0	0	0
2013-02-10	2	0	2	0	0	0	12	0	0	0	0	2	1	1	0	0	0	0	0	8	0	0	0	0	4	24	0	0	0	0	0	0	0	0	0	0	29	0	0	4	0	0	0	0	1	9	0	0	2
2013-02-11	4	0	3	4	2	0	29	0	0	1	0	3	1	2	0	0	0	0	0	23	6	0	0	0	6	67	7	0	0	0	1	1	1	1	0	0	60	0	1	19	0	0	5	0	2	27	0	0	5
2013-02-12	10	0	15	4	2	0	46	0	0	0	0	3	1	8	0	0	0	0	0	25	1	0	0	0	9	36	2	0	0	2	0	1	0	2	0	0	79	0	1	31	0	0	6	0	1	38	0	0	6
2013-02-13	1	0	10	13	1	0	42	1	0	1	0	7	2	4	0	0	0	0	0	35	7	0	0	0	12	44	0	0	0	1	1	1	2	2	0	0	65	0	1	6	0	0	9	0	2	41	0	0	3
2013-02-14	1	0	22	7	0	0	37	0	1	0	0	4	2	2	0	0	0	0	0	24	1	0	0	0	11	43	2	1	0	1	5	1	0	2	0	0	70	0	1	17	0	0	11	0	2	34	0	0	4
2013-02-15	0	0	29	2	1	0	41	0	0	0	0	5	2	3	0	0	0	0	0	34	2	0	0	0	8	42	2	1	0	5	1	7	0	3	0	0	69	0	1	22	0	0	2	0	1	30	0	0	3
2013-02-16	5	0	24	4	1	0	26	1	0	0	0	3	1	8	0	0	0	0	0	45	1	0	0	1	5	28	1	1	0	3	0	6	0	3	0	0	52	0	5	12	0	0	5	0	1	21	0	0	3
2013-02-17	0	0	1	0	0	0	0	0	0	0	0	0	0	0	0	0	0	0	0	0	0	0	0	0	0	0	0	0	0	0	0	0	0	0	0	0	0	0	0	0	0	0	0	0	0	0	0	0	0
2013-02-18	1	0	9	1	0	0	13	4	0	0	0	1	1	0	0	0	0	0	0	16	3	0	0	0	12	49	0	2	0	2	1	2	0	1	0	0	51	0	1	20	0	0	3	0	2	41	0	0	2
2013-02-19	3	0	28	4	8	0	34	2	0	0	0	18	1	9	0	0	0	0	0	30	5	0	0	0	22	70	4	0	0	4	0	22	0	1	0	0	149	0	3	47	0	0	12	0	6	127	0	0	3
2013-02-20	1	0	21	1	5	0	19	1	0	0	0	18	3	3	0	0	0	0	0	42	3	0	0	0	6	45	1	1	0	1	0	7	0	1	0	0	56	0	1	33	1	0	5	0	4	40	0	0	9
2013-02-21	3	0	39	4	6	0	78	4	0	0	0	11	2	5	0	0	0	0	0	38	6	0	0	0	9	55	1	2	1	8	0	5	2	4	0	0	73	0	2	29	0	0	3	0	7	58	0	0	12
2013-02-22	0	0	23	2	1	0	13	1	1	0	0	4	3	3	0	0	0	0	0	37	6	0	0	0	6	39	0	0	0	2	2	4	0	2	0	0	48	0	3	20	0	0	5	0	1	34	0	0	5
2013-02-23	1	0	19	4	2	0	31	0	1	0	0	5	1	6	0	0	0	0	0	28	1	0	0	0	10	43	0	0	0	0	2	7	0	1	0	0	57	0	1	21	0	0	8	0	1	56	0	0	3
2013-02-24	5	0	13	4	0	0	29	0	0	0	0	0	1	1	0	0	0	0	0	16	2	0	0	0	9	41	0	1	0	0	0	1	0	2	0	0	58	0	2	11	0	0	8	0	4	43	0	0	6
2013-02-25	2	0	54	1	0	0	31	1	0	0	0	3	1	2	0	0	0	0	0	62	1	0	0	0	3	38	5	1	0	1	0	3	1	5	0	0	54	0	1	15	1	0	11	0	3	25	0	0	17
2013-02-26	1	0	47	4	1	0	27	1	0	0	0	2	4	3	0	0	0	0	0	37	2	0	0	2	12	44	2	0	0	4	0	7	1	5	0	0	91	0	1	29	1	0	12	0	5	56	0	0	15
2013-02-27	2	0	31	0	4	0	31	2	0	0	0	4	1	3	0	0	0	0	0	38	1	0	0	0	22	52	1	0	0	3	0	4	0	5	0	0	64	0	5	22	0	0	15	0	4	37	0	0	14
2013-02-28	0	0	45	5	0	0	46	2	0	0	0	10	1	9	0	0	0	0	0	40	9	0	0	1	15	44	1	0	0	2	1	6	0	5	0	0	75	0	0	25	0	0	23	0	1	45	0	0	3
2013-03-01	4	0	34	13	1	0	26	2	0	0	0	1	3	8	0	0	0	0	0	31	5	0	0	1	12	55	0	2	0	3	1	1	1	4	0	0	116	0	1	33	0	0	19	0	3	36	0	0	5
2013-03-02	3	0	12	3	0	0	34	0	0	0	0	14	4	9	0	0	0	0	0	18	5	0	0	0	14	76	2	2	0	1	1	2	1	2	0	0	79	0	3	19	0	0	34	0	5	40	0	0	13
2013-03-03	2	0	7	1	1	0	33	0	0	0	0	4	2	2	0	0	0	0	0	19	2	0	0	1	5	67	3	2	0	5	0	3	0	1	0	0	41	0	1	53	0	0	8	0	3	37	0	0	7
2013-03-04	2	0	33	7	2	0	30	0	0	0	0	2	2	5	0	0	0	0	0	25	2	0	0	0	12	57	4	4	0	9	0	2	3	1	0	0	81	0	1	20	0	0	14	0	0	64	0	0	5
2013-03-05	0	0	23	5	2	0	33	2	0	0	0	11	1	1	0	0	0	0	0	37	4	0	0	0	11	49	1	0	0	8	0	8	0	4	0	0	60	0	0	28	0	0	13	0	0	40	0	0	4
2013-03-06	1	0	11	1	2	0	58	0	0	0	0	5	2	14	0	0	0	0	0	25	0	0	0	0	4	40	1	0	0	13	0	4	0	5	0	0	89	0	1	21	0	0	9	0	1	36	0	0	4
2013-03-07	2	0	29	3	3	0	21	0	1	0	0	3	2	16	0	0	0	0	0	28	1	0	0	1	7	37	3	1	0	5	1	25	0	7	0	0	65	0	2	21	0	0	9	0	5	33	0	0	3
2013-03-08	0	0	22	8	2	0	18	3	0	1	0	3	3	7	0	0	0	0	0	59	5	0	0	2	7	48	0	0	0	2	0	13	0	3	0	0	55	0	1	23	0	0	5	0	2	33	0	0	1
2013-03-09	1	0	9	3	1	0	9	0	0	0	0	1	4	7	0	0	0	0	0	55	5	0	0	0	45	47	0	2	0	0	1	0	0	1	0	0	40	0	5	18	0	0	7	0	4	18	0	0	5
2013-03-10	1	0	6	0	1	0	31	1	0	0	0	4	1	5	0	0	0	0	0	7	1	0	0	2	12	60	1	0	0	0	0	5	0	1	0	0	48	0	1	10	0	0	9	0	7	29	0	1	2
2013-03-11	5	0	38	3	0	0	47	9	0	0	0	19	2	25	0	0	0	0	0	22	5	0	0	1	15	70	1	0	0	9	1	0	0	6	0	0	42	0	2	35	0	0	6	0	2	34	0	0	5
2013-03-12	3	0	29	5	3	0	49	9	1	0	0	9	3	11	0	0	0	0	0	27	8	0	0	1	7	64	1	2	0	4	0	8	2	3	0	0	73	0	1	22	1	0	8	0	1	60	0	0	5
2013-03-13	2	0	27	20	1	0	27	4	0	0	0	11	2	14	0	0	0	0	0	40	5	0	0	2	7	53	1	1	0	2	0	7	0	6	0	0	59	0	0	22	0	0	15	0	3	46	0	0	3
2013-03-14	0	0	40	7	1	0	35	1	0	0	0	10	2	6	0	0	0	0	0	39	0	0	0	0	8	47	3	3	0	3	0	15	2	1	0	0	65	1	0	21	0	0	5	0	0	32	0	0	17
2013-03-15	2	0	43	6	1	0	30	2	0	0	0	9	1	1	0	0	0	0	0	27	4	0	0	0	8	58	1	2	0	1	0	5	0	52	0	0	61	0	0	21	0	0	4	0	2	30	0	0	6
2013-03-16	0	0	7	2	1	0	41	1	0	0	0	4	0	16	0	0	0	0	0	20	5	0	0	0	6	38	1	2	0	5	1	1	1	42	0	0	52	0	0	28	1	0	10	0	15	48	0	0	3
2013-03-17	0	0	8	2	0	0	30	0	0	0	0	5	1	6	0	0	0	0	0	28	2	0	0	1	4	43	0	1	0	1	1	1	0	3	0	0	51	1	0	11	0	0	4	0	3	101	0	0	5
2013-03-18	3	0	67	6	2	0	23	1	0	0	0	3	3	6	0	0	0	0	0	25	5	0	0	1	4	64	1	0	0	2	2	4	0	8	0	0	83	0	2	37	1	0	18	0	4	63	0	0	5
2013-03-19	2	0	41	5	1	0	25	0	0	1	0	10	5	6	0	0	0	0	0	44	4	0	0	1	7	95	0	2	0	4	0	3	0	5	0	0	60	1	1	37	0	0	4	0	3	47	0	0	12
2013-03-20	1	0	72	1	1	0	37	0	0	0	0	5	1	7	0	0	0	0	0	39	3	0	0	1	10	43	1	0	0	8	2	1	0	4	0	0	59	0	2	34	0	0	5	0	5	39	0	0	3
2013-03-21	3	0	36	115	5	0	41	1	0	0	0	4	1	8	0	0	0	0	0	71	4	0	0	0	10	55	1	1	0	15	0	3	2	6	0	0	87	0	8	37	0	0	6	0	1	52	0	0	6
2013-03-22	0	0	17	174	2	0	24	1	0	3	0	2	2	11	0	0	0	0	0	60	6	0	0	0	6	39	2	0	0	7	0	6	0	7	0	0	303	4	2	23	0	0	5	0	4	37	0	0	10
2013-03-23	1	0	14	18	0	0	15	0	0	2	0	3	6	2	0	0	0	0	0	23	4	0	0	0	9	54	0	2	0	0	0	2	0	0	0	0	123	0	1	19	0	0	8	0	4	29	0	0	2
2013-03-24	1	0	7	12	1	0	26	0	0	0	0	6	2	3	0	0	0	0	0	22	0	0	0	0	4	37	2	1	0	4	0	7	0	1	0	0	63	0	1	11	0	0	8	0	3	32	0	0	3
2013-03-25	6	0	10	19	0	0	34	4	0	0	0	9	2	13	0	0	0	0	0	67	2	0	0	0	3	67	1	1	0	3	0	3	1	4	0	0	101	0	0	24	1	0	13	0	1	40	0	0	4
2013-03-26	4	0	24	34	0	0	41	1	0	0	0	14	1	6	0	0	0	0	0	45	0	0	0	1	6	53	4	7	1	0	0	3	1	2	0	0	75	0	1	37	0	0	8	0	3	44	0	0	4
2013-03-27	1	0	22	15	0	0	19	0	2	0	0	4	1	9	0	0	0	0	0	37	3	0	0	0	9	26	0	1	0	2	0	9	1	4	0	0	51	0	1	37	0	0	5	0	3	19	0	0	0
2013-03-28	1	0	17	7	0	0	65	1	0	0	0	11	2	13	0	0	0	0	0	18	1	0	0	0	16	59	0	2	0	1	1	11	0	3	0	0	51	0	0	25	1	0	4	0	2	46	0	0	2
2013-03-29	0	0	10	7	0	0	40	2	0	0	0	15	0	15	0	0	0	0	0	19	4	0	0	0	20	76	0	0	0	1	0	6	1	2	0	0	42	0	0	17	0	0	5	0	4	30	0	0	3
2013-03-30	4	0	17	50	2	0	46	1	0	1	0	62	1	4	0	0	0	0	0	38	1	0	0	0	6	51	2	0	0	0	1	0	1	4	0	0	40	0	1	10	0	0	3	0	2	36	0	0	3
2013-03-31	1	0	12	6	0	0	46	1	0	0	0	6	2	3	0	0	0	0	0	18	1	0	0	0	3	55	0	0	0	1	0	1	0	1	0	0	51	1	2	4	0	0	9	0	4	28	0	0	1
2013-04-01	1	0	15	2	0	0	35	2	1	0	0	1	3	19	0	0	0	0	0	19	4	0	0	4	5	60	4	1	0	4	1	13	0	6	0	0	36	0	1	14	0	0	8	0	3	37	0	0	3
2013-04-02	2	0	20	7	3	0	66	3	0	0	0	7	2	9	0	0	0	0	0	36	9	0	0	0	11	49	1	1	0	3	0	1	1	2	0	0	46	0	4	26	0	0	35	0	1	30	0	0	1
2013-04-03	1	0	38	7	0	0	68	0	4	0	0	1	7	28	0	0	0	0	0	32	3	0	0	4	8	51	2	0	0	4	1	5	0	4	0	0	53	2	3	29	0	0	8	0	2	55	0	0	8
2013-04-04	1	0	36	18	1	2	38	0	0	2	0	5	6	15	0	0	0	0	0	26	4	0	0	2	8	71	3	1	0	3	0	12	0	2	0	0	71	0	2	30	0	0	9	0	2	50	0	0	6
2013-04-05	1	0	24	5	1	0	21	0	0	0	0	12	0	16	0	0	0	0	0	29	5	0	0	0	18	72	2	0	0	13	0	12	2	3	0	0	59	0	2	33	0	0	3	0	4	59	0	0	1
2013-04-06	0	0	12	8	2	0	39	0	0	0	0	9	1	4	0	0	0	0	0	36	3	0	0	0	16	106	1	1	0	0	0	3	0	6	0	0	41	0	1	17	0	0	6	0	0	39	0	0	4
2013-04-07	1	0	13	17	1	1	23	2	0	0	0	5	2	3	0	0	0	0	0	29	3	0	0	0	11	61	5	1	0	1	1	4	0	3	0	0	48	0	0	24	0	0	7	0	4	42	0	2	2
2013-04-08	0	0	18	7	0	0	37	0	0	0	0	4	2	8	0	0	0	0	0	42	3	0	0	2	9	76	0	3	0	3	0	15	0	1	0	0	41	0	2	18	2	0	5	0	6	41	0	0	2
2013-04-09	5	0	32	6	0	0	21	1	0	0	0	6	2	12	0	0	0	0	0	66	4	0	0	1	10	62	0	5	0	5	1	3	0	5	0	0	46	0	3	47	0	0	11	0	8	24	2	0	6
2013-04-10	3	0	38	19	0	0	23	0	0	0	0	9	4	7	0	0	0	0	0	30	3	0	0	0	17	124	6	0	0	4	1	4	1	3	0	0	44	0	0	52	2	0	7	0	2	48	0	1	12
2013-04-11	1	0	27	7	0	0	25	4	1	0	0	5	4	7	0	0	0	0	0	34	1	0	0	0	12	58	3	0	0	9	1	5	0	4	0	0	58	0	2	38	1	0	6	0	4	36	0	0	2
2013-04-12	2	0	22	12	0	0	22	3	0	0	0	6	2	14	0	0	0	0	0	17	1	0	0	0	5	40	1	2	0	13	1	4	0	4	0	0	77	0	3	35	0	0	4	0	1	36	0	0	1
2013-04-13	2	0	39	10	0	0	48	1	0	0	0	0	9	3	0	0	0	0	0	27	2	0	0	0	16	45	0	2	0	8	0	0	0	4	0	0	51	0	2	15	0	0	1	0	2	34	0	0	3
2013-04-14	1	0	23	4	2	0	36	1	0	0	0	3	1	1	0	0	0	0	0	16	4	0	0	0	4	47	1	0	0	2	0	1	0	0	0	0	57	0	0	14	0	0	5	0	3	29	0	0	4
2013-04-15	2	0	10	7	2	0	61	1	0	0	0	4	2	1	0	0	0	0	0	23	2	0	0	0	3	47	5	1	0	11	0	1	0	7	0	0	40	0	1	18	0	0	7	0	1	47	0	0	1
2013-04-16	2	0	20	29	1	0	26	3	0	0	0	1	6	11	0	0	0	0	0	32	2	0	0	1	7	31	1	0	0	9	0	2	1	9	0	0	25	0	3	14	0	0	9	0	3	52	0	0	8
2013-04-17	0	0	29	11	1	0	34	2	0	0	0	5	3	5	0	0	0	0	0	37	5	0	0	0	5	53	6	2	0	15	0	4	0	5	0	0	52	0	2	43	0	0	7	0	2	54	0	0	4
2013-04-18	8	0	55	15	1	0	37	4	0	0	0	4	1	5	0	0	0	0	0	32	2	0	0	0	7	45	2	2	0	6	2	5	0	6	0	0	43	0	2	43	0	0	4	0	1	39	0	0	5
2013-04-19	1	0	11	7	1	0	36	3	0	0	0	26	1	4	0	0	0	0	0	24	4	0	0	1	15	59	2	0	0	8	0	2	1	4	0	0	45	0	3	29	0	0	10	0	2	33	0	0	2
2013-04-20	0	0	24	5	1	0	26	2	0	0	0	17	2	8	0	0	0	0	0	26	1	0	0	0	5	41	1	3	0	2	0	2	0	3	0	0	36	0	2	16	0	0	2	0	0	27	0	0	4
2013-04-21	0	0	15	18	2	0	22	0	0	2	0	8	1	5	0	0	0	0	0	23	0	0	0	1	8	50	1	1	0	0	2	4	0	1	0	0	47	0	0	23	0	0	6	0	3	18	0	0	2
2013-04-22	1	0	55	6	1	0	47	4	1	0	0	6	3	7	0	0	0	0	0	21	5	0	0	0	6	63	3	1	0	0	0	4	0	3	0	0	59	1	0	19	0	0	13	0	4	48	0	0	0
2013-04-23	4	0	38	47	1	0	48	7	0	0	0	12	1	15	0	0	0	0	0	20	9	0	0	1	42	50	12	0	0	3	0	8	0	0	0	0	50	0	0	30	1	0	8	0	1	48	0	0	59
2013-04-24	0	0	24	8	0	0	46	7	0	0	0	13	0	12	0	0	0	0	0	38	19	0	0	0	7	65	2	3	0	9	0	4	0	6	0	0	47	0	1	45	0	0	8	0	3	47	0	0	5
2013-04-25	2	0	33	6	3	0	41	4	0	1	0	19	1	15	0	0	0	0	0	30	12	0	0	0	18	56	3	1	0	6	1	6	2	0	0	0	59	0	1	25	0	0	6	0	4	42	0	0	6
2013-04-26	0	0	30	3	0	0	67	19	0	0	0	4	2	5	0	0	0	0	0	35	16	0	0	0	15	61	2	0	0	7	1	1	0	5	0	0	59	0	2	29	0	0	2	0	2	40	0	0	1
2013-04-27	2	0	8	1	0	0	33	7	0	0	0	3	3	3	0	0	0	0	0	50	3	0	0	1	6	56	1	3	0	9	0	1	0	1	0	0	50	0	0	15	0	0	7	0	3	31	0	0	7
2013-04-28	5	0	16	12	0	0	48	20	0	0	0	5	3	6	0	0	0	0	0	116	1	0	0	1	8	71	2	1	0	11	0	3	0	1	0	0	31	0	4	10	0	0	10	0	5	57	0	0	3
2013-04-29	0	0	40	2	1	0	51	9	0	0	0	2	1	2	0	0	0	0	0	25	7	0	0	5	17	54	0	1	0	8	2	2	0	5	0	0	55	0	1	17	0	0	9	0	2	36	0	0	7
2013-04-30	1	0	30	9	1	0	39	2	0	0	0	19	1	3	0	0	0	0	0	13	10	0	0	1	10	61	3	0	0	11	0	4	1	2	0	0	59	0	1	38	0	0	10	0	5	31	0	0	0
2013-05-01	0	0	10	6	6	0	37	0	0	1	0	6	2	3	0	0	0	0	0	27	6	0	0	1	12	61	4	2	0	2	0	9	0	1	0	0	99	0	0	31	2	0	6	0	2	42	0	0	4
2013-05-02	0	0	25	39	0	0	65	2	0	1	0	7	2	4	0	0	0	0	0	29	8	0	0	1	17	83	1	1	0	4	1	6	0	7	0	0	53	0	5	39	0	0	6	0	3	34	0	0	4
2013-05-03	1	0	14	14	2	0	25	2	0	2	0	4	5	16	0	0	0	0	0	25	3	0	0	1	18	63	3	0	1	7	0	4	1	3	0	0	65	0	1	22	0	0	8	0	3	41	0	0	1
2013-05-04	1	0	20	8	1	0	23	0	0	0	0	9	1	1	0	0	0	0	0	28	7	0	0	1	6	60	1	0	0	0	0	8	0	9	0	0	50	0	1	13	0	0	8	0	3	32	0	0	1
2013-05-05	1	0	11	7	1	0	24	0	0	0	0	5	6	8	0	0	0	0	0	17	2	0	0	0	6	32	1	0	0	4	0	3	0	3	0	0	43	0	0	10	0	0	3	0	8	32	0	0	1
2013-05-06	3	0	29	7	0	0	34	0	0	2	0	14	2	11	0	0	0	0	0	48	1	0	0	2	9	56	0	2	0	4	2	14	0	3	0	0	42	0	3	11	0	0	7	0	5	44	0	0	2
2013-05-07	0	0	29	12	1	0	37	2	0	4	0	0	3	5	0	0	0	0	0	30	5	0	0	2	4	60	3	1	0	0	2	8	0	2	0	0	42	0	1	19	0	0	14	0	2	34	0	0	3
2013-05-08	2	0	35	10	0	0	34	1	0	0	0	9	7	8	0	0	0	0	0	69	3	0	0	5	13	55	2	2	0	6	0	6	1	14	0	0	47	0	4	23	0	0	4	0	1	44	0	0	3
2013-05-09	2	0	44	7	0	0	46	2	0	0	0	8	2	1	0	0	0	0	0	21	14	0	0	2	10	96	3	0	0	5	0	20	1	7	0	0	41	0	4	39	0	0	10	0	5	45	0	0	4
2013-05-10	1	0	13	6	1	0	34	7	0	0	0	15	1	3	0	0	0	0	0	13	6	0	0	0	2	68	2	7	0	1	0	7	0	3	0	0	62	0	0	20	0	0	7	0	6	40	0	0	3
2013-05-11	1	0	6	7	0	0	25	2	0	1	0	3	3	0	0	0	0	0	0	20	3	0	0	0	5	42	0	3	0	1	0	3	0	0	0	0	67	0	0	6	0	0	9	0	3	56	0	0	2
2013-05-12	0	0	6	7	1	0	12	0	0	0	0	3	1	4	0	0	0	0	0	13	0	0	0	0	9	44	0	0	0	0	1	4	0	0	0	0	24	0	1	3	0	0	9	0	5	22	0	0	0
2013-05-13	3	0	14	1	2	0	26	0	0	2	0	3	2	1	0	0	0	0	0	17	2	0	0	0	6	36	0	1	0	2	0	2	0	3	0	0	39	0	1	5	0	0	6	0	1	25	0	0	1
2013-05-14	1	0	14	7	1	0	16	2	0	0	0	2	4	3	0	0	0	0	0	17	1	0	0	0	2	30	1	0	0	1	0	4	0	2	0	0	27	1	0	18	0	0	1	0	0	9	0	0	4
2013-05-15	0	0	24	9	2	0	26	0	0	0	0	6	4	1	0	0	0	0	0	24	5	0	0	1	13	51	1	0	0	6	1	4	0	4	0	0	42	0	0	20	0	0	4	0	5	37	0	0	4
2013-05-16	2	0	19	13	1	0	34	1	0	0	0	11	1	1	0	0	0	0	0	25	1	0	0	0	39	69	1	3	0	2	2	4	1	4	0	0	50	0	0	16	0	0	16	0	11	55	0	0	3
2013-05-17	1	0	7	7	0	0	17	0	0	0	0	5	5	3	0	0	0	0	0	13	0	0	0	0	7	43	1	0	0	1	1	0	0	0	0	0	29	0	0	10	0	0	10	0	0	21	0	0	4
2013-05-18	0	0	3	0	0	0	3	0	0	0	0	0	0	0	0	0	0	0	0	0	1	0	0	0	0	8	0	0	0	0	0	1	0	0	0	0	3	0	0	1	0	0	1	0	0	1	0	0	0
2013-05-19	1	0	6	4	0	0	20	0	0	0	0	0	1	2	0	0	0	0	0	16	3	0	0	0	7	50	0	1	0	0	0	2	0	1	0	0	32	2	2	14	0	0	7	0	2	23	0	1	0
2013-05-20	0	0	11	1	2	0	72	2	0	0	0	2	2	3	0	0	0	0	0	10	1	0	0	0	8	33	1	0	0	0	0	2	0	1	0	0	35	0	0	9	0	0	7	0	8	48	0	0	2
2013-05-21	1	0	14	0	0	0	24	2	0	0	0	6	0	1	0	0	0	0	0	11	2	0	0	1	9	32	0	0	0	3	1	3	1	1	0	0	33	0	1	19	0	0	5	0	3	20	0	0	2
2013-05-22	0	0	2	5	1	0	9	1	0	0	0	0	2	5	0	0	0	0	0	17	4	0	0	2	6	23	3	0	0	1	0	4	0	3	0	0	27	0	2	9	0	0	3	0	0	21	0	0	2
2013-05-23	3	0	21	3	0	0	18	1	0	0	0	1	1	1	0	0	0	0	0	18	5	0	0	1	6	28	0	1	0	2	0	4	0	3	0	0	21	1	1	9	0	0	2	0	4	20	0	0	0
2013-05-24	1	0	15	1	0	0	15	1	0	0	0	1	1	5	0	0	0	0	0	13	6	0	0	1	7	32	1	0	0	2	0	4	1	3	0	0	20	0	0	14	0	0	7	0	3	22	0	0	3
2013-05-25	0	0	8	3	0	0	21	0	0	0	0	1	1	3	0	0	0	0	0	10	3	0	0	0	5	20	0	0	0	3	0	3	0	0	0	0	18	0	0	7	0	0	5	0	5	20	0	0	1
2013-05-26	0	0	2	3	3	0	11	0	0	0	0	0	5	1	0	0	0	0	0	12	3	0	0	1	1	20	0	2	0	4	0	1	0	0	0	0	15	0	1	8	0	0	1	0	1	16	0	0	1
2013-05-27	0	0	6	7	0	0	29	0	0	0	0	2	1	1	0	0	0	0	0	17	2	0	0	1	4	24	0	1	0	1	1	3	1	2	0	0	14	0	0	26	0	0	5	0	1	11	0	0	2
2013-05-28	2	0	11	3	0	0	19	0	0	0	0	4	2	5	0	0	0	0	0	12	4	0	0	0	26	29	2	2	0	8	1	1	0	1	0	0	17	0	1	38	0	0	6	0	8	44	0	0	6
2013-05-29	4	0	22	7	1	0	25	0	0	0	0	6	0	6	0	0	0	0	0	24	2	0	0	0	14	51	0	2	0	6	0	5	0	2	0	0	36	0	2	22	0	0	6	0	7	38	0	0	3
2013-05-30	1	0	5	26	2	0	5	0	0	0	0	2	0	2	0	0	0	0	0	13	1	0	0	0	3	28	9	3	0	1	0	4	0	2	0	0	24	0	0	3	0	0	3	0	0	31	0	0	1
2013-05-31	1	0	4	9	1	0	13	0	0	0	0	3	1	1	0	0	0	0	0	13	1	0	0	0	7	42	0	1	0	1	1	5	0	2	0	0	22	0	2	10	0	0	2	0	3	28	0	0	3
2013-06-01	3	0	4	6	1	0	22	0	0	0	0	5	1	1	0	0	0	0	0	12	0	0	0	0	4	66	1	1	0	1	0	0	0	0	0	0	28	0	0	8	0	0	5	0	3	15	0	0	1
2013-06-02	0	0	3	1	0	0	15	1	0	0	0	1	0	2	0	0	0	0	0	8	0	0	0	0	2	24	0	0	0	2	1	0	0	0	0	0	12	0	1	16	0	0	2	0	2	13	0	0	9
2013-06-03	1	0	3	1	0	0	20	1	0	0	0	2	1	26	0	0	0	0	0	11	1	0	0	1	3	10	0	1	0	0	0	0	0	0	0	0	16	0	0	13	0	0	2	0	0	13	0	0	0
2013-06-04	2	0	25	23	0	0	12	0	0	0	0	3	2	3	0	0	0	0	0	31	4	0	0	0	5	44	0	1	0	3	0	8	2	5	0	0	20	0	1	23	0	0	6	0	2	68	0	0	8
2013-06-05	2	0	15	35	2	0	19	1	0	1	0	5	1	2	0	0	0	0	0	22	0	0	0	3	5	35	3	4	0	1	1	3	0	8	0	0	54	0	0	19	0	0	4	0	5	31	0	0	4
2013-06-06	4	0	16	54	2	0	20	2	0	0	0	2	0	4	0	0	0	0	0	27	0	0	0	2	5	93	2	0	0	1	0	3	0	11	0	0	27	0	1	35	0	0	4	0	6	34	0	0	2
2013-06-07	0	0	7	14	1	0	10	0	2	0	0	1	0	3	0	0	0	0	0	20	3	0	0	1	1	27	1	1	1	2	0	5	0	2	0	0	13	0	2	25	0	0	1	0	4	15	0	0	3
2013-06-08	0	0	1	7	1	0	14	1	0	0	0	2	3	4	0	0	0	0	0	6	1	0	0	0	3	15	0	0	0	0	0	3	1	0	0	0	13	0	4	10	0	0	3	0	2	17	0	0	0
2013-06-09	0	0	3	6	0	0	7	1	0	0	0	2	0	2	0	0	0	0	0	6	0	0	0	0	2	15	0	0	0	0	1	1	0	0	0	0	13	0	1	6	1	0	0	0	0	14	0	1	0
2013-06-10	0	0	5	5	0	0	13	1	0	0	0	6	1	2	0	0	0	0	0	13	1	0	0	0	5	35	0	1	0	0	0	3	0	2	0	0	19	2	3	20	1	0	3	0	1	25	0	0	0
2013-06-11	0	0	3	6	1	0	18	1	0	0	0	5	0	5	0	0	0	0	0	13	1	0	0	0	1	18	0	0	0	2	0	2	1	2	0	0	27	0	1	19	0	0	2	0	0	17	0	0	2
2013-06-12	1	0	13	6	0	0	19	0	0	0	0	10	0	3	0	0	0	0	0	16	2	0	0	0	5	24	6	1	0	0	0	9	0	4	0	0	27	0	3	19	1	0	9	0	0	33	0	0	3
2013-06-13	2	0	15	7	0	0	31	0	0	0	0	2	4	19	0	0	0	0	0	31	0	0	0	0	6	29	0	1	0	1	0	5	0	3	0	0	44	0	5	24	0	0	8	0	1	25	0	0	3
2013-06-14	1	0	3	0	0	0	1	0	0	0	0	0	0	4	0	0	0	0	0	2	1	0	0	0	0	9	0	0	0	0	0	0	0	0	0	0	0	0	0	5	0	0	0	0	0	2	0	0	0
2013-06-15	0	0	12	8	3	0	19	0	0	0	0	4	2	8	0	0	0	0	0	28	4	0	0	0	19	41	3	0	0	0	0	7	0	2	0	0	39	0	0	24	1	0	8	0	0	32	0	0	2
2013-06-16	1	0	13	3	0	26	16	0	0	4	0	4	2	20	0	0	0	0	0	11	4	0	0	0	1	35	19	0	0	1	0	3	0	0	0	0	17	0	3	7	0	0	2	0	1	39	0	0	2
2013-06-17	1	0	29	4	4	3	19	0	0	4	0	8	1	14	0	0	0	0	0	74	27	0	0	0	11	67	0	4	0	4	0	12	0	2	0	0	49	0	0	41	1	0	4	0	1	69	0	0	8
2013-06-18	2	0	19	25	2	13	22	1	5	1	0	3	0	21	0	0	0	0	0	52	18	0	0	7	25	63	2	1	0	7	2	22	0	4	0	0	41	0	0	142	4	0	6	0	1	62	0	0	9
2013-06-19	1	0	2	10	1	0	3	1	0	0	0	0	0	14	0	0	0	0	0	23	5	0	0	0	4	62	2	0	0	2	0	4	0	1	0	0	13	0	8	66	0	0	1	0	14	9	0	0	3
2013-06-20	1	0	2	3	0	0	13	0	0	2	0	1	0	7	0	0	0	0	0	26	15	0	0	1	5	40	1	4	0	4	1	10	0	2	0	0	21	0	0	65	0	0	6	0	1	29	0	0	5
2013-06-21	2	0	12	6	2	0	24	0	0	0	0	3	3	35	0	0	0	0	0	27	15	0	0	0	17	70	23	1	0	4	1	25	0	1	0	0	47	0	0	68	0	0	8	0	4	60	0	0	5
2013-06-22	2	0	4	5	0	0	20	0	0	0	0	11	1	5	0	0	0	0	0	15	5	0	0	0	6	30	4	0	0	1	0	3	1	0	0	0	32	0	0	35	0	0	0	0	3	37	0	0	2
2013-06-23	0	0	13	1	1	0	10	0	0	0	0	9	1	6	0	0	0	0	0	13	6	0	0	0	3	26	1	0	0	0	0	5	0	7	0	0	18	0	0	10	0	0	6	0	2	19	0	0	1
2013-06-24	3	0	20	27	0	0	17	0	0	0	0	3	1	7	0	0	0	0	0	20	10	0	0	1	10	32	0	4	0	7	0	3	1	3	0	0	36	0	1	133	0	0	5	0	0	33	0	0	1
2013-06-25	1	0	19	12	3	0	21	2	0	1	0	5	1	11	0	0	0	0	0	35	3	0	0	0	5	45	0	0	0	2	0	10	0	3	0	0	44	0	0	60	0	0	12	0	1	36	0	0	4
2013-06-26	2	0	12	7	0	0	14	1	0	0	0	2	2	6	0	0	0	0	0	31	4	0	0	1	8	41	5	1	2	3	2	5	0	2	0	0	36	0	1	34	0	0	7	0	1	29	0	0	5
2013-06-27	3	0	8	8	1	0	12	2	0	2	0	2	2	6	0	0	0	0	0	22	2	0	0	0	4	26	2	0	0	2	2	1	0	3	0	0	25	1	0	30	0	0	9	0	1	25	0	0	2
2013-06-28	0	0	8	4	0	0	14	2	0	0	0	3	1	7	0	0	0	0	0	11	2	0	0	2	3	27	2	1	0	4	0	2	0	0	0	0	24	0	0	14	0	0	3	0	2	28	0	0	1
2013-06-29	0	0	3	3	0	0	17	0	0	1	0	0	0	0	0	0	0	0	0	16	0	0	0	1	7	31	4	0	2	2	0	2	0	0	0	0	22	1	2	13	0	0	2	0	0	25	0	0	2
2013-06-30	0	0	11	3	0	2	26	1	0	0	0	1	2	5	0	0	0	0	0	9	2	0	0	0	4	22	1	0	0	0	0	0	0	0	0	0	19	0	2	8	0	0	0	0	0	19	0	0	2
2013-07-01	0	0	5	0	0	0	5	0	0	0	0	1	0	2	0	0	0	0	0	9	4	0	0	0	3	15	0	0	0	0	0	0	0	0	0	0	17	0	0	9	0	0	0	0	0	32	0	0	1
2013-07-02	1	0	14	3	0	0	18	0	0	3	0	13	3	20	0	0	0	0	0	39	11	0	0	1	14	45	0	1	0	2	1	11	0	7	0	0	39	0	1	29	0	0	4	0	5	36	0	0	3
2013-07-03	2	0	15	4	0	0	20	1	1	1	0	8	2	7	0	0	0	0	0	38	22	0	0	1	11	39	1	3	0	1	1	9	0	2	0	0	61	1	1	34	0	0	6	0	1	32	0	0	2
2013-07-04	1	0	11	4	0	0	37	0	0	0	0	17	3	4	0	0	0	0	0	29	8	0	0	5	22	72	0	1	0	1	2	5	0	4	0	0	53	0	0	30	0	0	8	0	3	42	0	0	4
2013-07-05	3	0	11	4	2	2	34	2	0	0	0	12	2	8	0	0	0	0	0	26	11	0	0	4	13	116	0	1	0	2	1	9	0	7	0	0	52	0	4	24	0	0	3	0	5	55	0	0	3
2013-07-06	0	0	13	5	1	0	35	0	0	0	0	1	1	7	0	0	0	0	0	22	4	0	0	0	3	43	3	1	0	2	0	3	0	0	0	0	47	0	1	17	0	0	9	0	2	26	0	0	1
2013-07-07	3	0	8	7	0	0	24	0	0	0	0	0	2	4	0	0	0	0	0	22	1	0	0	1	4	46	0	0	0	7	2	4	0	0	0	0	37	0	0	16	0	0	4	0	16	38	0	0	5
2013-07-08	3	0	20	5	1	0	39	0	0	0	0	4	2	0	0	0	0	0	0	19	9	0	0	0	8	37	1	0	3	3	1	1	1	4	0	0	29	0	15	26	0	0	7	0	3	30	0	0	1
2013-07-09	1	0	19	29	1	0	30	1	0	1	0	2	1	5	0	0	0	0	0	33	4	0	0	2	21	68	1	0	0	1	1	4	0	1	0	0	39	0	4	51	0	0	7	0	0	27	0	1	6
2013-07-10	2	0	16	30	2	0	43	1	0	0	0	5	2	5	0	0	0	0	0	29	13	0	0	0	9	44	1	1	0	2	1	4	0	4	0	0	55	0	5	35	1	0	5	0	3	43	0	0	2
2013-07-11	2	0	14	25	0	0	26	2	0	0	0	2	0	2	0	0	0	0	0	41	28	0	0	0	10	70	2	2	0	9	2	3	1	6	0	0	36	0	2	38	0	0	3	0	3	50	0	0	7
2013-07-12	0	0	17	15	0	0	27	2	0	0	0	1	1	18	0	0	0	0	0	30	1	0	0	2	5	42	0	2	0	1	0	0	0	0	0	0	25	0	3	31	0	0	7	0	1	40	0	0	2
2013-07-13	0	0	14	3	1	0	31	0	0	1	0	4	1	5	0	0	0	0	0	12	2	0	0	0	4	25	0	0	0	1	0	2	0	1	0	0	21	0	2	10	0	0	5	0	1	10	0	0	0
2013-07-14	0	0	7	0	0	0	14	0	0	0	0	2	1	0	0	0	0	0	0	12	0	0	0	0	5	15	0	0	0	0	0	0	0	0	0	0	15	0	0	1	0	0	0	0	0	12	0	0	0
2013-07-15	0	0	7	6	0	0	19	0	0	0	0	1	0	1	0	0	0	0	0	8	4	0	0	1	4	21	0	0	0	2	0	1	1	5	0	0	16	0	1	9	0	0	6	0	3	19	0	0	0
2013-07-16	0	0	10	14	0	0	19	3	0	1	0	3	1	4	0	0	0	0	0	23	3	0	0	0	3	58	1	0	0	0	1	4	0	6	0	0	39	0	3	27	0	0	5	0	4	41	0	0	3
2013-07-17	1	0	8	6	1	0	23	3	0	0	0	2	1	0	0	0	0	0	0	12	2	0	0	1	2	9	2	2	0	1	0	0	0	0	0	0	25	0	1	14	0	0	0	0	3	18	0	0	0
2013-07-18	1	0	8	14	1	0	12	1	0	0	0	1	0	0	0	0	0	0	0	26	4	0	0	0	4	28	2	0	0	0	0	1	0	0	0	0	17	0	0	18	0	0	2	0	0	10	0	0	0
2013-07-19	0	0	11	8	1	0	16	0	0	0	0	2	0	1	0	0	0	0	0	9	1	0	0	0	6	31	0	1	0	0	2	3	0	1	0	0	15	0	0	12	0	0	2	0	1	15	0	0	0
2013-07-20	1	0	4	3	0	0	10	0	0	0	0	1	0	0	0	0	0	0	0	16	1	0	0	0	1	28	1	0	0	0	0	0	0	1	0	0	22	0	0	10	0	0	5	0	2	13	0	0	1
2013-07-21	2	0	7	2	0	0	25	2	0	1	0	4	0	0	0	0	0	0	0	8	0	0	0	0	2	28	0	0	0	0	0	2	0	4	0	0	21	0	0	11	0	0	4	0	1	17	0	0	2
2013-07-22	1	0	2	16	0	0	18	0	0	0	0	0	0	0	0	0	0	0	0	11	2	0	0	0	11	32	1	1	0	0	0	6	0	1	0	0	25	0	1	17	0	0	5	0	2	10	0	0	3
2013-07-23	2	0	8	8	0	0	8	0	0	0	0	1	0	5	0	0	0	0	0	12	2	0	0	1	12	39	1	0	0	1	1	0	0	1	0	0	35	0	0	8	0	0	1	0	0	34	0	0	1
2013-07-24	2	0	10	13	0	0	13	2	0	3	0	1	2	1	0	0	0	0	0	9	1	0	0	0	4	31	2	1	0	1	1	0	0	1	0	0	14	0	1	11	0	0	4	0	0	26	0	0	1
2013-07-25	0	0	16	11	3	0	31	3	0	0	0	5	3	6	0	0	0	0	0	24	12	0	0	0	6	27	1	1	0	3	1	2	0	3	0	0	35	0	0	23	0	0	6	0	1	30	0	0	4
2013-07-26	0	0	9	11	0	0	27	1	0	0	0	2	3	1	0	0	0	0	0	10	3	0	0	0	16	19	4	0	0	3	0	0	0	3	0	0	25	0	0	14	1	0	4	0	6	22	0	0	1
2013-07-27	0	0	2	4	2	0	15	3	0	1	0	0	1	0	0	0	0	0	0	9	2	0	0	0	4	21	0	0	0	0	0	1	0	1	0	0	20	0	0	8	0	0	6	0	0	18	0	0	0
2013-07-28	0	0	1	8	0	0	5	1	0	0	0	2	0	3	0	0	0	0	0	17	2	0	0	0	4	16	0	1	0	0	0	0	0	0	0	0	16	0	0	8	0	0	4	0	0	17	0	0	1
2013-07-29	0	0	4	6	2	0	27	1	0	0	0	0	0	2	0	0	0	0	0	5	0	0	0	0	6	14	1	0	0	3	0	5	0	0	0	0	23	0	0	10	0	0	7	0	2	20	0	0	1
2013-07-30	0	0	11	7	0	0	23	0	0	0	0	3	1	2	0	0	0	0	0	13	6	0	0	0	3	18	1	0	0	2	0	0	0	0	0	0	31	0	0	15	0	0	5	0	1	21	0	0	1
2013-07-31	1	0	8	7	0	0	17	1	0	0	0	2	1	1	0	0	0	0	0	4	4	0	0	0	3	17	2	0	0	0	0	3	0	2	0	0	28	0	0	13	0	0	3	0	1	17	0	0	0
2013-08-01	1	0	12	26	0	0	11	0	0	0	0	2	0	3	0	0	0	0	0	21	6	0	0	0	11	29	2	0	0	2	0	1	0	6	0	0	15	0	1	19	0	0	5	0	2	25	0	0	1
2013-08-02	0	0	5	26	0	0	5	0	0	0	0	1	3	2	0	0	0	0	0	14	1	0	0	0	2	26	0	0	0	0	0	0	0	1	0	0	16	0	0	11	0	0	1	0	3	15	0	0	2
2013-08-03	0	0	15	6	1	0	18	0	0	0	0	6	2	2	0	0	0	0	0	9	0	0	0	0	6	22	2	1	0	0	0	0	1	1	0	0	26	0	1	5	0	0	1	0	2	21	0	0	1
2013-08-04	2	0	4	5	1	0	17	0	0	0	0	1	1	0	0	0	0	0	0	7	1	0	0	0	2	19	1	1	0	0	1	0	0	1	0	0	32	0	0	7	1	0	11	0	1	26	0	0	1
2013-08-05	0	0	13	4	0	0	28	1	0	0	0	0	1	1	0	0	0	0	0	9	1	0	0	0	4	17	0	3	0	2	0	2	1	3	0	0	31	1	1	13	0	0	0	0	1	12	0	0	0
2013-08-06	1	0	2	2	0	0	2	0	0	0	0	0	0	0	0	0	0	0	0	2	0	0	0	0	1	1	0	0	0	0	0	0	0	0	0	0	4	0	0	2	0	0	0	0	1	3	0	0	0
2013-08-07	0	0	13	3	1	0	40	0	0	0	0	1	1	5	0	0	0	0	0	32	3	0	0	1	8	18	2	1	0	3	0	2	0	4	0	0	21	0	4	12	0	0	1	0	2	24	0	0	0
2013-08-08	0	0	2	2	0	0	15	4	0	1	0	0	1	2	0	0	0	0	0	9	1	0	0	0	2	9	0	0	0	0	0	1	0	3	0	0	9	0	0	5	0	0	3	0	1	8	0	0	0
2013-08-09	1	0	8	0	0	0	12	1	0	0	0	2	0	2	0	0	0	0	0	18	2	0	0	0	3	11	0	0	0	2	0	2	0	2	0	0	19	0	2	6	0	0	2	0	2	10	0	0	2
2013-08-10	0	0	6	1	0	0	12	0	0	0	0	7	1	3	0	0	0	0	0	10	0	0	0	0	1	12	0	1	0	2	0	5	0	2	0	0	18	0	0	4	0	0	2	0	0	9	0	0	2
2013-08-11	0	0	11	1	0	0	10	3	0	2	0	0	0	0	0	0	0	0	0	4	1	0	0	0	2	14	1	1	0	0	0	2	0	3	0	0	17	0	0	1	0	0	3	0	6	11	0	0	1
2013-08-12	0	0	2	5	0	0	13	3	0	0	0	2	1	0	0	0	0	0	0	5	2	0	0	0	2	3	0	1	0	2	0	1	0	0	0	0	13	0	0	6	0	0	1	0	1	11	0	0	1
2013-08-13	2	0	11	4	0	0	14	1	0	0	0	1	0	6	0	0	0	0	0	10	4	0	0	0	4	10	0	0	0	0	0	2	1	1	0	0	14	0	0	11	0	0	2	0	5	11	2	0	1
2013-08-14	0	0	4	1	0	0	3	0	0	0	0	0	0	0	0	0	0	0	0	7	0	0	0	0	4	7	0	0	0	1	0	1	0	1	0	0	4	0	0	3	0	0	0	0	0	3	0	0	1
2013-08-15	0	0	9	2	0	0	25	2	0	0	0	5	2	3	0	0	0	0	0	15	1	0	0	0	5	20	2	0	0	1	1	21	0	0	0	0	42	0	1	13	0	0	2	0	0	12	0	0	0
2013-08-16	0	0	6	1	0	0	7	0	0	0	0	0	0	2	0	0	0	0	0	11	1	0	0	0	5	11	1	1	0	1	0	10	0	6	0	0	45	0	0	8	0	0	2	0	0	19	0	0	1
2013-08-17	0	0	8	1	0	0	4	1	0	0	0	4	0	3	0	0	0	0	0	6	1	0	0	0	1	44	0	1	0	0	0	3	0	2	0	0	19	0	0	8	0	0	3	0	1	24	0	1	0
2013-08-18	0	0	4	0	0	0	6	3	0	0	0	0	0	0	0	0	0	0	0	4	2	0	0	0	1	4	0	0	0	1	0	0	0	0	0	0	13	0	0	5	0	0	6	0	2	2	0	0	0
2013-08-19	1	0	1	1	0	0	0	0	0	0	0	0	1	0	0	0	0	0	0	3	0	0	0	0	0	4	0	0	0	0	0	1	0	0	0	0	3	0	0	1	0	0	0	0	0	2	0	0	1
2013-08-20	1	0	21	4	1	0	21	0	0	0	0	4	0	18	0	0	0	0	0	21	6	0	0	0	9	29	4	1	0	2	0	5	2	4	0	0	118	0	1	41	0	0	0	0	1	37	0	0	2
2013-08-21	3	0	10	3	1	0	11	0	0	0	0	7	2	2	0	0	0	0	0	25	2	0	0	0	4	14	2	1	0	0	0	1	0	1	0	0	20	0	2	26	0	0	2	0	5	26	0	0	0
2013-08-22	1	0	8	3	0	0	9	1	0	0	0	0	2	7	0	0	0	0	0	12	0	0	0	1	3	14	2	0	0	1	0	1	0	1	0	0	15	0	0	7	0	0	2	0	1	22	0	0	1
2013-08-23	0	0	9	17	0	2	11	0	0	0	0	2	0	3	0	0	0	0	0	13	0	0	0	0	8	16	1	0	0	0	0	2	0	0	0	0	19	0	1	11	0	0	0	0	1	14	0	0	1
2013-08-24	1	0	3	6	0	0	23	0	8	0	0	2	1	3	0	0	0	0	0	7	2	0	0	0	7	29	1	0	3	0	0	1	0	0	0	0	21	0	0	8	0	0	3	0	1	30	0	0	4
2013-08-25	0	0	10	3	1	0	13	2	7	0	0	1	4	2	0	0	0	0	0	9	3	0	0	0	4	23	1	0	0	2	0	5	0	1	0	0	26	0	0	10	0	0	6	0	1	35	0	0	1
2013-08-26	0	0	13	3	0	0	35	0	7	0	0	5	2	5	0	0	0	0	0	25	6	0	0	0	1	34	4	2	0	1	0	1	2	8	0	0	32	0	0	24	0	0	5	0	1	26	0	0	1
2013-08-27	6	0	21	11	0	0	19	0	10	0	0	2	2	1	0	0	0	0	0	20	2	0	0	2	6	37	0	2	0	5	0	6	0	8	0	0	30	0	1	17	0	0	1	0	2	33	0	0	9
2013-08-28	2	0	16	4	4	0	27	1	10	2	0	4	10	4	0	0	0	0	0	19	3	0	0	0	4	33	0	1	0	1	0	4	0	4	0	0	34	0	0	12	0	0	1	0	1	26	0	0	1
2013-08-29	2	0	17	3	4	0	22	1	10	0	0	2	1	1	0	0	0	0	0	16	4	0	0	0	2	25	1	0	0	4	0	2	0	1	0	0	33	0	0	16	0	0	2	0	2	27	0	0	0
2013-08-30	1	0	20	52	1	0	32	4	7	0	0	1	3	4	0	0	0	0	0	28	6	0	0	0	3	35	1	1	0	12	1	1	0	4	0	0	30	0	1	17	0	0	5	0	0	23	0	0	5
2013-08-31	0	0	10	0	0	0	12	0	14	0	0	1	1	7	0	0	0	0	0	12	1	0	0	0	4	53	0	2	0	3	0	3	0	1	0	0	31	0	0	6	0	0	6	0	1	25	0	0	2
2013-09-01	0	0	5	0	0	0	8	0	11	0	0	2	0	1	0	0	0	0	0	5	0	0	0	0	4	25	0	1	0	4	1	3	0	0	0	0	14	0	2	9	0	0	2	0	0	8	0	0	3
2013-09-02	2	0	7	6	0	0	11	2	2	0	0	0	0	1	0	0	0	0	0	10	5	0	0	1	3	22	0	0	0	0	1	1	0	3	0	0	27	0	1	8	0	0	6	0	0	32	0	0	1
2013-09-03	2	0	17	3	1	0	8	0	7	0	0	4	2	2	0	0	0	0	0	15	2	0	0	0	3	41	1	2	0	2	0	2	0	3	0	0	24	0	3	16	0	0	2	0	1	30	0	0	1
2013-09-04	2	0	31	0	0	0	25	0	13	0	0	4	1	5	0	0	0	0	0	24	1	0	0	0	7	17	1	1	0	4	0	6	0	2	0	0	22	0	1	22	0	0	1	0	2	30	0	0	1
2013-09-05	0	0	10	2	0	0	14	3	0	0	0	1	0	1	0	0	0	0	0	5	0	0	0	0	2	16	1	0	0	2	1	0	0	0	0	0	15	1	2	11	0	0	0	0	0	19	0	0	3
2013-09-06	2	0	19	1	0	0	21	1	3	0	0	5	1	6	0	0	0	0	0	12	4	0	0	0	5	23	0	1	0	4	4	0	0	1	0	0	29	0	0	13	0	0	1	0	1	25	0	0	0
2013-09-07	0	0	12	0	3	0	15	2	3	0	0	7	1	10	0	0	0	0	0	13	9	0	0	0	3	21	1	2	0	2	0	2	0	0	0	0	33	0	4	18	0	0	3	0	0	23	0	0	41
2013-09-08	3	0	25	5	1	0	14	0	3	1	0	3	0	12	0	0	0	0	0	9	0	0	0	0	7	22	1	2	0	3	0	5	0	1	0	0	21	0	2	10	0	0	3	0	2	43	0	0	1
2013-09-09	0	0	0	1	0	0	3	0	0	0	0	0	0	0	0	0	0	0	0	0	0	0	0	0	0	0	0	0	0	0	0	0	0	0	0	0	4	0	0	1	0	0	1	0	1	1	0	0	0
2013-09-10	0	0	4	0	1	0	2	0	2	0	0	0	2	1	0	0	0	0	0	3	2	0	0	0	4	9	1	0	0	0	0	2	2	6	0	0	10	0	0	12	0	0	4	0	0	9	0	0	0
2013-09-11	2	0	32	2	1	0	18	2	3	0	0	5	1	4	0	0	0	0	0	18	4	0	0	0	5	43	2	1	0	3	1	3	2	2	0	0	49	3	6	16	0	0	7	0	1	21	0	0	2
2013-09-12	1	0	44	5	0	0	18	1	1	0	0	3	2	6	0	0	0	0	0	16	15	0	0	0	9	52	1	4	0	2	0	34	0	3	0	0	31	0	0	12	0	0	7	0	0	24	0	0	1
2013-09-13	0	0	26	5	2	0	25	1	0	0	0	6	2	3	0	0	0	0	0	31	13	0	0	0	8	47	1	1	0	3	0	19	2	0	0	0	51	0	0	18	0	0	5	0	1	22	0	0	2
2013-09-14	0	0	19	3	0	0	23	1	1	0	0	3	1	2	0	0	0	0	0	28	1	0	0	0	6	36	0	1	0	3	2	3	1	0	0	0	34	0	2	7	0	0	5	0	3	24	0	0	4
2013-09-15	0	0	14	2	0	0	26	2	0	0	0	1	0	1	0	0	0	0	0	18	13	0	0	0	4	33	4	3	0	1	0	3	0	0	0	0	21	0	0	3	0	0	8	0	1	21	0	0	4
2013-09-16	0	0	1	2	0	0	0	0	0	0	0	0	0	0	0	0	0	0	0	5	1	0	0	0	1	4	0	0	0	0	0	0	0	3	0	0	1	0	2	2	0	0	0	0	0	9	0	0	1
2013-09-17	0	0	11	6	1	0	14	3	0	0	0	0	1	5	0	0	0	0	0	34	0	0	0	0	10	35	1	2	0	0	1	0	1	3	0	0	4	0	1	13	0	0	0	0	0	45	0	0	2
2013-09-18	1	0	29	2	0	0	19	2	0	0	0	1	1	7	0	0	0	0	0	15	0	0	0	0	6	32	0	0	0	0	1	1	0	4	0	0	2	0	6	10	2	0	1	0	2	22	0	0	4
2013-09-19	4	0	46	20	0	0	50	2	0	0	0	10	10	10	0	0	0	0	0	56	38	0	0	0	12	58	0	0	0	2	0	2	0	10	0	0	84	0	6	36	0	0	18	0	4	68	0	0	14
2013-09-20	0	0	2	2	0	0	1	0	0	0	0	1	0	5	0	0	0	0	0	5	0	0	0	0	1	6	0	0	0	0	0	1	0	0	0	0	6	0	0	4	0	0	2	0	0	3	0	0	0
2013-09-21	0	0	15	0	1	0	7	0	0	0	0	2	2	64	0	0	0	0	0	11	1	0	0	1	7	19	0	0	0	1	1	0	0	2	0	0	32	0	1	9	0	0	6	0	1	15	0	0	15
2013-09-22	0	0	7	1	0	0	15	1	0	0	0	2	0	15	0	0	0	0	0	6	4	0	0	0	10	27	0	1	0	1	0	0	0	0	0	0	40	0	0	3	0	0	13	0	2	10	0	0	4
2013-09-23	1	0	11	1	1	0	19	4	0	0	0	1	0	13	0	0	0	0	0	14	6	0	0	0	11	40	0	0	0	1	0	2	0	0	0	0	26	0	1	12	0	0	0	0	1	96	0	0	4
2013-09-24	0	0	1	0	0	0	5	2	0	0	0	0	0	2	0	0	0	0	0	6	1	0	0	0	4	7	0	0	0	0	0	2	0	0	0	0	2	0	0	2	0	0	1	0	0	23	0	0	0
2013-09-25	2	0	17	2	0	0	26	1	0	0	0	8	3	13	0	0	0	0	0	24	6	0	0	0	6	35	1	1	0	1	0	2	0	2	0	0	34	0	0	24	1	0	6	0	3	31	0	0	2
2013-09-26	0	0	5	29	0	0	11	1	0	0	0	11	0	8	0	0	0	0	0	5	3	0	0	0	1	18	0	0	0	2	0	2	2	2	0	0	15	0	0	7	0	0	3	0	1	15	0	0	1
2013-09-27	2	0	13	19	0	0	20	1	0	0	0	8	2	96	0	0	0	0	0	27	12	0	0	0	11	29	0	3	0	0	0	1	0	3	0	0	30	0	0	13	0	0	5	0	2	24	0	0	3
2013-09-28	0	0	15	21	0	0	18	0	0	0	0	3	2	3	0	0	0	0	0	13	4	0	0	0	16	33	1	0	0	1	0	0	0	1	0	0	38	0	3	15	0	0	4	0	2	22	0	0	0
2013-09-29	0	0	12	7	0	0	16	0	0	0	0	0	1	10	0	0	0	0	0	13	1	0	0	0	5	37	0	1	0	0	0	1	0	0	0	0	30	0	0	12	0	0	1	0	2	19	0	0	10
2013-09-30	0	0	13	8	0	0	25	0	3	0	0	7	1	8	0	0	0	0	0	30	4	0	0	0	6	42	1	1	1	1	0	2	2	1	0	0	37	0	1	22	0	0	28	0	1	22	0	0	2
2013-10-01	1	0	12	6	2	0	32	1	0	0	0	7	1	16	0	0	0	0	0	55	7	0	0	0	7	47	2	8	0	7	0	2	0	3	0	0	40	0	1	40	0	0	7	0	4	63	2	0	3
2013-10-02	0	0	33	27	0	0	34	2	0	3	0	4	4	29	0	0	0	0	0	54	4	0	0	0	19	50	4	2	2	0	3	6	6	4	0	0	56	0	1	41	0	0	11	0	8	69	0	0	4
2013-10-03	2	0	30	5	2	0	40	0	2	0	0	16	1	103	0	0	0	0	0	50	7	0	0	0	10	64	2	3	0	13	0	6	3	10	0	0	77	0	1	29	0	0	9	0	6	71	0	0	6
2013-10-04	0	0	24	2	1	0	56	0	0	0	0	17	3	91	0	0	0	0	0	28	4	0	0	0	25	53	0	1	0	2	0	10	0	9	0	0	64	0	3	46	0	0	11	0	3	38	0	0	6
2013-10-05	2	0	12	3	0	0	35	0	0	2	0	9	0	43	0	0	0	0	0	34	5	0	0	0	7	55	0	2	0	6	0	4	0	0	0	0	35	0	0	25	2	0	40	0	2	33	0	0	4
2013-10-06	0	0	2	5	0	0	24	0	0	0	0	7	1	7	0	0	0	0	0	20	7	0	0	0	10	58	2	2	0	16	0	5	2	3	0	0	44	0	0	20	2	0	22	0	0	24	0	0	8
2013-10-07	3	0	20	3	1	0	30	0	0	0	0	2	3	21	0	0	0	0	0	16	4	0	0	0	11	40	1	1	0	15	2	1	0	2	0	0	33	0	0	22	0	0	17	0	0	29	0	0	6
2013-10-08	8	0	30	10	4	0	31	2	0	0	0	7	9	105	0	0	0	0	0	44	12	0	0	9	10	34	0	2	0	8	0	5	0	8	0	0	51	0	0	35	0	0	27	0	2	31	0	0	5
2013-10-09	2	0	24	7	3	0	17	0	0	0	0	4	6	47	0	0	0	0	0	30	6	0	0	2	7	38	0	2	0	0	0	3	2	7	0	0	51	0	4	32	0	0	18	0	3	36	0	0	3
2013-10-10	2	0	30	10	0	0	33	4	0	2	0	4	2	124	0	0	0	0	0	39	12	0	0	0	6	38	0	0	2	0	4	5	0	3	0	0	57	0	0	36	5	0	35	0	0	47	0	0	1
2013-10-11	4	0	21	9	1	0	45	1	0	0	0	8	5	21	0	0	0	0	0	87	4	0	0	0	9	42	3	2	0	2	0	2	0	2	0	0	48	0	2	33	0	0	16	0	3	36	0	0	2
2013-10-12	1	0	35	8	1	0	24	0	0	0	0	8	1	21	0	0	0	0	0	64	4	0	0	0	16	52	0	0	0	1	0	0	17	0	0	0	68	0	2	19	0	0	20	0	0	73	0	0	3
2013-10-13	0	0	19	2	0	0	28	0	0	0	0	5	0	7	0	0	0	0	0	24	2	0	0	1	21	32	0	2	0	8	0	0	0	2	0	0	41	0	0	25	0	0	13	0	5	84	0	0	0
2013-10-14	6	0	14	3	0	0	35	1	0	0	0	5	4	31	0	0	0	0	0	38	12	0	0	0	8	55	4	1	0	5	0	1	0	6	0	0	65	0	3	22	0	0	14	0	4	74	0	0	4
2013-10-15	3	0	27	5	0	0	41	0	0	0	0	8	12	21	0	0	0	0	0	45	4	0	0	2	10	53	3	0	0	6	0	12	1	9	0	0	57	0	1	31	0	0	14	0	2	102	0	0	1
2013-10-16	3	0	57	4	0	0	40	2	0	2	0	4	8	21	0	0	0	0	0	68	8	0	0	3	15	60	0	3	0	16	2	5	3	33	0	0	61	0	4	69	0	0	21	0	1	37	0	0	2
2013-10-17	0	0	49	7	2	0	46	2	0	0	0	5	5	16	0	0	0	0	0	86	10	0	0	2	12	65	4	0	0	21	0	2	3	7	0	0	59	0	6	27	0	0	27	0	1	49	0	0	3
2013-10-18	7	0	62	8	1	4	26	0	0	7	0	8	2	238	0	0	0	0	0	28	1	0	0	0	10	58	1	0	0	11	2	4	3	5	0	0	51	1	5	43	0	0	2	0	4	33	0	0	4
2013-10-19	1	0	44	9	0	0	31	0	0	1	0	1	1	118	0	0	0	0	0	22	0	0	0	0	7	43	4	3	1	2	0	3	0	1	0	0	60	0	0	15	0	0	9	0	0	30	0	0	7
2013-10-20	0	0	2	2	0	0	15	0	0	0	0	3	0	3	0	0	0	0	0	6	1	0	0	0	1	10	0	0	0	0	0	0	0	0	0	0	8	0	0	0	0	0	0	0	2	4	0	0	1
2013-10-21	0	0	12	4	0	0	15	0	0	0	0	4	2	12	0	0	0	0	0	14	8	0	0	0	1	11	0	0	0	1	0	2	0	0	0	0	24	0	0	14	0	0	1	0	2	8	0	0	6
2013-10-22	0	0	50	9	0	0	47	2	0	2	0	8	1	40	0	0	0	0	0	54	16	0	0	1	9	47	1	1	0	2	0	2	0	7	0	0	76	0	2	52	0	0	8	0	8	54	0	0	3
2013-10-23	4	0	36	4	5	0	45	0	0	0	0	3	10	144	0	0	0	0	0	67	8	0	0	3	11	47	6	0	0	3	0	5	0	4	0	0	73	0	5	31	0	0	9	0	0	32	0	0	2
2013-10-24	0	0	24	7	0	0	51	2	0	0	0	6	3	54	0	0	0	0	0	50	8	0	0	0	15	52	0	0	0	2	5	5	0	5	0	0	73	0	0	37	0	0	7	0	0	49	0	0	0
2013-10-25	3	0	31	8	0	0	35	2	0	1	0	2	2	43	0	0	0	0	0	32	9	0	0	0	13	28	0	1	0	46	2	3	0	2	0	0	55	0	3	34	0	0	15	0	3	48	0	0	7
2013-10-26	0	0	15	2	0	0	11	0	0	0	0	3	8	11	0	0	0	0	0	25	0	0	0	0	6	34	2	2	0	11	0	29	0	2	0	0	240	0	1	7	0	0	12	0	4	42	0	0	25
2013-10-27	0	0	16	3	0	0	21	0	0	0	0	3	6	13	0	0	0	0	0	21	2	0	0	1	11	51	0	0	1	5	2	9	0	1	0	0	76	0	5	5	0	0	10	0	10	60	0	0	12
2013-10-28	0	0	10	12	1	0	50	1	0	0	0	7	2	31	0	0	0	0	0	38	4	0	0	2	8	50	2	3	0	4	2	15	0	5	0	0	63	0	2	34	2	0	5	0	5	45	0	0	3
2013-10-29	3	0	30	13	0	0	50	3	0	0	0	5	4	8	0	0	0	0	0	26	2	0	0	2	16	35	3	0	0	4	2	13	0	5	0	0	49	0	4	22	0	0	10	0	2	36	0	0	5
2013-10-30	2	0	17	4	2	0	38	4	0	1	0	8	7	12	0	0	0	0	0	29	4	0	0	1	17	36	3	2	0	4	5	9	0	3	0	0	38	0	5	47	0	0	6	0	2	24	0	0	5
2013-10-31	2	0	6	11	0	0	27	2	0	4	0	6	7	18	0	0	0	0	0	13	2	0	0	2	20	55	0	0	0	1	0	3	0	2	0	0	45	0	2	41	2	0	7	0	5	43	0	0	0
2013-11-01	2	0	22	12	2	0	60	0	0	0	0	2	6	95	0	0	0	0	0	27	2	0	0	0	19	45	0	2	0	10	0	1	0	12	0	0	36	0	23	41	1	0	8	0	8	67	0	0	3
2013-11-02	0	0	11	2	0	0	26	1	0	0	0	2	1	5	0	0	0	0	0	13	2	0	0	0	11	67	0	3	0	1	0	0	0	5	0	0	23	0	5	6	0	0	8	0	0	38	0	0	2
2013-11-03	2	0	9	16	4	0	45	0	0	0	0	0	0	4	0	0	0	0	0	16	0	0	0	0	1	51	1	0	0	0	0	8	0	0	0	0	105	0	7	10	0	0	5	0	3	14	0	0	5
2013-11-04	1	0	9	4	0	0	30	2	0	0	0	9	2	61	0	0	0	0	0	19	2	0	0	0	15	31	2	1	0	1	0	4	2	8	0	0	66	0	3	34	0	0	20	0	0	42	0	0	0
2013-11-05	0	0	10	6	0	0	14	2	0	23	0	2	0	59	0	0	0	0	0	33	2	0	0	1	20	43	0	0	0	2	0	1	1	5	0	0	47	0	3	26	0	0	15	0	4	51	0	0	6
2013-11-06	1	0	8	7	0	0	14	0	0	2	0	4	0	22	0	0	0	0	0	28	0	0	0	3	11	27	0	1	0	6	2	6	0	9	0	0	30	0	2	35	0	0	5	0	2	37	0	0	3
2013-11-07	0	0	17	2	0	0	29	0	0	0	0	10	2	14	0	0	0	0	0	23	2	0	0	3	4	23	0	0	0	1	0	0	0	0	0	0	45	0	2	40	0	0	4	0	0	23	0	0	0
2013-11-08	6	0	15	2	0	0	31	4	0	1	0	2	3	3	0	0	0	0	0	23	0	0	0	3	21	29	1	0	0	4	0	2	0	2	0	0	40	0	2	72	0	0	10	0	2	32	0	0	4
2013-11-09	1	0	0	0	0	0	16	0	0	0	0	0	2	5	0	0	0	0	0	21	1	0	0	0	2	30	0	0	0	0	0	0	2	1	0	0	39	0	0	16	0	0	4	0	1	35	0	0	1
2013-11-10	2	0	1	2	0	0	21	0	0	0	0	2	0	13	0	0	0	0	0	19	1	0	0	2	5	19	2	0	0	0	0	0	0	1	0	0	23	0	0	6	0	0	5	0	0	16	0	0	1
2013-11-11	4	0	25	0	0	0	36	0	0	0	0	4	1	87	0	0	0	0	0	40	2	0	0	7	8	46	5	1	0	2	0	5	0	5	0	0	51	0	1	10	1	0	8	0	2	31	0	0	5
2013-11-12	1	0	19	2	0	0	56	4	0	0	0	11	2	4	0	0	0	0	0	30	0	0	0	0	6	39	3	1	0	4	2	8	0	5	0	0	75	0	0	54	0	0	23	0	2	101	0	0	0
2013-11-13	2	0	30	0	0	0	20	0	0	0	0	1	2	14	0	0	0	0	0	19	14	0	0	1	3	34	12	0	0	3	0	6	1	2	0	0	37	0	1	17	0	0	7	0	3	30	0	0	2
2013-11-14	5	0	61	8	0	0	10	0	0	0	0	3	0	8	0	0	0	0	0	21	2	0	0	0	5	36	0	2	0	3	0	3	0	7	0	0	24	0	0	15	0	0	4	0	2	27	0	0	6
2013-11-15	4	0	26	2	0	0	25	2	0	0	0	29	0	5	0	0	0	0	0	14	0	0	0	0	6	61	1	0	0	3	2	3	0	2	0	0	24	0	0	6	0	0	9	0	2	26	0	0	9
2013-11-16	0	0	32	1	0	0	76	0	0	0	0	16	1	16	0	0	0	0	0	50	0	0	0	0	13	55	4	0	0	2	0	4	0	2	0	0	66	0	0	3	1	0	7	0	5	64	0	0	0
2013-11-17	2	0	77	19	1	0	64	0	0	0	0	6	0	11	0	0	0	0	0	63	4	0	0	2	27	63	3	0	0	2	8	1	0	2	0	0	65	0	2	18	0	0	5	0	8	84	0	0	0
2013-11-18	2	0	47	8	2	0	49	0	0	1	0	3	1	16	0	0	0	0	0	27	5	0	0	0	7	43	0	0	0	3	1	4	0	2	0	0	37	0	1	18	0	0	8	0	4	63	0	0	1
2013-11-19	0	0	27	14	0	0	39	4	0	0	0	11	6	29	0	0	0	0	0	41	2	0	0	5	6	39	0	0	0	3	4	4	1	0	0	0	56	0	1	21	0	0	10	0	8	81	0	0	1
2013-11-20	2	0	20	4	2	0	42	2	0	0	0	5	5	56	0	0	0	0	0	41	3	0	0	0	5	63	0	1	0	0	2	0	0	1	0	0	59	0	4	27	2	0	6	0	3	45	0	0	2
2013-11-21	1	0	1	0	0	0	0	0	0	0	0	0	0	3	0	0	0	0	0	0	0	0	0	0	0	0	0	0	0	0	0	0	0	0	0	0	12	0	0	2	0	0	2	0	0	1	0	0	0
2013-11-22	1	0	13	11	0	0	79	1	0	0	0	12	0	12	0	0	0	0	0	29	5	0	0	1	9	103	0	1	0	6	0	9	1	10	0	0	104	0	2	75	0	0	13	0	5	165	0	0	2
2013-11-23	3	0	3	10	0	0	29	0	0	0	0	3	1	10	0	0	0	0	0	24	1	0	0	0	5	70	1	2	0	1	0	4	0	4	0	0	68	0	2	18	0	0	9	0	5	56	0	0	3
2013-11-24	2	0	2	9	4	0	24	0	0	0	0	15	1	10	0	0	0	0	0	64	0	0	0	0	12	66	1	0	0	4	0	2	0	1	0	0	53	0	1	30	0	0	2	0	8	69	0	0	13
2013-11-25	3	0	14	14	0	0	30	1	0	0	0	2	1	6	0	0	0	0	0	35	9	0	0	0	6	28	1	0	0	4	2	16	0	1	0	0	48	0	1	29	0	0	20	0	3	44	0	0	6
2013-11-26	4	0	54	16	1	0	17	0	0	0	0	4	1	6	0	0	0	0	0	12	1	0	0	0	8	43	0	1	0	4	0	6	0	6	0	0	26	0	1	16	1	0	13	0	1	35	0	1	0
2013-11-27	2	0	39	6	1	0	565	9	0	0	0	2	2	2	0	0	0	0	0	40	3	0	0	0	5	47	3	0	0	1	0	6	0	5	0	0	43	0	6	15	0	0	2	0	1	23	0	0	4
2013-11-28	1	0	0	0	0	0	4	0	0	0	0	0	0	0	0	0	0	0	0	4	0	0	0	0	0	2	0	0	0	0	0	0	0	0	0	0	2	0	0	1	0	0	2	0	0	0	0	0	0
2013-11-29	0	0	2	0	0	0	3	0	0	0	0	2	0	0	0	0	0	0	0	2	0	0	0	0	3	5	0	0	0	0	0	0	0	0	0	0	5	0	0	0	0	0	2	0	1	7	0	0	0
2013-11-30	0	0	0	0	0	0	3	0	0	0	0	0	0	0	0	0	0	0	0	0	0	0	0	0	0	0	0	0	0	0	0	0	0	0	0	0	0	0	0	0	0	0	0	0	0	2	0	0	0
2013-12-02	2	0	7	5	1	0	45	1	0	0	0	0	2	1	0	0	0	0	0	20	3	0	0	0	7	57	1	1	0	1	0	4	0	2	0	0	45	0	0	14	0	0	6	0	1	45	0	0	2
2013-12-03	2	0	40	14	1	0	68	1	0	0	0	0	4	7	0	0	0	0	0	30	4	0	0	0	15	79	2	1	0	3	0	4	0	2	0	0	90	0	0	31	0	0	8	0	1	66	0	0	2
2013-12-04	0	0	27	11	0	0	88	1	0	0	0	4	0	11	0	0	0	0	0	51	4	0	0	0	6	49	3	0	0	0	3	3	0	1	0	0	96	0	0	34	0	0	3	0	4	37	0	0	1
2013-12-05	6	0	26	9	0	0	62	2	1	2	0	7	4	11	0	0	0	0	0	47	0	0	0	1	27	46	0	4	0	0	0	8	7	6	0	0	118	0	0	52	0	0	15	0	1	66	0	0	5
2013-12-06	4	0	41	9	0	0	69	3	1	2	0	9	4	15	0	0	0	0	0	64	2	0	0	0	38	68	1	3	0	7	0	12	7	10	0	0	128	0	0	58	0	0	17	0	1	83	0	0	8
2013-12-09	0	0	19	4	0	0	22	0	0	1	0	8	1	2	0	0	0	0	0	46	2	0	0	2	9	25	2	0	0	5	0	5	0	7	0	0	72	0	0	20	0	0	7	0	0	38	0	1	3
2013-12-10	0	0	0	0	0	0	0	0	0	0	0	0	0	0	0	0	0	0	0	0	0	0	0	0	1	0	0	0	0	0	0	0	0	0	0	0	2	0	0	1	0	0	0	0	0	0	0	0	0
2013-12-11	5	0	57	6	0	0	25	0	0	0	0	4	2	3	0	0	0	0	0	45	0	0	0	2	7	76	1	5	0	0	3	1	0	0	0	0	84	0	2	103	0	0	9	0	8	36	0	0	1
2013-12-12	3	0	58	3	0	0	14	1	0	0	0	6	1	9	0	0	0	0	0	67	2	0	0	2	5	36	0	1	0	0	1	0	2	2	0	0	91	0	2	13	0	0	4	0	4	29	0	0	3
2013-12-13	0	0	4	0	0	0	6	2	0	0	0	2	0	0	0	0	0	0	0	14	1	0	0	0	2	8	0	0	0	0	0	6	0	0	0	0	12	0	0	0	0	0	8	0	0	3	0	0	0
2013-12-14	0	0	0	0	0	0	0	0	0	0	0	2	0	0	0	0	0	0	0	0	0	0	0	0	0	0	0	0	0	0	0	0	0	0	0	0	1	0	0	0	0	0	0	0	0	0	0	0	2
2013-12-15	2	0	19	3	2	0	13	0	0	0	0	6	2	1	0	0	0	0	0	20	2	0	0	0	13	26	0	0	0	3	0	1	1	0	0	0	38	0	16	29	0	0	8	0	2	40	0	0	0
2013-12-16	0	0	0	0	0	0	2	0	0	0	0	0	0	0	0	0	0	0	0	3	0	0	0	0	0	4	0	0	0	0	0	0	0	0	0	0	8	0	0	0	0	0	0	0	0	4	0	0	0
2013-12-17	3	0	51	13	0	0	67	1	0	0	0	7	3	2	0	0	0	0	0	73	8	0	0	2	34	52	0	0	0	1	0	13	0	2	0	0	87	2	3	38	0	0	11	0	4	51	0	0	4
2013-12-18	1	0	47	7	2	0	34	0	0	0	0	1	2	29	0	0	0	0	0	48	7	0	0	2	12	83	1	2	0	4	1	3	0	7	0	0	86	0	5	58	0	0	15	0	5	53	0	0	3
2013-12-19	3	0	38	13	2	0	47	0	0	0	0	7	0	22	0	0	0	0	0	69	3	0	0	0	15	60	0	0	0	8	0	3	2	2	0	0	85	0	2	46	0	0	6	0	2	62	2	0	0
2013-12-20	2	0	30	18	1	0	42	0	0	0	0	11	0	12	0	0	0	0	0	28	5	0	0	0	1	52	3	0	0	2	0	11	0	12	0	0	61	0	1	86	0	0	12	0	23	39	0	0	3
2013-12-21	0	0	3	0	0	0	2	0	0	0	0	0	0	0	0	0	0	0	0	1	0	0	0	0	0	1	0	0	0	0	0	0	0	2	0	0	9	0	0	3	0	0	0	0	0	4	0	0	0
2013-12-22	0	0	2	1	0	0	1	0	0	0	0	0	0	0	0	0	0	0	0	3	0	0	0	0	0	11	0	0	0	0	0	0	0	0	0	0	1	0	0	4	0	0	0	0	0	1	0	0	0
2013-12-23	0	0	0	0	0	0	1	0	0	0	0	0	0	0	0	0	0	0	0	0	0	0	0	0	0	0	0	0	0	2	0	0	0	0	0	0	2	0	0	0	0	0	0	0	0	0	0	0	0
2013-12-24	4	0	11	10	2	0	34	0	0	0	0	9	0	12	0	0	0	0	0	20	1	0	0	0	6	31	0	0	0	0	0	3	0	0	0	0	66	0	0	33	0	0	12	0	2	43	0	0	4
2013-12-25	1	0	1	0	0	0	26	0	0	0	0	4	0	7	0	0	0	0	0	9	0	0	0	0	2	31	0	0	0	1	0	0	0	0	0	0	37	0	2	6	0	0	1	0	2	29	0	0	4
2013-12-26	0	0	5	0	0	0	18	2	0	0	0	2	2	0	0	0	0	0	0	4	0	0	0	0	0	19	2	2	0	1	0	1	0	3	0	0	13	0	0	4	0	0	0	0	4	5	0	0	0
2013-12-27	3	0	110	3	4	0	50	2	0	0	0	13	0	12	0	0	0	0	0	28	7	0	0	0	0	35	1	1	0	45	0	2	0	1	0	0	96	0	2	26	0	0	7	0	3	47	0	0	4
2013-12-28	0	0	22	6	0	0	24	0	0	0	0	4	1	12	0	0	0	0	0	23	3	0	0	0	9	30	2	2	0	19	0	8	1	0	0	0	64	0	0	21	0	0	6	0	4	37	0	0	1
2013-12-29	0	0	20	4	0	0	250	42	0	0	0	10	0	16	0	0	0	0	0	48	0	0	0	0	14	84	2	0	0	6	0	0	0	4	0	0	112	0	0	38	0	0	22	0	8	98	0	0	4
2013-12-30	0	0	2	3	2	0	75	3	0	0	0	2	3	9	0	0	0	0	0	22	3	0	0	1	5	41	3	0	0	2	0	3	3	0	0	0	54	0	0	8	0	0	7	0	2	35	0	0	0
2013-12-31	1	0	9	0	0	0	43	0	0	0	0	4	5	10	0	0	0	0	0	23	3	0	0	2	9	60	1	0	0	1	0	4	0	0	0	0	112	0	0	30	0	0	10	0	1	53	0	0	0
2014-01-01	2	0	10	2	0	0	24	0	0	0	0	2	2	0	0	0	0	0	0	17	1	0	0	6	6	18	2	0	0	2	0	1	3	2	0	0	58	1	0	12	0	0	6	0	0	27	0	0	2
2014-01-02	0	0	0	0	0	0	7	0	0	0	0	3	0	0	0	0	0	0	0	1	0	0	0	0	0	5	0	0	0	0	0	0	0	0	0	0	11	0	0	13	0	0	2	0	0	5	0	0	0
2014-01-03	0	0	11	2	10	0	53	0	0	0	0	5	2	5	0	0	0	0	0	22	1	0	0	0	6	55	1	0	0	0	4	8	0	10	0	0	99	0	4	44	1	0	27	0	4	73	0	0	4
2014-01-04	2	0	8	3	0	0	45	0	0	0	0	8	0	2	0	0	0	0	0	25	11	1	0	4	6	41	3	0	0	0	0	1	0	6	0	0	72	0	3	28	0	0	43	0	2	48	0	0	2
2014-01-05	0	0	4	5	1	0	23	0	0	6	0	12	2	2	0	0	0	0	0	17	4	0	0	0	1	24	1	0	0	0	4	3	0	2	0	0	53	0	1	18	0	0	16	0	6	56	0	0	1
2014-01-06	2	0	19	9	1	0	90	2	6	0	0	6	2	2	0	0	0	0	0	31	2	0	0	0	7	80	1	0	0	2	2	6	0	5	0	0	59	0	8	28	0	0	9	0	2	76	4	0	2
2014-01-07	3	0	10	2	0	0	43	1	6	0	0	2	4	5	0	0	0	0	0	27	1	0	0	0	9	55	5	0	0	4	0	5	1	1	0	0	94	0	4	9	0	0	11	0	4	33	0	0	5
2014-01-08	2	0	20	12	2	0	47	0	0	3	0	12	4	7	0	0	0	0	0	56	4	0	0	1	4	77	5	0	0	4	0	3	0	4	0	0	73	0	5	21	0	0	24	0	2	40	0	0	3
2014-01-09	0	0	30	8	0	0	26	1	0	0	0	0	2	3	0	0	0	0	0	21	3	0	0	2	2	28	0	0	0	2	0	0	2	3	0	0	38	0	0	19	0	0	5	0	0	24	0	0	2
2014-01-10	12	0	21	2	0	0	81	1	0	0	0	1	0	6	0	0	0	0	0	41	2	0	0	0	19	70	3	0	0	1	0	4	1	6	0	0	81	0	3	34	2	0	7	0	12	51	0	0	0
2014-01-11	1	0	23	4	0	0	37	0	0	0	0	3	4	12	0	0	0	0	0	47	0	0	0	1	18	65	1	2	0	3	4	2	0	3	0	0	69	0	2	16	0	0	10	0	5	48	0	0	0
2014-01-12	0	0	22	2	0	0	31	0	0	0	0	0	0	1	0	0	0	0	0	27	2	0	0	1	19	47	1	0	0	0	0	2	0	6	0	0	87	0	0	13	2	0	10	0	3	44	0	0	4
2014-01-13	0	0	70	5	2	0	41	0	0	0	0	5	1	1	0	0	0	0	0	102	0	0	0	1	15	81	3	0	0	4	0	8	1	1	0	0	84	0	0	24	0	0	16	0	6	47	0	0	0
2014-01-14	7	0	91	22	0	0	29	0	0	2	0	5	0	17	0	0	0	0	0	57	8	0	0	0	4	87	0	0	0	0	0	3	0	2	0	0	108	0	18	49	0	0	18	0	2	59	0	0	3
2014-01-15	19	0	13	9	1	0	41	0	0	0	0	0	0	6	0	0	0	0	0	54	9	0	0	0	12	58	2	0	0	0	0	1	0	2	0	0	47	0	0	29	0	0	7	0	0	26	0	0	2
2014-01-16	0	0	20	2	1	0	60	1	0	0	0	1	0	81	0	0	0	0	0	45	9	0	0	0	14	74	0	1	0	2	0	4	0	8	0	0	80	0	0	38	2	0	5	0	1	50	0	0	3
2014-01-17	2	0	32	7	0	0	33	3	0	0	0	1	2	3	0	0	0	0	0	41	7	0	0	0	7	43	1	0	0	0	0	0	1	0	0	0	75	0	1	42	1	0	10	0	1	49	0	0	9
2014-01-18	0	0	15	4	1	0	27	1	0	0	0	7	2	2	0	0	0	0	0	16	4	0	0	0	5	37	2	3	0	0	0	8	0	3	0	0	61	0	0	28	0	0	9	0	3	50	0	0	0
2014-01-19	0	0	7	6	0	0	23	0	0	0	0	10	2	3	0	0	0	0	0	29	0	0	0	0	6	49	0	2	0	5	0	0	3	0	0	0	79	0	0	18	0	0	12	0	2	81	0	0	0
2014-01-20	0	0	12	6	1	4	52	0	0	0	0	0	0	2	0	0	0	0	0	93	1	0	0	0	10	51	0	1	1	16	0	3	0	0	0	0	61	2	0	44	0	0	10	0	5	57	0	0	3
2014-01-21	0	0	53	17	1	2	82	6	0	0	0	0	2	7	0	0	0	0	0	125	3	0	0	1	19	83	9	2	1	13	3	4	0	6	0	0	88	1	4	76	0	0	13	0	9	98	0	0	6
2014-01-22	0	0	0	0	0	0	4	0	0	0	0	0	2	0	0	0	0	0	0	18	0	0	0	0	0	8	0	0	0	0	0	0	0	1	0	0	7	0	0	1	0	0	0	0	0	4	0	0	2
2014-01-23	5	0	27	11	2	0	102	4	0	6	0	12	7	18	0	0	0	0	0	80	0	0	0	0	4	79	1	0	0	3	2	12	0	4	0	0	88	0	0	57	0	0	15	0	5	91	0	0	3
2014-01-24	5	0	18	8	0	0	46	1	0	0	0	15	10	6	0	0	0	0	0	29	0	0	0	0	19	72	2	0	0	4	3	14	1	2	0	0	122	0	3	32	0	0	12	0	7	88	0	0	5
2014-01-25	1	0	28	12	0	0	35	0	0	0	0	9	1	9	0	0	0	0	0	23	4	0	0	0	7	79	2	0	0	4	0	11	0	0	0	0	50	0	5	32	0	0	6	0	5	67	0	0	1
2014-01-26	0	0	15	19	0	0	57	0	0	2	0	26	4	10	0	0	0	0	0	17	3	0	0	1	11	111	0	0	0	9	2	4	0	0	0	0	78	0	3	4	0	0	4	0	9	47	0	0	2
2014-01-27	0	0	15	2	0	0	35	0	0	0	0	2	0	0	0	0	0	0	0	19	4	0	0	0	17	39	1	1	0	0	0	8	0	3	0	0	29	0	1	17	0	0	4	0	4	23	0	0	2
2014-01-28	6	0	29	1	0	0	142	6	0	0	0	3	0	3	0	0	0	0	0	56	9	0	0	0	21	85	2	0	0	6	0	3	0	4	0	0	105	0	4	47	2	0	10	0	7	49	0	0	6
2014-01-29	2	0	14	1	0	0	4	0	0	0	0	1	2	2	0	0	0	0	0	17	0	0	0	1	3	21	0	2	0	1	0	1	0	0	0	0	27	0	0	18	0	0	16	0	0	37	0	0	1
2014-01-30	2	0	61	6	2	0	38	5	0	1	0	1	3	10	0	0	0	0	0	52	4	0	0	0	16	72	1	2	0	2	2	36	0	0	0	0	79	0	0	58	0	0	8	0	4	60	0	0	5
2014-01-31	0	0	44	10	0	0	51	2	0	5	0	2	6	11	0	0	0	0	0	84	9	0	0	0	8	57	2	1	0	2	0	7	2	2	0	0	72	0	0	85	0	0	4	0	1	62	0	0	0
2014-02-01	3	0	28	21	2	0	38	0	0	0	0	8	5	4	0	0	0	0	0	48	1	0	0	0	12	44	0	0	0	4	4	14	0	2	0	0	77	0	2	24	0	0	7	0	2	54	0	0	0
2014-02-02	0	0	7	7	1	0	25	0	0	4	0	0	1	6	0	0	0	0	0	10	1	0	0	0	9	18	0	0	0	0	0	39	0	0	0	0	45	0	1	7	0	0	4	0	0	27	0	3	0
2014-02-03	1	0	8	7	0	0	34	0	0	0	0	2	7	4	0	0	0	0	0	43	4	0	0	0	33	22	1	5	0	8	2	3	0	9	0	0	77	0	0	35	0	0	10	0	0	43	0	0	2
2014-02-04	0	0	29	0	4	0	33	10	0	0	0	2	7	4	0	0	0	0	0	55	3	0	0	1	10	64	1	0	0	7	2	8	1	5	0	0	109	0	2	51	0	0	12	0	3	42	0	0	4
2014-02-05	0	0	0	0	0	0	1	0	0	0	0	0	0	0	0	0	0	0	0	0	0	0	0	0	1	0	0	0	0	0	0	0	0	0	0	0	3	0	0	3	0	0	0	0	0	0	0	0	1
2014-02-06	2	0	16	4	2	0	25	1	0	0	0	10	2	9	0	0	0	0	0	109	6	0	0	0	13	67	0	0	0	6	1	4	0	0	0	0	80	1	3	26	1	0	7	0	4	67	0	0	3
2014-02-07	2	0	11	1	0	0	60	2	0	0	0	7	3	10	0	0	0	0	0	27	4	0	0	0	13	46	0	0	0	8	0	15	0	2	0	0	61	0	1	37	0	0	10	0	0	43	0	0	3
2014-02-08	2	0	33	0	0	0	52	0	0	0	0	3	4	16	0	0	0	0	0	22	4	0	0	0	3	58	0	5	0	4	0	5	0	0	0	0	84	0	3	69	0	0	3	0	1	16	0	0	4
2014-02-09	0	0	42	8	0	0	38	0	0	0	0	1	1	18	0	0	0	0	0	32	6	0	0	0	4	99	1	0	0	3	1	8	0	2	0	0	87	0	0	10	0	0	5	0	4	52	0	0	2
2014-02-10	1	0	155	16	5	0	86	0	0	0	0	4	5	45	0	0	0	0	0	64	6	0	0	2	7	165	3	0	0	88	7	31	0	5	0	0	182	0	3	63	0	0	19	0	5	145	0	0	3
2014-02-11	0	0	44	5	0	0	45	3	0	2	0	9	2	28	0	0	0	0	0	34	1	0	0	1	10	62	4	0	0	25	1	11	0	6	0	0	100	0	0	15	0	0	22	0	2	26	0	0	4
2014-02-12	1	0	221	5	1	0	30	1	0	0	0	16	2	21	0	0	0	0	0	9	2	0	0	1	3	68	0	0	0	135	1	0	1	0	0	0	60	0	0	27	0	0	12	0	0	35	0	0	2
2014-02-13	1	0	67	6	0	0	21	0	0	1	0	4	2	40	0	0	0	0	0	46	3	0	0	0	7	121	0	1	0	85	0	6	1	6	0	0	116	0	1	19	0	0	7	0	1	53	0	0	3
2014-02-14	0	0	3	0	0	0	5	0	0	0	0	2	1	3	0	0	0	0	0	8	0	0	0	0	0	7	0	0	0	1	1	0	0	0	0	0	21	0	0	7	0	0	2	0	0	15	0	0	0
2014-02-15	4	0	17	10	0	2	60	1	0	1	0	7	5	10	0	0	0	0	0	34	5	0	0	4	2	62	0	2	0	5	1	4	0	2	0	0	63	0	0	16	0	0	5	0	2	44	0	0	4
2014-02-16	1	0	7	1	0	0	10	0	0	0	0	2	1	5	0	0	0	0	0	40	0	0	0	1	1	15	1	0	0	1	0	1	0	0	0	0	15	0	0	4	0	0	1	0	0	24	0	0	4
2014-02-17	0	0	14	1	0	0	5	0	0	0	0	0	0	2	0	0	0	0	0	8	0	0	0	0	5	8	0	0	0	1	0	0	0	1	0	0	11	0	0	8	0	0	4	0	2	7	0	0	0
2014-02-18	0	0	8	1	0	0	4	0	0	0	0	0	1	12	0	0	0	0	0	6	0	0	0	0	0	7	0	1	0	0	0	0	0	1	0	0	24	0	0	3	0	0	3	0	0	7	0	0	0
2014-02-19	6	0	18	2	5	0	36	2	0	0	0	1	6	13	0	0	0	0	0	48	5	0	0	1	10	50	1	1	0	7	0	9	0	1	0	0	57	0	0	29	0	0	7	0	4	50	0	0	3
2014-02-20	2	0	32	6	1	0	32	3	2	2	0	9	3	3	0	0	0	0	0	50	1	0	0	1	10	46	1	0	2	3	1	43	0	5	0	0	52	0	3	27	0	0	5	0	2	42	4	0	4
2014-02-21	3	0	34	1	0	0	48	2	0	0	0	5	0	8	0	0	0	0	0	126	5	0	0	1	8	33	2	1	0	5	0	6	1	4	0	0	51	0	0	16	0	0	12	0	0	30	0	0	4
2014-02-22	1	0	18	0	0	0	11	0	0	0	0	9	4	15	0	0	0	0	0	48	1	0	0	0	6	28	0	0	0	0	1	4	0	1	0	0	48	0	0	6	0	0	8	0	1	26	0	0	4
2014-02-23	2	0	18	0	0	0	26	0	0	0	0	4	1	10	0	0	0	0	0	12	0	0	0	0	9	22	1	3	0	2	1	16	0	0	0	0	60	0	5	17	0	0	8	0	0	32	0	0	1
2014-02-24	0	0	26	6	0	0	49	2	0	0	0	27	0	4	1	0	0	0	0	36	1	0	0	0	22	55	0	0	0	2	2	9	0	3	0	0	44	0	4	18	0	0	8	0	7	35	0	0	5
2014-02-25	0	0	9	1	2	0	1	0	0	0	0	0	0	0	0	0	0	0	0	9	2	0	0	0	2	6	0	0	0	3	0	0	0	0	0	0	10	0	0	1	0	0	4	0	2	2	0	0	0
2014-02-26	1	0	15	10	5	0	37	3	0	0	0	7	2	1	0	0	0	0	0	36	2	0	0	1	10	28	4	1	0	2	1	5	4	6	0	0	50	0	0	35	0	0	7	0	1	16	0	0	3
2014-02-27	0	0	15	6	1	0	32	0	0	0	0	4	1	2	0	0	0	0	0	34	2	0	0	0	6	26	0	1	0	1	2	7	0	4	0	0	28	0	1	12	0	0	4	0	0	26	1	0	2
2014-02-28	0	0	7	0	0	0	12	6	2	0	0	2	0	0	0	0	0	0	0	1	0	0	0	0	4	7	1	0	0	0	0	6	0	0	0	0	11	0	1	0	0	0	3	0	0	12	0	0	0
[truncated: 206 more columns]

## Sheet: mexico-twitter-keyword-counts.c
	ABANDONO	ABERLARDO ESCOBAR	ABOGADO	ABORTO	ABUCHEAR	ABUSO POLICIAL	ACCIDENTE	ACCIDENTE DE TRABAJO	ACCIÃ“N MILITAR	ACCIÃ“N POLICIAL	ACORDARON SUS ACCIONES	ACOSO	ACTIVAR	ACTIVISTAS	ACTO DELICTIVO	ACTOS DE RESISTENCIA	ACUDIR A DICHA MOVILIZACION	ACUERDAN MARCHA	ACUERDO INCUMPLIDO	ACUERDOS	ADHERIRSE	ADMINISTRACIÃ“N ESTATAL	ADMINISTRACIÃ“N MILITAR	ADMINISTRACIÃ“N PÃšBLICA	ADVERTENCIA	ADVERTIR	AFECTADOS	AFILIADOS	AGITADORES	AGRARIO	AGRAVAR	AGRESIÃ“N	AGRICULTOR	AGRICULTURA	AGRUPACIÃ“N DE PADRES Y APODERADOS	AGRUPACIÃ“N NACIONAL DE EMPLEADOS FISCALES	AGUA	AGUA POTABLE	AJUSTE	ALCALDE	ALCANTARILLADO	ALEJANDRO POIRE	ALIANZA	ALIANZA BOLIVARIANA PARA LOS PUEBLOS DE NUESTRA AMÃ‰RICA	ALIENTO	ALISTAN	ALTERAR EL ORDEN	ALTERCADO	ALTERNATIVAS
2012-11-01	1	0	8	3	0	0	21	0	0	0	0	1	4	3	0	0	0	0	0	15	0	0	0	0	3	4	17	0	0	1	0	1	3	0	0	0	35	1	0	12	1	0	12	0	1	2	0	0	1
2012-11-02	2	0	5	3	0	0	19	0	0	0	0	0	2	2	0	0	0	0	0	4	0	0	0	0	1	5	16	0	0	0	0	7	0	0	0	0	27	0	0	8	0	0	5	0	3	7	0	0	4
2012-11-03	0	0	4	4	0	0	4	0	0	0	0	1	1	0	0	0	0	0	0	4	0	0	0	0	0	0	6	0	0	0	0	5	0	0	0	0	7	0	0	18	0	0	1	0	1	3	2	0	0
2012-11-04	2	0	4	5	0	0	2	0	0	0	0	2	1	2	0	0	0	0	0	4	0	0	0	0	2	4	11	0	0	0	5	2	1	0	0	0	10	0	1	1	0	0	5	0	2	4	2	0	1
2012-11-05	0	0	3	3	0	0	12	0	0	0	0	0	1	3	0	0	0	0	0	20	0	0	0	1	6	3	16	2	0	2	0	1	0	0	0	0	23	0	1	10	0	0	9	0	3	2	0	0	0
2012-11-06	1	0	20	3	0	0	6	0	0	0	0	3	2	2	1	0	0	0	0	31	0	0	0	0	2	3	14	0	0	8	3	1	0	1	0	0	40	6	2	10	0	0	8	0	0	2	2	0	4
2012-11-07	2	0	5	24	0	0	10	0	0	0	0	1	4	2	0	0	0	0	0	25	0	0	0	0	2	13	11	3	0	2	1	1	0	0	0	0	20	0	1	6	0	0	7	0	2	3	2	0	0
2012-11-08	1	0	5	7	0	0	6	0	0	0	0	2	3	4	0	0	0	0	0	26	0	0	0	2	2	14	31	1	0	2	0	0	1	1	0	0	9	2	1	8	0	0	3	0	1	10	0	0	3
2012-11-09	0	0	13	0	0	0	11	0	0	0	0	1	2	4	0	0	0	0	0	27	0	0	0	0	1	4	10	0	0	1	0	2	0	0	0	0	29	5	0	8	0	0	5	0	2	7	0	0	0
2012-11-10	0	0	12	2	0	0	28	1	0	0	0	0	0	5	0	0	0	0	0	8	0	0	0	0	1	1	7	0	0	0	0	1	0	0	0	0	11	1	2	1	0	0	2	0	0	3	0	0	2
2012-11-11	0	0	10	1	0	0	6	0	0	0	0	3	1	0	0	0	0	0	0	7	0	0	0	0	5	3	8	0	0	0	1	0	2	0	0	0	14	2	0	2	0	0	2	0	0	2	0	0	2
2012-11-12	0	0	2	1	1	0	4	0	0	0	0	0	0	0	0	0	0	0	0	7	0	0	0	0	1	2	7	0	0	0	1	0	0	0	0	0	14	3	0	0	0	0	1	0	3	3	0	0	1
2012-11-13	0	0	2	0	0	0	1	0	0	0	0	0	1	0	0	0	0	0	0	15	0	0	0	2	1	2	3	0	0	1	0	0	0	0	0	0	1	0	0	1	0	0	3	0	1	1	0	0	0
2012-11-14	1	0	6	2	0	0	13	1	0	0	0	1	1	1	0	0	0	0	0	19	0	0	0	14	7	8	16	3	0	18	0	1	0	3	0	0	38	3	3	11	0	0	4	0	1	4	2	0	1
2012-11-15	7	0	7	5	0	0	17	0	0	0	0	4	10	3	0	0	0	0	0	51	0	0	0	11	3	8	18	4	0	3	0	2	0	1	0	0	32	8	2	12	0	0	8	0	1	3	0	0	3
2012-11-16	0	0	10	3	0	0	17	0	0	0	0	0	1	1	0	0	0	0	0	15	0	0	0	0	0	9	386	0	0	1	0	1	0	0	0	0	24	1	0	4	0	0	3	0	1	6	0	0	1
2012-11-17	1	0	12	3	0	0	9	0	0	0	0	0	3	3	0	0	0	0	0	5	0	0	0	1	1	1	59	4	0	0	0	5	0	0	0	0	185	1	0	81	0	0	0	0	3	1	4	2	0
2012-11-18	0	0	0	2	0	0	11	0	0	0	0	1	2	4	0	0	0	0	0	12	0	0	0	0	3	2	11	0	0	0	0	1	0	0	0	0	99	0	0	11	0	0	0	0	2	2	0	0	0
2012-11-19	0	0	3	7	3	0	7	0	0	0	0	0	0	16	0	0	0	0	0	10	0	0	0	2	0	2	4	0	0	0	0	1	2	2	0	0	43	0	0	12	0	0	1	0	0	4	0	0	2
2012-11-20	0	0	9	8	0	0	9	0	1	0	0	0	4	16	0	0	0	0	0	15	0	0	0	3	1	6	17	1	0	2	0	2	2	1	0	0	33	1	3	8	0	0	4	0	0	8	0	0	1
2012-11-21	0	0	0	1	0	0	2	0	0	0	0	0	0	0	0	0	0	0	0	3	0	0	0	0	0	0	7	0	0	0	0	0	0	0	0	0	5	0	1	0	0	0	0	0	1	0	0	0	0
2012-11-30	0	0	6	1	0	0	3	0	0	0	0	0	0	4	0	0	0	0	0	14	0	0	0	0	0	0	7	3	0	43	0	0	2	17	0	0	5	0	4	2	2	0	0	0	0	18	0	0	0
2012-12-01	1	0	4	4	0	2	9	0	0	0	0	1	1	16	1	0	0	0	0	159	0	0	0	0	2	4	58	1	4	7	0	43	1	2	0	0	27	0	3	8	1	0	2	0	1	18	8	3	0
2012-12-02	0	0	7	3	0	0	0	0	0	0	0	1	1	71	0	0	0	0	0	30	0	0	0	0	4	0	16	1	1	0	0	13	0	0	0	0	7	0	0	1	0	0	4	0	1	0	0	0	2
2012-12-03	0	0	2	1	0	2	2	0	0	0	0	0	1	1	0	0	0	0	0	14	0	0	0	1	2	1	3	0	0	0	0	1	0	2	0	0	5	0	0	2	0	0	0	0	2	2	0	0	0
2012-12-05	0	0	0	0	0	0	0	0	0	0	0	0	0	0	0	0	0	0	0	0	0	0	0	0	0	0	1	0	0	0	0	0	0	0	0	0	1	0	0	0	0	0	0	0	0	0	0	0	0
2012-12-06	0	0	14	0	0	2	6	1	0	0	0	1	1	2	0	0	0	0	0	11	0	0	0	2	0	1	6	0	2	0	0	0	0	0	0	0	9	2	0	0	0	0	0	0	0	0	0	0	0
2012-12-07	0	0	1	0	0	2	6	1	0	0	0	0	0	0	0	0	0	0	0	6	0	0	0	0	2	2	0	0	0	1	0	0	0	0	0	0	26	1	0	4	0	0	1	0	1	0	0	0	0
2012-12-08	2	0	4	2	0	0	3	0	0	0	0	1	0	0	0	0	0	0	0	9	0	0	0	0	0	2	5	1	0	0	0	2	0	1	0	0	13	0	0	3	0	0	0	0	0	2	0	1	1
2012-12-09	1	0	4	5	0	0	39	0	0	0	0	0	1	0	0	0	0	0	0	5	0	0	0	0	1	1	7	0	0	0	0	3	0	0	0	0	13	0	0	3	0	0	2	0	15	3	0	0	1
2012-12-10	0	0	3	2	0	0	22	0	0	0	0	1	2	2	0	0	0	0	0	7	0	0	0	0	1	1	8	1	0	1	0	2	0	0	0	0	4	0	0	4	0	0	1	0	0	3	0	0	0
2012-12-11	1	0	0	24	0	0	8	0	0	0	0	1	2	1	0	0	0	0	0	6	0	0	0	0	2	2	4	0	0	1	0	1	0	0	0	0	10	0	1	0	0	0	0	0	1	2	0	0	2
2012-12-12	0	0	4	0	0	0	7	0	0	0	0	0	1	0	0	0	0	0	0	9	0	0	0	1	0	2	7	0	0	2	0	0	0	0	0	0	11	0	0	1	2	0	0	0	1	3	2	0	0
2012-12-13	0	0	1	0	0	0	2	0	0	0	0	1	1	2	0	0	0	0	0	7	0	0	0	0	0	0	0	0	0	0	0	0	0	0	0	0	1	0	0	4	0	0	0	0	1	0	0	0	0
2012-12-14	0	0	6	5	0	0	10	0	0	0	0	0	8	3	0	0	0	0	0	70	0	0	0	1	5	4	33	4	0	0	0	0	2	1	0	0	23	1	1	5	0	0	1	0	2	0	0	0	2
2012-12-15	1	0	3	1	0	0	9	0	0	0	0	1	1	3	0	0	0	0	0	15	0	0	0	0	6	2	22	0	0	1	0	0	1	0	0	0	33	0	0	18	0	0	0	0	3	3	0	0	4
2012-12-16	1	0	3	2	0	0	9	0	0	0	0	6	0	3	0	0	0	0	0	13	0	0	0	0	3	4	6	0	0	2	0	0	0	0	0	0	31	0	1	1	0	0	1	0	0	13	0	0	1
2012-12-17	2	0	1	4	0	0	8	0	0	0	0	3	1	2	0	0	0	0	0	21	0	0	0	0	1	1	7	0	0	1	0	3	0	1	0	0	17	0	0	1	0	0	0	0	1	5	0	0	1
2012-12-18	1	0	3	7	0	4	281	1	0	0	0	4	9	4	0	0	0	0	0	23	0	0	0	0	1	1	16	5	0	4	0	1	0	1	0	0	17	1	2	9	0	0	5	0	3	7	0	0	2
2012-12-19	1	0	7	5	0	2	27	0	0	0	0	3	1	1	0	0	0	0	0	15	1	0	0	1	1	2	10	0	0	5	0	1	0	0	0	0	17	4	7	4	0	1	6	0	1	4	0	0	0
2012-12-20	0	0	18	5	0	0	24	0	0	0	0	1	2	2	0	0	0	0	0	23	0	0	0	1	3	6	6	2	0	1	0	2	1	0	0	0	19	0	1	2	0	0	1	0	4	2	0	0	1
2012-12-21	0	0	13	5	0	0	10	0	0	0	0	1	1	0	0	0	0	0	0	11	0	0	0	0	0	0	4	1	0	1	0	0	1	3	0	0	34	3	0	8	0	0	2	0	1	9	0	0	0
2012-12-22	0	0	2	5	0	0	4	0	0	0	0	1	1	1	0	0	0	0	0	6	0	0	0	0	3	2	5	0	0	3	0	0	0	0	0	0	9	0	0	3	0	0	0	0	2	2	2	0	0
2012-12-23	0	0	1	7	0	0	4	0	0	0	0	0	1	0	0	0	0	0	0	6	0	0	0	0	0	0	3	0	0	0	0	0	0	0	0	0	23	1	0	2	0	0	1	0	1	1	0	0	0
2012-12-24	0	0	4	3	0	0	13	0	0	0	0	0	1	0	0	0	0	0	0	8	0	0	0	0	0	1	8	0	2	0	0	0	0	1	0	0	9	0	0	0	1	0	2	0	4	2	0	0	0
2012-12-25	0	0	2	1	0	1	4	0	0	0	0	2	0	1	0	0	0	0	0	5	0	0	0	0	3	0	0	0	0	0	0	3	0	1	0	0	14	1	0	2	0	0	0	0	2	1	0	0	0
2012-12-26	0	0	1	3	0	0	15	0	0	0	0	0	0	1	0	0	0	0	0	7	0	0	0	0	0	2	8	1	0	1	2	0	1	0	0	0	8	0	1	1	0	0	1	0	1	1	4	0	0
2012-12-27	0	0	5	4	0	0	13	0	0	0	0	0	0	0	0	0	0	0	0	13	0	0	0	0	0	2	6	0	0	0	0	0	0	0	0	0	18	0	1	4	1	0	2	0	2	3	0	0	1
2012-12-28	0	0	15	18	0	0	10	0	0	0	0	2	1	0	0	0	0	0	0	17	0	0	0	0	0	1	9	0	0	0	0	0	0	0	0	0	12	0	1	5	0	0	1	0	0	4	0	0	0
2012-12-29	1	0	9	6	0	0	6	0	0	0	0	1	0	0	0	0	0	0	0	9	0	0	0	0	1	2	6	0	0	0	0	1	0	0	0	0	11	0	0	1	0	0	0	0	0	3	0	0	2
2012-12-30	0	0	5	4	0	0	8	0	0	0	0	2	1	0	0	0	0	0	0	7	0	0	0	0	0	3	4	0	0	0	0	0	0	0	0	0	8	0	0	1	0	0	1	0	1	2	0	0	0
2012-12-31	3	0	2	4	0	0	4	0	0	0	0	0	2	3	0	0	0	0	0	16	0	0	0	0	0	3	289	0	0	0	0	0	0	0	0	0	6	1	5	1	1	0	0	0	2	1	0	0	0
2013-01-01	0	0	1	15	0	0	3	0	0	0	0	1	2	0	0	0	0	0	0	34	0	0	0	0	0	0	33	2	0	0	0	0	1	0	0	0	13	0	0	3	0	0	0	0	0	0	0	0	0
2013-01-02	2	0	5	9	0	0	12	0	0	0	0	0	0	1	0	0	0	0	0	31	0	0	0	0	1	3	7	2	0	0	0	0	0	0	0	0	20	1	0	4	0	0	0	0	4	5	0	0	3
2013-01-03	2	0	12	10	0	0	7	0	0	0	0	2	7	0	0	0	0	0	0	26	0	0	0	0	2	3	7	2	0	3	0	0	0	0	0	0	49	2	0	9	0	0	1	0	2	2	0	0	0
2013-01-04	0	0	0	4	0	0	1	0	0	0	0	1	0	2	0	0	0	0	0	6	0	0	0	0	0	2	4	0	0	2	0	0	0	0	0	0	12	0	2	6	0	0	0	0	0	5	0	0	1
2013-01-05	0	0	5	4	0	0	2	0	0	0	0	3	4	1	0	0	0	0	0	11	0	0	0	0	3	7	15	4	0	1	0	0	0	0	0	0	12	0	25	1	0	0	1	0	0	1	0	0	0
2013-01-06	1	0	0	3	0	0	6	0	0	0	0	0	2	5	0	0	0	0	0	12	0	0	0	0	2	0	0	6	0	20	0	0	0	0	0	0	28	6	2	5	0	0	0	0	4	12	0	0	2
2013-01-07	0	0	3	2	1	0	6	0	0	0	0	0	1	2	0	0	0	0	0	9	0	0	0	0	2	2	4	1	0	3	0	0	1	2	0	0	33	0	1	4	0	0	1	0	1	0	0	0	1
2013-01-08	1	0	17	6	0	0	10	0	0	0	0	0	3	8	0	0	0	0	0	20	0	0	0	0	6	5	8	16	0	3	0	0	1	0	0	0	36	0	0	14	0	0	3	0	1	2	0	0	2
2013-01-09	1	0	11	4	0	0	13	1	0	0	0	1	0	6	1	0	0	0	0	17	0	0	0	0	4	5	10	11	0	0	0	0	2	1	0	0	27	2	2	9	1	0	3	0	2	3	0	0	0
2013-01-10	0	0	7	4	0	0	13	0	0	0	0	0	7	6	0	0	0	0	0	23	0	1	0	0	1	6	21	2	0	1	1	1	1	1	0	0	33	11	2	7	0	0	0	0	2	4	0	0	5
2013-01-11	4	0	5	6	0	0	11	0	0	0	0	0	1	4	0	0	0	0	0	10	0	0	0	0	2	10	430	13	0	1	0	7	0	1	0	0	17	0	3	6	0	0	3	0	2	7	0	0	3
2013-01-12	0	0	9	4	0	0	10	0	0	0	0	4	7	7	0	0	0	0	0	17	0	0	0	0	1	3	37	4	0	0	0	0	0	1	0	0	16	1	0	12	0	0	2	0	0	0	0	0	1
2013-01-13	1	0	6	2	0	0	3	0	0	0	0	1	0	4	0	0	0	0	0	10	0	0	0	0	1	3	10	0	0	0	0	1	0	0	0	0	17	0	0	10	0	0	1	0	0	3	0	0	2
2013-01-14	1	0	10	3	0	0	11	0	0	0	0	1	2	9	0	0	0	0	0	11	0	1	0	0	1	6	16	3	0	1	2	1	0	0	0	0	20	0	0	2	0	0	2	0	2	4	0	0	4
2013-01-15	0	0	6	3	0	0	11	0	1	0	0	1	2	0	0	0	0	0	0	17	0	0	0	0	1	1	11	4	0	14	0	1	3	3	0	0	23	1	3	9	0	0	6	0	1	7	0	0	0
2013-01-16	0	0	29	5	0	0	14	0	1	0	0	2	6	2	0	0	0	0	0	28	0	0	0	0	0	4	12	0	0	1	1	9	2	1	0	0	37	2	1	5	0	2	1	0	0	3	0	0	1
2013-01-17	1	0	16	11	0	0	8	0	0	0	0	0	2	4	0	0	0	0	0	13	0	0	0	0	0	7	11	2	0	1	0	2	1	3	0	0	21	2	5	17	0	0	3	0	2	0	0	0	3
2013-01-18	1	0	13	3	0	0	10	0	0	0	0	2	6	4	0	0	0	0	0	23	0	0	0	0	2	8	10	3	0	5	0	6	1	0	0	0	30	1	0	10	0	0	2	0	2	2	0	0	0
2013-01-19	1	0	6	2	1	0	5	0	0	0	0	0	1	2	0	0	0	0	0	17	0	0	0	0	1	4	10	1	0	4	0	1	0	0	0	0	17	1	1	6	0	0	2	0	2	3	0	0	0
2013-01-20	3	0	7	4	0	0	2	0	0	0	0	1	0	2	0	0	0	0	0	18	0	0	0	0	0	5	6	0	0	2	0	0	1	1	0	0	17	0	2	0	0	0	3	0	1	5	0	0	3
2013-01-21	0	0	6	2	0	0	7	0	0	0	0	1	3	8	0	0	0	0	0	14	0	0	0	0	1	8	7	1	0	1	1	0	0	2	0	0	23	2	1	11	0	0	1	0	0	6	0	0	1
2013-01-22	1	0	14	6	0	0	2	0	0	0	0	2	4	3	0	0	0	0	0	17	0	0	0	0	1	1	449	2	0	0	0	0	2	0	0	0	24	5	1	13	0	0	2	0	3	6	0	0	2
2013-01-23	1	0	48	9	0	0	11	0	1	0	0	1	2	0	0	0	0	0	0	25	0	0	0	0	2	4	70	1	0	2	0	4	0	0	0	0	19	0	0	7	0	0	0	0	2	14	0	0	3
2013-01-24	0	0	122	212	0	0	10	0	0	0	0	1	1	3	0	0	0	0	0	44	1	0	0	0	3	5	19	2	0	0	0	2	2	1	0	0	24	0	0	6	0	0	3	0	1	6	0	0	1
2013-01-25	1	0	18	170	0	0	13	0	0	0	0	1	1	3	0	0	0	0	0	323	0	0	0	0	2	5	389	0	0	3	0	1	0	0	0	0	22	1	2	6	0	0	2	0	3	8	0	2	14
2013-01-26	0	0	4	29	0	0	3	1	0	0	0	1	0	6	0	0	0	0	0	45	0	0	0	0	2	7	55	1	0	3	0	0	1	3	0	0	21	1	1	6	0	0	3	0	2	4	0	0	3
2013-01-27	0	0	8	8	1	0	7	0	0	0	0	0	0	7	0	0	0	0	0	18	0	0	0	0	7	2	14	1	1	0	0	0	0	0	0	0	14	1	0	4	0	0	9	0	0	3	0	1	0
2013-01-28	0	0	4	18	1	0	5	0	0	0	0	2	1	1	0	0	0	0	0	16	0	1	0	0	0	7	5	3	0	2	0	1	1	4	0	0	18	1	1	5	0	0	10	0	2	10	0	0	1
2013-01-29	1	0	12	11	0	0	12	0	0	0	0	0	5	8	0	0	0	0	0	30	0	0	0	0	4	9	9	0	0	3	0	2	0	0	0	0	24	2	2	10	0	0	4	0	2	1	0	0	2
2013-01-30	0	0	12	10	0	0	8	0	0	0	0	3	11	5	0	0	0	0	0	31	0	0	0	0	2	6	16	1	0	2	0	0	0	0	0	0	35	0	1	10	1	1	3	0	4	1	0	0	2
2013-01-31	0	0	5	9	0	0	13	0	0	0	0	1	7	1	0	0	0	0	0	38	0	0	0	0	0	7	14	3	0	0	0	0	0	0	0	0	37	1	1	6	3	0	2	0	2	7	0	0	0
2013-02-01	1	0	10	9	0	0	87	0	0	0	0	1	2	2	0	0	0	0	0	13	0	0	0	0	3	16	72	4	0	1	0	0	2	2	0	0	29	1	0	5	0	2	6	0	10	5	0	0	0
2013-02-02	0	0	1	1	0	0	59	0	0	0	0	0	3	4	0	0	0	0	0	12	0	0	0	0	0	5	21	1	0	2	0	1	0	1	0	0	12	1	0	12	1	0	2	0	4	2	0	0	0
2013-02-03	1	0	3	5	0	0	53	0	0	0	0	1	0	3	0	0	0	0	0	26	0	0	0	0	0	5	9	0	2	0	0	2	0	0	0	0	10	0	0	14	1	1	1	0	1	2	0	0	0
2013-02-04	0	0	0	5	1	0	18	0	0	0	0	0	5	6	0	0	0	0	0	19	0	0	0	0	1	2	8	1	0	0	1	3	2	0	0	0	21	1	0	5	0	0	1	0	1	5	0	0	2
2013-02-05	1	0	7	9	1	0	19	0	0	0	0	0	3	4	0	0	0	0	0	25	0	0	0	0	2	7	11	1	0	2	2	9	2	0	0	0	29	1	0	22	1	0	3	0	1	5	0	0	1
2013-02-06	1	0	11	9	0	0	14	0	0	0	0	0	2	2	0	0	0	0	0	16	0	0	0	0	2	6	473	0	0	2	3	4	1	1	0	0	31	3	4	45	0	0	4	0	0	3	0	0	1
2013-02-07	0	0	5	15	4	0	12	0	0	0	0	1	2	1	0	0	0	0	0	24	0	0	0	1	1	7	50	1	0	0	1	7	0	2	0	0	41	0	1	27	0	2	5	0	2	1	2	0	6
2013-02-08	2	0	8	6	19	2	6	0	0	0	0	3	2	5	1	0	0	0	0	413	0	0	0	1	2	2	16	1	1	1	0	6	3	0	0	0	35	0	1	14	0	0	2	0	3	1	0	0	6
2013-02-09	0	0	4	8	1	0	13	0	0	0	0	0	0	0	0	0	0	0	0	37	0	0	0	0	2	1	15	1	0	1	1	0	7	1	0	0	550	1	1	3	1	0	0	0	1	6	0	0	2
2013-02-10	1	0	1	4	0	0	14	0	0	0	0	3	1	4	0	0	0	0	0	11	0	0	0	0	3	1	7	2	0	1	0	2	1	0	0	0	94	0	1	10	0	0	3	0	0	0	2	0	5
2013-02-11	6	0	6	5	2	0	29	0	0	0	0	6	4	13	1	0	0	0	0	35	1	0	0	0	3	17	29	5	0	3	2	4	2	3	0	0	81	3	2	25	0	2	10	0	3	12	0	0	16
2013-02-12	9	0	25	12	0	0	27	1	0	0	0	7	1	4	0	0	0	0	0	47	0	0	0	1	1	25	31	2	0	4	0	6	3	3	0	0	103	14	6	38	0	1	14	0	6	7	2	0	7
2013-02-13	2	0	17	6	0	0	15	0	0	0	0	5	1	13	0	0	0	0	0	60	0	0	0	0	0	23	46	2	0	3	1	5	16	7	0	0	87	11	6	22	0	2	10	0	2	10	0	0	3
2013-02-14	1	0	30	4	0	0	14	0	0	0	0	0	4	11	0	0	0	0	0	51	0	0	0	2	3	27	32	3	0	8	0	18	2	2	0	0	55	3	8	12	0	3	2	0	5	7	2	0	6
2013-02-15	1	0	36	3	0	0	13	0	0	0	0	3	11	0	0	0	0	0	0	42	0	1	0	1	0	14	28	1	0	6	0	6	1	66	0	0	45	4	1	15	1	4	11	0	3	9	0	0	7
2013-02-16	1	0	3	3	1	0	19	1	0	0	0	0	2	21	0	0	0	0	0	28	0	0	0	0	1	11	17	2	0	5	2	2	0	7	0	0	51	0	4	19	0	3	3	0	6	3	0	0	2
2013-02-17	0	0	0	0	0	0	0	0	0	0	0	0	0	1	0	0	0	0	0	0	0	0	0	0	1	0	0	0	0	0	0	0	0	0	0	0	0	0	0	0	0	0	0	0	0	0	0	0	0
2013-02-18	1	0	11	6	0	0	17	0	0	0	0	0	4	9	0	0	0	0	0	27	2	0	0	1	4	14	21	2	0	4	0	3	0	1	0	0	26	0	1	17	0	0	7	0	0	0	0	0	6
2013-02-19	1	0	19	11	0	0	49	0	0	0	0	3	4	15	0	0	0	0	0	54	0	0	0	1	4	15	567	1	0	5	1	9	1	1	0	0	69	1	5	53	0	0	36	0	3	19	2	0	3
2013-02-20	2	0	42	6	1	0	64	0	0	0	0	3	12	18	2	0	0	0	0	62	0	0	0	1	3	16	90	3	0	3	2	7	2	1	0	0	61	1	6	29	1	1	9	0	5	16	0	0	6
2013-02-21	2	0	8	9	5	0	19	2	0	0	0	1	3	13	0	0	0	0	0	75	0	0	0	0	0	17	38	3	0	11	1	4	4	4	0	0	77	5	3	25	3	0	9	0	4	12	0	0	4
2013-02-22	3	0	9	8	1	0	17	0	0	0	0	1	0	3	0	0	0	0	0	50	0	0	0	2	1	12	16	2	0	6	0	5	0	2	0	0	54	3	4	25	2	1	13	0	3	12	0	0	5
2013-02-23	11	0	27	3	0	0	27	0	0	0	0	0	1	2	0	0	0	0	0	32	0	0	0	0	8	17	28	1	0	4	3	7	0	7	0	0	33	4	0	17	0	3	24	0	6	15	6	0	4
2013-02-24	1	0	16	6	1	0	13	0	0	0	0	0	2	4	0	0	0	0	0	54	0	0	0	3	1	12	16	1	0	2	0	1	2	2	0	0	34	0	1	25	0	0	12	0	5	5	8	1	3
2013-02-25	2	0	17	5	0	0	28	0	0	0	0	5	29	7	0	0	0	0	0	66	0	0	0	0	4	19	44	3	0	3	0	28	2	2	0	0	52	4	2	54	1	1	12	0	4	8	0	0	0
2013-02-26	1	0	58	3	2	0	24	0	0	0	0	8	10	11	0	0	0	0	0	93	0	0	0	2	3	26	818	4	0	4	0	23	3	2	0	0	43	0	3	43	0	12	13	0	3	4	0	0	10
2013-02-27	9	0	105	10	0	0	21	0	0	0	0	5	6	2	0	0	0	0	0	100	0	0	0	1	12	30	184	9	0	0	1	3	3	2	0	0	206	5	124	61	0	9	44	0	4	10	8	0	5
2013-02-28	4	0	55	1	0	0	25	0	0	0	0	7	2	4	0	0	0	0	0	67	0	0	0	0	16	25	52	3	0	11	0	8	0	0	0	0	72	1	9	21	1	2	22	6	3	13	2	1	4
2013-03-01	1	0	25	5	0	0	21	0	0	0	0	3	6	7	0	0	0	0	0	87	0	0	0	1	4	21	45	2	0	7	0	13	1	2	0	0	82	5	9	26	2	1	19	0	5	8	0	0	8
2013-03-02	1	0	8	3	0	0	23	1	0	0	0	3	4	4	0	0	0	0	0	34	0	0	0	0	5	14	19	0	0	8	2	2	2	0	0	0	50	1	8	11	0	0	14	0	0	15	0	0	2
2013-03-03	0	0	19	4	1	0	18	0	0	0	0	5	0	0	0	0	0	0	0	52	0	0	0	0	9	20	28	8	0	2	0	4	0	0	0	0	23	2	8	5	0	1	16	0	8	6	0	1	3
2013-03-04	2	0	29	5	0	2	25	11	0	0	0	6	4	5	0	0	0	0	0	52	0	0	0	0	8	20	29	2	0	4	2	2	5	0	0	0	37	0	2	18	1	0	17	0	5	6	0	0	8
2013-03-05	10	0	25	8	0	0	21	0	0	0	0	24	2	9	0	0	0	0	0	52	0	0	0	0	5	17	56	3	0	6	2	4	8	2	0	0	79	5	3	18	0	2	16	0	7	17	0	0	10
2013-03-06	5	0	6	2	0	0	11	0	0	0	0	4	3	4	2	0	0	0	0	48	0	0	0	0	1	13	28	1	0	3	0	2	0	3	0	0	76	9	3	13	0	0	8	0	1	5	0	0	9
2013-03-07	15	0	25	6	0	0	21	0	0	0	0	6	3	18	0	0	0	0	0	50	0	0	0	1	4	22	35	3	0	4	0	9	3	2	0	0	54	7	5	25	1	5	36	0	5	9	2	0	9
2013-03-08	8	0	11	14	0	0	17	0	0	0	0	9	2	9	0	0	0	0	0	50	0	0	0	1	24	24	27	2	0	3	1	20	4	3	0	0	43	4	2	19	0	2	11	0	5	11	2	1	8
2013-03-09	6	0	7	14	1	0	16	0	0	0	0	3	12	6	0	0	0	0	0	36	0	0	0	0	2	12	18	1	0	3	0	7	1	1	0	0	43	1	6	13	0	3	1	0	5	1	0	0	3
2013-03-10	2	0	5	5	1	0	19	0	0	0	0	0	8	5	0	0	0	0	0	26	0	1	0	0	1	6	29	3	0	2	2	12	1	3	0	0	67	2	6	10	0	0	3	0	1	5	0	4	2
2013-03-11	1	0	20	4	0	0	28	0	0	0	0	2	3	6	6	0	0	0	0	52	1	0	0	1	1	20	29	27	0	2	0	18	0	1	0	0	68	0	4	16	0	1	4	0	3	6	4	0	6
2013-03-12	3	0	9	12	0	0	25	0	0	0	0	9	4	4	1	0	0	0	0	70	2	0	0	1	2	31	33	2	0	11	1	7	0	4	0	0	94	6	2	17	0	6	9	0	2	2	0	0	4
2013-03-13	3	0	25	87	1	0	15	0	0	0	0	31	3	5	0	0	0	0	0	95	0	3	0	3	9	14	31	7	1	5	2	17	3	3	0	0	80	7	1	12	0	3	7	0	11	3	2	0	3
2013-03-14	7	0	19	48	0	0	18	0	0	0	0	11	1	16	0	0	0	0	0	65	0	0	0	1	5	13	510	0	0	5	0	18	0	3	0	0	72	2	3	8	1	0	26	0	2	8	0	0	3
2013-03-15	1	0	59	24	0	0	45	0	0	0	0	7	3	19	0	0	0	0	0	83	0	0	0	1	2	19	42	4	0	1	0	9	2	3	0	0	73	5	6	30	0	0	23	0	0	14	0	0	11
2013-03-16	2	0	17	5	0	0	50	0	0	0	0	11	12	3	0	0	0	0	0	34	0	0	0	0	1	12	23	0	1	5	0	1	0	1	0	0	50	3	4	18	1	3	13	0	3	3	0	0	4
2013-03-17	2	0	30	3	3	0	12	0	0	0	0	0	8	5	0	0	0	0	0	39	0	0	0	0	5	9	17	1	0	3	0	5	0	2	0	0	38	1	5	32	1	0	3	0	3	6	0	0	9
2013-03-18	6	0	15	22	3	0	12	0	0	0	0	11	4	12	0	0	0	0	0	47	0	0	0	0	2	43	27	0	0	2	0	6	1	0	0	0	32	2	1	26	0	1	15	0	2	12	0	1	11
2013-03-19	2	0	15	24	1	0	11	0	0	0	0	8	52	7	0	0	0	0	0	73	0	0	0	2	1	24	33	4	0	4	9	18	2	2	0	0	65	5	7	28	1	0	19	0	2	7	2	0	10
2013-03-20	2	0	27	14	0	20	20	0	0	0	0	18	9	17	0	0	0	0	0	73	0	0	0	3	1	12	71	2	0	6	4	7	0	8	0	0	60	2	3	32	3	3	19	0	3	8	0	0	15
2013-03-21	1	0	28	18	0	2	17	0	2	0	0	11	4	13	1	0	0	0	0	90	0	0	0	2	9	14	40	2	0	22	0	7	5	5	0	0	97	3	4	19	0	7	16	0	3	13	2	0	10
2013-03-22	4	0	23	9	4	0	36	1	0	0	0	6	29	5	0	0	0	0	0	65	1	0	0	0	3	33	81	5	0	11	1	5	4	2	0	0	374	27	4	20	4	1	9	0	0	9	0	0	9
2013-03-23	2	0	10	6	2	2	28	0	0	0	0	15	22	1	0	0	0	0	0	78	0	0	0	0	10	23	71	1	1	3	2	0	0	3	0	0	196	6	1	22	0	3	3	0	6	11	2	0	3
2013-03-24	3	0	3	5	1	0	19	0	0	0	0	3	8	2	0	0	0	0	0	76	0	0	0	0	1	4	49	3	0	11	1	3	0	0	0	0	109	5	1	63	0	1	15	0	2	1	0	0	3
2013-03-25	2	0	6	17	1	0	25	0	0	0	0	11	4	8	0	0	0	0	0	85	1	1	0	0	1	14	62	0	0	6	5	1	0	1	0	0	91	6	2	63	0	2	26	0	3	5	2	0	7
2013-03-26	3	0	5	8	2	0	25	3	0	0	0	5	14	17	1	0	0	0	0	65	0	0	0	1	2	12	62	6	0	7	7	4	6	3	0	0	89	8	27	31	1	2	21	0	0	6	2	1	4
2013-03-27	0	0	8	16	4	0	16	0	0	0	0	11	1	5	0	0	0	0	0	36	0	0	0	0	4	9	55	2	0	4	2	7	2	0	0	0	68	7	2	28	2	4	4	0	2	5	0	1	8
2013-03-28	1	0	4	6	0	0	21	0	0	0	0	1	1	8	0	0	0	0	0	41	0	0	0	0	1	15	37	0	0	0	2	4	0	2	0	0	90	13	1	17	0	8	98	0	0	9	2	0	5
2013-03-29	3	0	15	4	0	0	16	0	0	0	0	0	2	16	0	0	0	0	0	13	0	0	0	2	2	35	24	11	0	0	2	10	1	2	0	0	125	18	0	22	2	0	6	0	7	13	0	0	5
2013-03-30	1	0	16	8	0	0	12	0	0	0	0	5	2	6	0	0	0	0	0	55	0	0	0	0	5	23	17	4	0	0	0	3	1	0	0	0	82	10	0	10	0	1	1	0	2	21	0	0	11
2013-03-31	2	0	6	12	1	0	37	0	0	0	0	1	1	2	0	0	0	0	0	33	0	0	0	1	1	8	8	1	0	0	0	4	0	0	0	0	74	6	0	13	1	1	1	0	1	5	2	1	2
2013-04-01	6	0	79	10	1	2	74	0	0	0	0	6	6	9	0	0	0	0	0	119	0	0	0	1	7	21	52	2	0	1	3	4	0	2	0	0	107	14	0	19	3	12	9	0	18	2	0	1	5
2013-04-02	1	0	28	10	0	0	32	0	0	0	0	6	2	15	0	0	0	0	0	133	0	0	0	3	2	13	35	2	0	4	1	31	1	2	0	0	137	19	7	22	4	3	7	0	6	9	0	0	7
2013-04-03	3	0	21	9	0	0	39	0	3	0	0	3	10	13	0	0	0	0	0	77	0	0	0	1	4	125	57	0	0	1	1	15	2	1	0	0	99	19	4	46	2	7	8	0	18	12	0	0	10
2013-04-04	4	0	14	5	0	0	27	0	0	0	0	2	17	7	0	0	0	0	0	91	0	0	0	5	5	138	58	4	0	2	2	4	1	2	0	0	123	9	2	27	0	12	24	0	8	18	0	0	3
2013-04-05	4	0	22	13	1	2	51	0	1	0	0	1	9	27	0	0	0	0	0	94	0	0	0	0	6	25	71	1	0	4	0	10	1	3	0	0	116	8	41	23	0	3	13	0	5	15	2	0	11
2013-04-06	5	0	7	15	2	0	15	0	0	0	0	0	5	8	0	0	0	0	0	77	0	0	0	1	8	48	71	2	0	3	0	15	1	3	0	0	55	3	5	12	0	3	3	0	5	17	4	0	3
2013-04-07	1	0	5	4	0	0	21	0	0	0	0	2	1	8	0	0	0	0	0	44	0	0	0	0	4	60	45	4	1	0	2	6	0	0	0	0	68	3	2	11	2	4	7	0	3	3	0	33	3
2013-04-08	2	0	14	19	2	0	30	1	0	0	0	8	6	11	0	0	0	0	0	86	0	0	0	1	2	8	65	1	0	5	0	13	3	4	0	0	98	8	2	10	0	5	15	0	1	9	2	0	17
2013-04-09	6	0	10	35	0	0	30	0	0	0	0	5	5	10	0	0	0	0	0	119	0	0	0	2	2	38	65	4	0	1	1	8	2	4	0	0	71	7	7	13	0	8	16	0	1	14	0	0	7
2013-04-10	2	0	12	48	0	4	21	1	0	0	0	5	8	28	0	0	0	0	0	60	1	0	0	0	2	72	70	1	0	5	2	4	1	1	0	0	117	41	3	17	2	4	18	0	9	18	0	0	19
2013-04-11	7	0	17	11	0	8	25	0	1	0	0	3	5	10	0	0	0	0	0	87	0	0	0	0	6	33	61	3	0	1	1	13	1	1	0	0	96	11	5	26	1	7	21	0	3	21	2	3	5
2013-04-12	2	0	14	12	0	0	19	0	0	0	0	7	19	24	0	0	0	0	0	84	0	0	0	0	5	54	31	4	0	2	1	6	5	1	0	0	72	8	4	32	1	3	9	0	6	8	0	0	9
2013-04-13	2	0	13	8	2	0	21	0	0	0	0	2	1	8	0	0	0	0	0	40	0	0	0	0	0	15	14	6	0	3	0	4	5	5	0	0	69	10	1	21	0	3	6	0	21	54	0	1	7
2013-04-14	1	0	7	18	1	0	9	4	0	0	0	2	2	5	0	0	0	0	0	31	0	0	0	0	0	8	23	3	0	3	1	7	1	2	0	0	37	8	1	14	0	2	5	0	8	1	0	1	9
2013-04-15	3	0	6	24	2	0	10	0	2	0	0	3	22	5	0	0	0	0	0	51	0	0	0	1	5	26	70	1	0	4	0	4	0	4	0	0	54	8	3	12	3	2	11	0	4	4	4	0	8
2013-04-16	3	0	2	13	0	0	14	1	0	0	0	3	5	5	1	0	0	0	0	40	0	0	0	1	2	36	42	0	0	12	3	10	1	1	0	0	46	6	4	13	0	3	10	8	1	9	2	0	6
2013-04-17	10	0	26	17	0	2	21	0	2	0	0	5	8	13	0	0	0	0	0	77	0	1	0	0	3	31	42	3	1	40	0	48	2	3	0	0	63	13	3	18	1	4	7	0	7	7	2	0	8
2013-04-18	1	0	12	19	0	2	21	0	0	0	0	5	6	17	0	0	0	0	0	99	0	0	0	2	4	8	56	0	0	7	5	23	1	2	0	0	77	4	4	23	0	1	3	0	5	12	2	0	4
2013-04-19	4	0	35	6	0	0	28	2	0	0	0	6	9	18	0	0	0	0	0	84	0	0	0	0	4	19	36	0	0	1	4	9	4	3	0	0	62	5	6	17	2	1	9	0	4	11	0	0	4
2013-04-20	0	0	9	7	0	0	32	0	0	0	0	6	1	6	0	0	0	0	0	30	0	0	0	2	4	20	43	1	0	0	1	34	0	0	0	0	46	2	5	47	0	2	2	0	6	5	0	0	7
2013-04-21	1	0	11	11	0	0	45	0	0	0	0	6	2	7	0	0	0	0	0	26	0	0	0	0	1	15	22	1	0	3	2	8	2	0	0	0	47	0	2	58	0	2	3	0	3	5	0	0	7
2013-04-22	0	0	16	23	0	0	24	0	0	0	0	6	12	26	0	0	0	0	0	56	3	0	0	0	3	39	48	3	1	2	7	10	1	3	0	0	209	3	7	40	3	3	4	0	1	6	8	0	3
2013-04-23	7	0	31	35	0	0	15	0	0	0	0	5	12	18	3	0	0	0	0	90	0	0	0	0	4	41	60	1	1	2	2	20	1	1	0	0	266	8	4	19	3	2	12	0	5	15	0	0	13
2013-04-24	5	0	20	93	1	0	31	0	0	0	0	8	3	44	1	0	0	0	0	125	0	0	0	0	10	11	78	0	1	5	3	32	0	2	0	0	86	8	6	16	2	1	5	0	3	11	0	0	6
2013-04-25	7	0	16	77	0	0	46	1	0	0	0	2	1	33	0	0	0	0	0	106	0	1	0	0	0	24	52	5	1	6	4	22	1	0	0	0	69	7	1	35	3	3	22	0	3	10	6	0	9
2013-04-26	1	0	41	42	1	0	25	1	0	0	0	1	1	23	0	0	0	0	0	51	0	0	0	2	0	18	47	5	0	2	1	7	2	2	0	0	44	1	1	8	0	1	2	0	0	3	0	0	9
2013-04-27	1	0	6	56	0	0	50	0	0	0	0	1	3	14	1	0	0	0	0	36	0	1	0	1	0	19	66	0	0	9	1	4	0	4	0	0	69	4	2	20	3	0	7	0	1	1	0	1	13
2013-04-28	0	0	13	22	0	0	31	4	0	0	0	7	2	13	0	0	0	0	0	33	0	0	0	3	1	12	28	4	1	0	0	26	0	1	0	0	65	1	4	11	0	0	1	0	2	3	0	1	2
2013-04-29	6	0	19	27	0	0	56	0	0	0	0	8	9	14	0	0	0	0	0	93	0	0	0	3	2	22	40	33	0	1	0	12	0	3	0	0	49	6	3	8	1	0	6	0	6	8	0	0	12
2013-04-30	7	0	18	69	0	0	29	0	0	0	0	4	2	11	1	0	0	0	0	52	0	0	0	1	2	28	26	11	0	0	2	12	3	7	0	0	56	3	2	22	0	4	11	0	0	19	0	0	8
2013-05-01	1	0	23	24	0	0	14	0	1	0	0	5	5	33	0	0	0	0	0	53	1	1	0	1	5	10	56	4	1	4	0	16	0	1	0	0	60	7	9	25	2	3	4	0	1	22	2	1	14
2013-05-02	4	0	262	33	0	0	33	0	0	1	0	7	8	18	0	0	0	0	0	92	0	0	0	0	4	25	103	9	1	1	37	24	0	3	0	0	73	14	4	25	0	1	261	0	3	15	0	0	11
2013-05-03	3	0	22	46	1	0	20	0	0	0	0	7	10	22	0	0	0	0	0	101	1	2	0	0	1	16	52	2	0	0	16	27	0	5	0	0	54	4	2	26	0	2	7	0	0	3	2	0	6
2013-05-04	2	0	4	13	2	0	27	0	0	0	0	2	1	11	0	0	0	0	0	44	0	0	0	0	2	9	20	4	0	1	6	6	1	1	0	0	50	2	4	12	0	1	5	0	5	2	2	0	6
2013-05-05	0	0	10	7	0	0	15	0	0	0	0	3	3	10	3	0	0	0	0	45	0	0	0	0	2	12	16	0	0	4	2	15	0	0	0	0	30	0	1	8	0	1	5	0	5	2	0	0	3
2013-05-06	0	0	24	7	0	0	47	0	0	0	0	8	5	11	0	0	0	0	0	43	0	0	0	0	25	20	26	2	1	3	1	4	3	2	0	0	60	4	2	18	1	0	8	0	3	14	8	0	9
2013-05-07	0	0	19	16	0	0	73	2	0	0	0	0	3	7	0	0	0	0	0	98	0	0	0	0	9	16	173	7	1	4	2	12	1	2	0	0	66	2	12	39	0	4	21	0	3	8	0	0	8
2013-05-08	1	0	14	21	0	2	50	0	0	0	0	3	6	7	0	0	0	4	0	94	0	0	0	0	4	19	61	14	1	0	0	5	1	0	0	0	89	6	6	15	1	7	23	0	1	4	0	0	7
2013-05-09	1	0	22	13	0	6	55	2	0	0	0	2	28	12	0	0	0	0	0	62	0	0	2	0	9	33	49	1	0	0	1	10	4	4	0	0	395	4	2	12	0	15	12	0	1	3	2	0	12
2013-05-10	3	0	14	20	0	0	39	1	0	0	0	1	10	26	0	0	0	0	0	41	0	0	0	1	7	10	29	1	0	3	2	1	0	1	0	0	45	1	4	4	1	2	5	0	2	5	0	1	4
2013-05-11	2	0	9	16	1	0	12	0	0	0	0	2	4	10	1	0	0	0	0	22	0	0	0	0	1	7	29	0	0	0	8	1	0	2	0	0	64	9	0	10	0	8	7	0	3	7	4	0	5
2013-05-12	0	0	17	22	0	0	24	0	0	0	0	1	8	3	0	0	0	0	0	37	0	0	0	1	3	6	15	3	0	2	2	27	0	0	0	0	39	2	1	4	0	34	11	0	4	3	2	0	4
2013-05-13	1	0	14	23	2	4	43	0	0	0	0	2	0	8	1	0	0	0	0	33	0	0	0	2	2	9	42	1	0	3	2	447	2	4	0	0	52	7	0	16	3	2	3	0	2	5	4	1	8
2013-05-14	0	0	7	1	0	0	40	0	0	0	0	1	5	0	1	0	0	0	0	57	0	0	0	0	2	12	17	0	0	0	2	1	0	1	0	0	46	8	8	9	0	5	3	0	4	3	0	0	1
2013-05-15	4	0	14	8	0	0	23	0	0	0	0	11	9	17	0	0	0	0	0	84	0	0	0	1	2	24	50	4	0	6	1	4	1	3	0	0	51	3	5	24	2	11	1	0	7	10	0	0	10
2013-05-16	5	0	12	14	1	0	38	0	0	0	0	29	3	29	0	0	0	0	0	73	0	1	0	0	6	12	42	2	0	3	8	9	10	2	0	0	44	4	7	43	1	8	10	0	5	9	2	0	5
2013-05-17	4	0	9	7	0	0	9	0	0	0	0	8	2	7	0	0	0	0	0	32	0	0	0	0	2	4	31	0	0	4	1	10	1	6	0	0	34	2	2	18	0	1	4	0	0	2	0	0	5
2013-05-18	0	0	1	0	0	0	0	0	0	0	0	0	0	0	0	0	0	0	0	0	1	0	0	0	0	1	5	0	0	0	0	1	0	0	0	0	3	1	0	0	0	0	0	0	0	0	0	0	0
2013-05-19	3	0	11	6	0	0	11	1	0	0	0	3	1	5	0	2	0	0	0	8	0	0	0	0	4	3	10	1	0	0	0	1	0	0	0	0	21	1	0	5	0	3	1	0	1	1	0	0	5
2013-05-20	17	0	5	4	0	2	10	0	0	0	0	2	3	9	0	8	0	0	0	45	0	0	0	1	2	6	26	0	0	1	1	7	2	2	0	0	51	20	1	15	0	3	7	0	1	3	2	0	2
2013-05-21	0	0	3	5	0	0	16	0	0	0	0	7	4	6	0	0	0	0	0	34	0	0	0	2	0	9	42	4	0	2	1	9	2	11	0	0	40	12	0	13	0	2	15	0	1	2	6	0	4
2013-05-22	2	0	7	10	0	0	13	0	1	0	0	1	5	1	0	0	0	0	0	62	0	0	0	0	0	7	23	1	0	3	1	5	3	2	0	0	31	1	0	12	0	0	3	0	1	1	0	0	3
2013-05-23	2	0	19	4	0	0	11	0	0	0	0	6	5	2	0	4	0	0	0	23	0	0	0	2	1	8	15	7	0	2	0	2	0	1	0	0	25	1	0	11	0	4	21	0	2	2	2	0	3
2013-05-24	0	0	29	6	0	0	11	0	0	0	0	6	3	5	0	2	0	0	0	39	0	0	0	1	2	4	13	0	0	0	0	2	0	1	0	0	26	3	1	13	2	0	34	0	5	2	2	0	3
2013-05-25	5	0	5	16	1	0	7	0	0	0	0	4	4	3	0	0	0	0	0	14	0	0	0	0	4	2	13	2	2	0	0	0	0	1	0	0	24	1	0	3	1	1	8	0	11	1	2	0	1
2013-05-26	1	0	4	8	0	0	12	0	0	0	0	2	2	2	1	0	0	0	0	23	0	0	0	0	0	4	8	3	0	7	0	0	0	0	0	0	14	1	0	6	0	0	5	0	4	7	0	0	1
2013-05-27	0	0	2	18	0	0	40	1	0	0	0	3	9	1	1	0	0	0	0	37	0	0	0	0	0	16	39	0	0	12	1	3	0	0	0	0	27	0	1	21	1	2	5	0	1	4	4	0	2
2013-05-28	0	0	8	15	0	2	24	0	0	0	0	6	2	4	0	0	0	0	0	30	0	0	1	0	27	26	19	0	0	1	0	8	0	1	0	0	34	2	0	14	4	3	2	0	1	3	0	1	5
2013-05-29	5	0	14	21	0	2	21	3	0	0	0	8	5	16	0	0	0	0	0	76	0	0	0	0	6	14	77	1	0	2	0	17	1	1	0	0	63	4	0	19	4	9	9	0	2	9	2	1	6
2013-05-30	1	0	23	29	0	0	15	0	0	0	0	14	5	6	0	0	0	0	0	37	0	0	0	0	2	7	36	2	0	2	3	13	0	0	0	0	34	8	0	14	0	2	6	0	5	6	0	0	3
2013-05-31	0	0	19	12	0	0	58	0	0	0	0	7	3	7	0	0	0	0	0	53	0	0	0	0	0	7	32	0	0	118	0	2	0	0	0	0	37	4	2	12	2	2	5	0	2	1	0	0	4
2013-06-01	4	0	4	7	0	0	16	0	0	0	0	0	2	5	0	0	0	0	0	74	0	1	0	0	1	6	16	0	0	0	1	3	1	0	0	0	46	3	0	10	0	0	1	0	2	5	0	2	8
2013-06-02	0	0	5	4	0	0	5	0	0	0	0	2	1	10	0	0	0	0	0	17	0	1	0	0	2	3	13	1	0	0	0	1	2	0	0	0	20	0	0	5	0	0	0	0	1	1	0	0	2
2013-06-03	0	0	14	9	0	0	14	0	0	0	0	2	2	13	0	0	0	0	0	15	0	0	0	0	2	6	21	4	0	0	0	1	2	0	0	0	27	4	1	8	0	6	6	0	1	0	0	0	6
2013-06-04	1	0	13	17	1	2	8	0	0	0	0	6	1	18	0	0	0	0	0	30	0	0	0	1	3	17	26	1	0	1	1	76	0	3	0	0	49	0	4	21	3	4	4	0	1	10	2	0	4
2013-06-05	1	0	16	17	0	0	42	0	0	0	0	5	10	12	0	0	0	0	0	52	0	0	0	1	1	15	97	2	0	2	1	7	2	2	0	0	132	5	0	25	1	2	8	0	3	10	0	0	3
2013-06-06	5	0	16	6	1	0	20	0	0	0	0	2	3	20	0	0	0	0	0	30	0	0	0	1	2	6	27	3	0	3	0	2	4	3	0	0	73	4	1	17	0	3	6	0	4	2	2	0	8
2013-06-07	4	0	11	5	0	0	25	0	0	0	0	2	2	6	0	0	0	2	0	19	0	0	0	0	2	13	17	1	0	3	0	1	8	1	0	0	49	7	1	26	0	3	0	0	0	1	0	0	7
2013-06-08	0	0	8	4	0	0	10	0	0	0	0	5	4	4	0	0	0	0	0	6	0	0	0	0	0	7	16	3	0	0	0	0	1	0	0	0	26	2	0	8	0	0	3	0	4	2	0	0	1
2013-06-09	1	0	10	1	0	0	7	0	0	0	0	2	2	3	0	0	0	2	0	11	0	0	0	0	0	2	9	0	0	0	0	4	0	0	0	0	24	1	0	2	0	0	1	0	4	0	0	0	2
2013-06-10	4	0	8	7	1	2	13	0	0	0	0	5	7	6	0	0	0	0	0	22	0	0	1	1	1	8	16	2	0	2	1	1	1	0	0	0	52	6	1	50	0	0	6	0	0	6	0	0	3
2013-06-11	0	0	22	7	0	2	13	0	0	0	0	6	4	10	0	0	0	0	0	21	1	0	0	0	2	11	18	2	1	1	0	22	0	3	0	0	42	2	1	38	3	6	1	0	4	0	0	0	4
2013-06-12	2	0	27	1	0	4	19	0	0	0	0	1	0	10	0	0	0	0	0	36	1	0	0	2	1	6	25	1	0	2	0	6	1	4	0	0	36	1	3	29	5	9	3	0	1	3	0	1	7
2013-06-13	4	0	26	1	0	4	39	0	0	0	0	2	2	7	1	0	0	0	0	53	1	0	0	0	2	6	31	1	0	4	0	8	0	5	0	0	141	3	3	35	1	4	4	0	2	2	0	1	4
2013-06-14	3	0	2	0	0	0	2	0	0	0	0	0	0	0	0	0	0	0	0	0	0	0	0	0	0	1	3	0	0	0	0	0	0	0	0	0	5	3	0	2	0	0	0	0	0	0	0	0	0
2013-06-15	2	0	15	4	0	0	11	0	0	0	0	1	6	4	0	0	0	0	0	36	0	0	0	0	5	12	25	4	0	0	0	7	0	2	0	0	49	7	1	51	2	2	4	0	4	1	2	0	1
2013-06-16	1	0	5	8	0	0	6	0	0	0	0	0	27	2	0	0	0	0	0	33	0	0	0	1	0	5	13	0	0	2	0	2	0	2	0	0	122	0	5	19	0	1	5	0	2	4	0	0	4
2013-06-17	3	0	6	5	4	0	16	1	0	0	0	2	3	3	0	0	0	0	0	27	0	0	0	0	0	6	18	0	0	3	3	4	2	5	0	0	46	2	0	15	0	10	6	0	3	1	0	0	3
2013-06-18	3	0	3	16	0	0	39	0	0	0	0	2	1	14	0	0	0	0	0	42	0	0	0	0	4	14	28	0	0	1	3	7	0	4	0	0	49	3	6	58	4	3	9	0	1	8	0	0	12
2013-06-19	1	0	1	3	0	0	3	0	0	0	0	1	3	0	0	0	0	0	0	23	0	0	0	0	0	6	10	0	0	1	1	1	0	2	0	0	10	0	0	12	1	5	1	0	0	2	0	0	2
2013-06-20	2	0	5	4	0	0	7	0	0	0	0	5	6	3	0	0	0	0	0	39	1	0	0	0	0	9	24	1	0	0	3	2	0	2	0	0	38	2	1	306	5	1	66	0	0	10	2	0	2
2013-06-21	5	0	12	11	0	0	18	0	0	0	0	2	7	9	0	0	0	0	0	48	0	0	0	0	4	16	50	0	0	5	1	8	1	1	0	0	74	8	1	326	2	3	10	0	4	6	2	0	2
2013-06-22	1	0	2	4	0	2	48	0	0	0	0	1	4	8	0	0	0	0	0	13	0	0	0	0	0	4	11	0	0	0	0	5	0	0	0	0	31	0	0	10	4	4	2	0	0	2	0	0	1
2013-06-23	0	0	10	14	0	0	178	0	0	0	0	1	4	7	0	0	0	0	0	19	0	0	0	0	0	10	10	2	0	0	0	1	1	0	0	0	98	1	0	18	0	0	2	0	1	3	2	0	4
2013-06-24	2	0	13	32	1	0	12	0	0	0	0	3	9	9	0	0	0	0	0	25	0	0	0	0	0	10	47	2	0	0	4	4	4	2	0	0	90	1	1	58	0	0	7	0	1	5	0	0	3
2013-06-25	3	0	10	22	0	1	8	0	0	0	0	3	1	24	0	0	0	0	0	37	0	0	0	1	3	14	49	1	0	0	3	5	1	1	0	0	90	25	1	23	0	1	9	0	3	10	0	0	13
2013-06-26	13	0	19	41	0	0	7	0	0	0	0	6	4	8	1	0	0	0	0	45	0	0	0	0	2	14	207	0	4	0	1	13	1	3	0	0	60	13	0	45	0	6	5	0	1	6	2	1	8
2013-06-27	5	0	15	6	0	0	4	0	0	0	0	4	6	16	0	0	0	0	0	26	0	0	0	0	1	8	37	3	1	2	3	6	0	3	0	0	70	5	1	28	2	3	2	0	0	1	0	0	5
2013-06-28	1	0	7	8	0	0	11	0	0	0	0	1	4	7	0	0	0	0	0	17	0	0	0	0	1	7	14	0	0	2	2	4	2	2	0	0	32	2	0	14	0	0	1	0	0	6	0	0	1
2013-06-29	1	0	5	2	0	0	16	0	0	0	0	4	3	9	0	0	0	0	0	18	0	0	0	0	4	4	11	0	0	1	1	7	0	1	0	0	61	6	0	17	1	2	5	0	0	0	0	0	3
2013-06-30	2	0	2	7	0	0	1	0	0	0	0	0	0	6	0	0	0	0	0	11	2	0	0	0	2	5	6	0	0	0	0	2	0	0	0	0	42	3	0	14	0	0	2	0	1	8	0	0	0
2013-07-01	0	0	2	7	0	0	8	0	0	0	0	0	0	4	0	0	0	0	0	20	0	0	0	1	3	9	10	2	1	0	0	9	1	0	0	0	18	1	0	13	0	0	6	0	4	2	0	0	2
2013-07-02	1	0	13	21	0	0	18	0	0	0	0	11	3	2	0	0	0	0	0	37	0	0	0	1	2	21	32	1	1	2	4	8	1	5	0	0	94	2	1	62	0	1	16	0	4	2	0	0	2
2013-07-03	3	0	18	25	0	0	25	0	0	0	0	9	5	7	0	0	0	0	0	397	0	0	0	1	12	21	42	1	0	1	9	38	1	2	0	0	60	7	2	32	0	6	7	0	3	3	2	0	8
2013-07-04	5	0	22	12	0	0	16	0	0	0	0	9	7	49	0	0	0	0	0	50	0	0	0	0	1	15	55	2	0	3	3	15	2	5	0	0	76	4	1	39	1	5	9	0	4	8	0	0	2
2013-07-05	2	0	20	19	0	0	25	0	0	1	0	4	12	26	0	0	0	0	0	31	0	0	0	0	4	10	37	3	0	4	4	13	2	3	0	0	53	1	1	28	7	2	5	0	6	11	0	0	9
2013-07-06	0	0	10	15	0	0	40	0	0	0	0	1	8	1	0	0	0	0	0	36	0	0	0	0	2	6	31	3	0	0	2	4	0	4	0	0	42	0	5	17	0	13	10	0	0	11	2	0	3
2013-07-07	1	0	13	17	0	0	26	0	0	0	0	4	11	8	0	0	0	0	0	35	0	0	0	0	3	26	21	0	0	0	5	23	0	1	0	0	33	1	1	47	0	4	18	0	0	3	2	1	6
2013-07-08	1	0	2	19	6	0	20	0	0	0	0	5	4	7	0	0	0	0	0	68	1	0	0	0	2	15	26	2	0	1	3	9	0	6	0	0	57	1	2	48	0	7	31	0	2	2	6	1	9
2013-07-09	2	0	13	36	0	2	25	0	0	0	0	2	2	3	0	0	0	0	0	40	0	0	0	1	3	8	26	2	0	1	1	4	1	8	0	0	62	9	4	18	2	13	7	0	9	2	0	0	1
2013-07-10	1	0	44	35	0	0	24	1	0	0	0	29	7	15	0	0	0	0	0	62	1	0	0	1	1	10	54	2	0	1	1	4	0	4	0	0	94	6	1	26	1	5	7	0	3	3	2	0	9
2013-07-11	4	0	16	24	0	0	22	0	0	0	0	9	5	11	0	0	0	0	0	45	0	0	0	0	1	12	19	2	0	0	0	4	0	1	0	0	45	0	3	25	1	2	9	0	3	7	0	0	1
2013-07-12	4	0	315	27	0	0	17	0	0	0	0	1	3	46	0	0	0	0	0	36	1	0	0	4	0	38	25	0	0	1	0	3	0	0	0	0	46	2	2	27	0	4	6	0	0	4	0	0	10
2013-07-13	0	0	44	18	0	0	23	0	0	0	0	1	3	22	0	0	0	0	0	28	0	0	0	2	1	17	17	0	0	0	0	0	1	0	0	0	24	2	1	11	1	0	5	0	4	2	2	0	3
2013-07-14	3	0	8	17	0	0	6	0	0	0	0	0	0	4	0	0	0	0	0	9	0	0	0	0	1	3	11	1	0	1	0	0	0	0	0	0	19	1	0	8	1	0	3	0	1	1	0	0	2
2013-07-15	2	0	5	17	0	0	8	0	0	0	0	1	3	4	0	0	0	0	0	13	1	0	0	0	3	0	9	0	0	3	0	1	0	0	0	0	21	0	0	3	1	1	6	0	0	3	0	0	4
2013-07-16	2	0	23	9	0	0	7	0	0	0	0	0	4	12	0	0	0	3	0	19	0	0	0	1	2	19	13	0	0	0	1	0	0	4	0	0	52	7	7	17	0	8	8	0	5	7	2	1	3
2013-07-17	2	0	11	1	0	0	15	0	0	0	0	0	4	7	0	0	0	0	0	18	0	0	0	0	0	2	12	0	0	4	1	2	0	3	0	0	42	7	1	15	2	3	0	0	5	12	0	0	5
2013-07-18	0	0	7	10	0	0	13	0	0	0	0	1	3	0	0	0	0	0	0	23	0	0	0	0	2	9	187	0	0	3	4	4	1	2	0	0	15	2	4	15	1	0	3	0	1	1	0	0	2
2013-07-19	0	0	3	11	0	0	9	0	0	0	0	1	4	3	0	0	0	0	0	14	0	0	0	1	0	3	25	2	0	2	2	1	0	0	0	0	36	1	2	5	0	6	8	0	1	3	0	0	3
2013-07-20	1	0	7	9	0	4	10	0	0	0	0	3	1	3	0	0	0	0	0	18	0	0	0	1	1	9	9	1	0	2	0	5	0	0	0	0	32	1	2	8	0	1	5	0	2	4	0	0	11
2013-07-21	1	0	1	2	0	0	9	0	0	0	0	4	2	8	0	0	0	0	0	13	0	0	0	0	0	8	8	0	1	0	2	6	0	2	0	0	31	3	1	14	0	4	8	0	0	4	2	0	3
2013-07-22	1	0	1	11	0	0	14	0	0	0	0	0	0	7	0	2	0	0	0	9	0	0	0	0	0	9	23	0	0	0	1	3	0	1	0	0	21	0	1	9	0	0	2	0	0	8	0	1	7
2013-07-23	1	0	3	7	0	0	10	0	0	0	0	7	1	3	0	0	0	0	0	18	0	0	0	0	1	1	24	1	0	0	0	2	2	0	0	0	23	4	1	18	1	1	5	0	1	2	0	0	6
2013-07-24	3	0	3	7	0	0	14	0	0	0	0	3	2	3	0	0	0	0	1	19	0	0	0	1	0	5	21	1	0	1	0	13	1	3	0	0	27	8	0	29	0	5	1	0	1	1	2	0	4
2013-07-25	1	0	9	16	0	0	170	0	0	0	0	5	5	5	0	0	0	0	0	24	0	0	0	1	0	10	44	0	0	1	0	6	1	3	0	0	32	2	1	23	1	1	3	0	1	9	0	0	11
2013-07-26	1	0	21	11	0	0	76	0	0	0	0	2	0	17	0	0	0	0	0	15	0	0	0	0	1	7	15	0	1	0	1	17	0	2	0	0	31	2	0	20	0	2	4	0	4	4	6	1	0
2013-07-27	0	0	4	5	0	0	19	0	0	0	0	2	0	0	0	0	0	0	0	10	0	0	0	0	2	4	8	0	0	0	0	12	0	1	0	0	24	2	0	6	0	2	2	0	0	12	0	0	7
2013-07-28	0	0	4	4	0	0	11	0	0	0	0	0	1	2	0	0	0	0	0	23	0	0	0	0	2	6	2	0	0	1	0	11	0	1	0	0	16	0	0	10	0	1	1	0	1	2	0	1	3
2013-07-29	0	0	2	10	0	0	51	0	0	0	0	0	1	12	0	0	0	0	0	18	0	0	0	0	1	4	15	0	0	2	0	13	0	3	0	0	27	4	1	4	1	1	4	0	3	6	0	0	5
2013-07-30	0	0	2	6	0	0	51	0	0	0	0	8	3	6	0	0	0	0	0	39	0	0	0	0	0	41	13	1	0	4	0	4	3	1	0	0	72	4	0	9	33	3	3	0	4	3	0	0	4
2013-07-31	0	0	6	8	9	0	7	0	0	0	0	6	3	5	0	0	0	0	0	22	0	0	0	0	2	8	45	3	0	2	1	1	1	1	0	0	54	5	1	23	18	1	6	0	3	5	0	0	4
2013-08-01	3	0	10	23	0	0	9	0	0	0	0	3	1	4	0	0	0	0	0	38	0	0	0	1	3	14	14	2	0	1	2	0	1	0	0	0	32	3	2	12	0	6	2	0	2	2	0	0	4
2013-08-02	0	0	4	4	4	0	4	0	0	0	0	1	2	9	0	0	0	0	0	24	0	0	0	0	2	3	17	0	0	1	1	2	0	0	0	0	24	2	4	8	0	0	0	0	1	1	0	0	2
2013-08-03	0	0	6	19	0	0	15	0	0	0	0	0	0	9	0	0	0	0	0	14	0	0	0	0	2	12	26	2	1	3	0	4	0	1	0	0	41	9	4	57	0	3	1	0	0	5	0	0	3
2013-08-04	0	0	5	11	0	0	8	0	0	0	0	1	2	9	0	0	0	0	0	15	0	0	0	1	0	9	24	3	0	1	1	6	1	0	0	0	21	0	0	17	0	4	1	0	4	11	0	0	0
2013-08-05	2	0	8	14	0	0	13	0	0	0	0	1	3	2	0	0	0	0	0	19	0	0	0	0	4	8	27	1	0	1	5	2	0	1	0	0	26	2	2	28	0	1	2	0	1	10	0	1	6
2013-08-06	0	0	2	1	0	0	6	0	0	0	0	0	10	2	0	0	0	0	0	7	0	0	0	0	0	2	6	0	0	0	0	0	0	0	0	0	5	0	0	0	0	0	0	0	0	1	0	0	1
2013-08-07	2	0	10	4	0	0	15	1	0	0	0	3	7	7	0	0	0	0	0	41	0	0	0	0	0	17	24	5	0	2	1	1	0	1	0	0	33	6	3	6	0	1	1	0	0	7	0	0	4
2013-08-08	0	0	16	5	0	0	6	0	0	0	0	0	1	4	0	0	0	0	0	14	0	0	0	1	3	5	176	3	0	2	0	1	1	0	0	0	18	0	3	7	0	0	0	0	0	1	0	0	0
2013-08-09	2	0	3	3	0	0	8	0	0	0	0	2	1	11	0	0	0	0	0	27	0	0	0	1	1	7	19	1	1	7	4	0	0	5	0	0	53	0	18	17	0	3	5	0	1	2	2	0	4
2013-08-10	1	0	18	1	0	0	8	0	0	0	0	2	0	5	0	0	0	0	0	10	0	0	0	0	0	1	12	0	0	0	11	2	3	3	0	0	9	1	1	2	0	0	3	0	1	0	0	0	2
2013-08-11	1	0	4	9	0	0	5	0	0	0	0	29	3	0	0	0	0	0	0	11	0	0	0	0	0	4	3	0	0	0	0	1	1	1	0	0	17	4	0	29	0	2	0	0	0	1	0	0	1
2013-08-12	0	0	2	6	0	0	10	0	0	0	0	2	0	2	0	0	0	0	0	10	0	0	0	0	1	4	8	0	0	1	0	0	0	0	0	0	26	1	0	5	0	0	4	0	1	3	0	0	4
2013-08-13	0	0	9	7	0	0	14	0	0	0	0	4	3	1	0	0	0	0	0	18	0	0	0	0	3	6	7	0	0	1	0	0	0	1	0	0	38	2	1	7	0	1	3	0	3	4	0	0	3
2013-08-14	0	0	4	1	0	0	2	0	0	0	0	0	0	1	0	0	0	0	0	6	0	0	0	0	0	4	4	0	0	0	0	4	0	0	0	0	13	0	0	0	0	0	2	0	0	1	0	0	0
2013-08-15	5	0	7	1	0	0	9	0	0	0	0	1	2	3	0	0	0	0	0	22	0	0	0	1	0	9	18	3	0	2	0	1	0	0	0	0	37	1	2	21	2	0	0	0	1	1	0	0	5
2013-08-16	1	0	5	3	0	0	9	0	0	0	0	1	11	1	0	0	0	0	0	14	0	0	0	0	0	5	15	0	0	0	0	1	0	3	0	0	16	1	0	16	0	0	4	0	0	7	0	0	3
2013-08-17	0	0	12	2	0	0	6	0	0	0	0	1	0	2	0	0	0	0	0	22	0	0	0	0	0	6	20	1	0	1	0	2	1	0	0	0	13	0	1	10	0	0	2	0	0	3	0	0	0
2013-08-18	0	0	11	0	0	0	0	0	0	0	0	0	1	1	0	0	0	0	0	5	0	0	0	3	1	2	7	0	0	0	0	1	0	2	0	0	7	0	0	2	0	0	1	0	0	2	0	0	0
2013-08-19	0	0	1	1	0	0	0	0	0	0	0	1	0	3	0	0	0	0	0	5	0	0	0	0	1	0	5	1	0	1	0	14	0	0	0	0	7	1	0	1	0	0	1	0	0	0	0	0	0
2013-08-20	2	0	13	12	0	2	37	0	0	0	0	5	4	11	0	0	0	0	0	55	0	0	0	1	2	30	29	1	0	6	0	37	0	2	0	0	39	5	2	20	3	11	3	0	1	5	0	0	20
2013-08-21	1	0	6	3	0	0	15	0	0	0	0	7	18	50	0	0	0	0	0	34	0	0	0	0	4	9	34	1	0	4	0	4	1	1	0	0	33	1	4	12	0	6	0	0	0	5	0	0	3
2013-08-22	2	0	6	4	1	0	5	0	0	0	0	1	0	7	0	0	0	0	0	25	0	0	0	0	0	1	19	0	0	3	1	1	1	2	0	0	12	0	0	2	1	0	1	0	0	2	0	0	5
2013-08-23	8	0	5	9	1	0	13	0	0	0	0	1	3	12	0	0	0	0	0	36	0	0	0	0	0	14	39	1	0	4	0	2	1	1	0	0	20	3	0	14	1	4	7	0	1	1	2	0	8
2013-08-24	4	0	12	2	0	0	16	0	3	0	0	7	4	2	0	0	0	0	0	58	1	0	0	0	0	9	61	1	0	4	0	3	0	2	0	0	15	0	3	26	0	10	5	0	0	3	0	0	4
2013-08-25	1	0	8	4	1	0	33	1	5	0	0	1	3	3	0	0	0	0	0	18	0	0	0	0	2	23	26	0	0	2	0	1	0	0	0	0	31	2	1	9	0	9	5	0	2	1	0	0	5
2013-08-26	3	0	7	12	3	0	100	0	8	0	0	2	9	17	1	0	0	0	0	46	0	0	0	0	15	39	69	2	0	5	0	5	1	1	0	0	522	451	14	17	4	1	6	0	4	7	2	0	7
2013-08-27	2	0	34	12	1	0	23	0	10	0	0	9	5	8	1	0	0	0	0	58	0	0	0	0	6	85	81	0	0	13	7	22	2	3	0	0	61	5	9	25	2	4	13	0	1	5	2	1	7
2013-08-28	7	0	15	12	1	0	30	0	22	0	0	4	5	3	0	0	0	0	0	116	0	0	0	1	8	29	107	3	1	5	3	9	1	0	0	0	59	5	2	13	0	5	6	0	0	24	0	0	5
2013-08-29	3	0	9	9	3	0	30	0	2	0	0	19	7	4	0	0	0	0	0	77	0	0	0	0	2	31	192	3	0	7	6	13	2	4	0	0	91	8	113	12	0	4	6	0	2	11	4	0	10
2013-08-30	2	0	16	5	0	2	17	0	14	0	0	3	4	14	1	0	0	2	0	95	0	0	0	0	6	35	77	1	0	5	0	6	0	1	0	0	79	6	3	26	0	32	4	0	3	23	6	0	5
2013-08-31	1	0	3	3	0	0	12	0	37	0	0	1	0	3	0	2	0	0	0	12	0	0	0	0	6	19	31	0	0	7	0	2	0	1	0	0	45	3	4	2	0	3	1	0	0	4	0	0	5
2013-09-01	1	0	5	4	2	0	14	0	5	0	0	3	2	18	0	0	0	0	0	21	0	1	0	1	3	16	32	0	1	4	0	9	7	0	0	0	31	0	1	4	1	0	4	0	0	14	0	1	3
2013-09-02	0	0	13	11	2	2	18	0	2	0	0	2	1	14	0	0	0	0	0	55	1	0	0	22	3	3	27	0	0	4	0	7	0	1	0	0	33	1	6	7	0	6	3	0	2	17	0	0	5
2013-09-03	1	0	12	5	0	0	19	0	3	0	0	1	6	1	0	0	0	0	0	40	0	0	0	1	3	19	69	1	1	3	2	5	2	2	0	0	68	3	0	8	0	14	7	0	3	12	0	1	6
2013-09-04	3	0	26	34	4	0	14	0	23	0	0	7	6	16	0	0	0	0	0	54	0	0	0	1	8	38	70	6	0	2	2	6	1	1	0	0	33	3	1	28	2	4	3	0	5	31	0	0	5
2013-09-05	0	0	5	6	2	0	6	0	4	0	0	5	3	0	0	0	0	4	0	31	0	0	0	0	1	21	35	1	0	1	0	7	1	2	0	0	28	1	0	4	0	11	1	0	1	0	2	0	3
2013-09-06	1	0	17	5	3	0	7	0	4	0	0	0	3	2	5	0	0	0	0	49	1	0	0	1	4	17	48	1	1	1	1	8	1	1	0	0	55	8	2	15	0	4	3	0	2	5	0	0	4
2013-09-07	2	0	6	13	1	0	7	0	1	0	0	0	3	1	0	0	0	0	0	29	0	0	0	2	4	27	51	5	0	1	1	2	1	2	0	0	36	10	2	12	0	2	7	0	1	10	0	1	2
2013-09-08	3	0	4	10	3	0	10	0	1	0	0	3	1	3	1	0	0	0	0	32	0	0	0	0	2	20	29	1	0	1	0	2	1	2	0	0	35	3	1	31	1	0	6	0	1	18	0	0	17
2013-09-09	0	0	0	0	0	0	2	0	1	0	0	0	0	0	0	0	0	0	0	4	0	0	0	0	0	2	8	3	0	0	0	0	0	1	0	0	2	0	0	0	0	0	0	0	0	1	0	0	0
2013-09-10	1	0	5	4	0	0	5	0	1	0	0	2	3	1	0	0	0	0	0	20	0	0	0	0	0	20	69	0	0	2	1	3	0	0	0	0	19	1	1	9	0	3	2	0	0	3	0	0	7
2013-09-11	6	0	13	22	2	0	22	0	8	0	0	2	6	9	0	0	0	2	0	115	0	0	0	4	3	49	233	2	1	1	6	28	1	2	0	0	128	16	3	31	0	7	9	0	3	22	2	0	38
2013-09-12	12	0	27	8	0	0	22	0	3	0	0	5	4	12	0	0	0	0	0	161	2	0	0	6	10	83	167	1	1	35	1	39	4	2	0	0	79	8	1	27	2	18	4	0	4	20	2	0	18
2013-09-13	36	0	18	7	1	0	9	1	17	0	0	4	36	47	0	0	0	0	0	180	1	0	0	0	16	46	209	9	3	1	3	87	2	20	0	0	459	61	3	34	0	18	14	0	1	152	4	0	11
2013-09-14	4	0	105	3	0	2	35	0	3	0	0	7	4	19	0	0	0	4	0	98	0	0	0	1	9	32	56	2	4	1	93	29	0	13	0	0	186	1	3	25	2	19	7	0	2	61	0	1	11
2013-09-15	3	0	13	9	2	0	14	0	0	0	0	2	2	5	0	0	0	0	0	52	0	0	0	2	3	9	58	0	0	0	5	8	0	4	0	0	73	0	1	11	0	15	1	0	3	21	2	0	7
2013-09-16	0	0	0	0	3	0	5	0	0	0	0	0	1	5	0	0	0	0	0	7	0	0	0	0	5	4	70	0	0	0	0	0	0	0	0	0	66	1	0	9	0	8	1	0	1	2	2	0	0
2013-09-17	0	0	6	3	5	0	14	0	0	0	0	5	21	9	0	0	0	0	0	25	0	0	0	0	5	18	291	0	0	0	1	0	0	1	0	0	194	19	2	18	3	37	1	0	6	16	0	0	4
2013-09-18	2	0	24	4	2	2	8	0	0	0	0	3	5	23	0	0	0	0	0	32	1	0	0	0	5	26	268	10	0	1	2	3	0	0	0	0	99	19	16	8	5	10	8	0	0	31	4	0	2
2013-09-19	6	0	64	70	24	0	46	0	0	0	0	30	34	100	0	0	0	0	0	142	0	0	0	2	2	80	704	8	0	2	6	18	12	8	0	0	350	28	22	72	10	44	6	0	2	24	0	10	26
2013-09-20	0	0	0	3	0	0	0	0	0	0	0	2	6	3	0	0	0	0	0	11	0	0	0	0	0	0	28	0	0	1	0	1	0	0	0	0	15	5	0	2	0	0	9	0	0	0	0	0	1
2013-09-21	1	0	8	24	1	0	25	0	0	0	0	1	12	31	0	0	0	0	0	56	0	0	0	0	4	67	134	0	0	1	3	15	0	1	0	0	74	13	0	13	0	11	15	0	3	3	0	0	7
2013-09-22	2	0	31	9	1	0	5	0	0	0	0	0	11	17	0	0	0	1	0	48	0	0	0	0	1	77	87	1	0	4	14	0	1	0	0	0	44	7	1	16	3	6	11	0	1	8	0	0	12
2013-09-23	26	0	5	40	0	0	12	0	1	0	0	4	11	15	0	0	0	0	0	54	0	0	0	3	1	37	161	1	0	5	0	45	2	0	0	0	75	7	2	8	8	8	8	0	2	19	4	0	10
2013-09-24	0	0	5	1	0	0	6	0	0	0	0	2	3	4	0	0	0	0	0	16	0	0	0	0	1	5	36	0	0	0	0	6	1	0	0	0	17	8	0	4	0	0	1	0	1	8	0	0	1
2013-09-25	7	0	49	25	1	0	35	0	0	0	0	7	12	28	0	0	0	0	0	67	0	0	0	1	7	30	202	1	0	3	3	6	3	0	0	0	131	20	6	35	4	14	9	0	8	7	0	1	6
2013-09-26	0	0	4	6	0	0	26	0	0	0	0	1	3	6	0	0	0	0	0	36	0	0	0	1	1	21	68	0	0	3	0	3	0	5	0	0	52	7	8	5	2	2	3	0	2	7	0	0	14
2013-09-27	4	0	41	22	0	0	28	0	0	2	0	1	21	45	0	0	0	0	0	51	0	0	0	3	1	17	106	0	0	3	0	8	1	9	0	0	96	8	8	8	2	8	3	0	4	18	0	0	34
2013-09-28	4	0	20	54	8	0	9	0	0	0	0	1	2	13	0	0	0	0	0	21	0	0	0	0	2	10	98	1	0	2	2	5	0	0	0	0	64	14	4	15	2	2	2	0	8	3	0	0	6
2013-09-29	1	0	12	11	12	0	3	0	0	0	0	0	4	30	0	0	0	0	0	15	0	0	0	0	34	9	55	2	0	1	0	1	0	0	0	0	26	4	15	5	2	0	1	0	1	5	4	0	4
2013-09-30	3	0	8	11	3	0	25	0	0	0	0	2	4	9	0	0	0	0	0	49	0	0	0	0	1	16	120	3	0	8	1	74	2	5	0	0	55	13	5	26	3	24	1	0	3	2	0	0	5
2013-10-01	1	0	68	9	3	0	30	0	1	0	0	3	5	9	0	0	0	0	0	113	0	0	0	9	1	39	151	0	0	3	6	17	0	3	0	0	102	16	6	43	4	10	1	0	8	10	0	0	2
2013-10-02	3	0	117	17	0	0	39	0	0	0	0	3	11	38	1	0	0	8	0	80	2	0	0	2	5	28	161	3	2	5	2	89	0	5	0	0	86	8	3	19	0	14	12	0	11	27	0	0	23
2013-10-03	2	0	126	16	0	12	34	0	0	0	0	1	7	29	0	0	0	0	0	144	0	0	0	2	3	36	265	0	0	5	11	227	1	3	0	0	795	16	0	30	1	12	3	0	1	35	20	2	12
2013-10-04	7	0	26	6	1	6	65	0	0	0	0	7	2	32	0	0	0	0	0	94	0	2	0	0	2	34	177	1	1	13	0	164	2	1	0	0	119	5	3	22	2	3	3	0	2	23	8	0	11
2013-10-05	2	0	23	12	0	0	41	0	0	0	0	4	6	31	0	0	0	0	0	50	0	0	0	0	18	17	109	1	0	8	1	14	0	2	0	0	68	10	10	21	0	6	5	0	0	23	0	0	10
2013-10-06	3	0	8	16	9	0	181	0	0	0	0	0	14	5	0	0	0	0	0	34	0	0	0	0	7	10	126	3	0	0	0	5	0	0	0	0	82	6	0	6	3	4	5	0	9	19	0	0	18
2013-10-07	34	0	13	24	0	0	117	0	0	0	0	4	12	28	0	4	0	0	0	54	0	0	0	0	6	32	105	2	10	2	2	19	0	5	0	0	86	15	34	56	6	12	6	0	3	16	0	0	13
2013-10-08	6	0	35	22	0	0	58	0	0	0	0	10	19	66	0	0	0	0	0	128	0	0	0	0	11	58	119	4	0	8	2	7	0	2	0	0	105	10	5	47	2	26	39	0	7	22	0	0	3
2013-10-09	6	0	15	67	0	2	32	0	0	0	0	6	9	43	0	0	0	0	0	110	0	0	0	0	4	41	771	4	0	4	2	24	2	3	0	0	110	9	56	44	0	8	7	0	6	11	0	0	18
2013-10-10	15	0	19	59	0	0	46	0	0	0	0	1	8	13	0	0	0	0	0	145	0	0	0	0	2	74	193	0	0	2	4	1	0	1	0	0	84	18	50	50	1	16	18	0	12	20	0	6	26
2013-10-11	3	0	35	46	2	6	40	0	0	0	0	2	9	68	0	0	0	0	0	145	0	0	0	2	0	70	142	2	2	2	2	41	2	2	0	0	82	6	29	82	2	2	4	0	4	28	0	1	12
2013-10-12	2	0	30	34	0	0	33	0	0	0	0	2	7	32	0	0	0	0	0	62	0	0	0	0	1	37	528	1	0	3	0	25	0	1	0	0	82	3	15	45	0	3	3	0	4	10	4	0	13
2013-10-13	1	0	10	6	1	2	10	0	0	0	0	8	4	6	0	0	0	0	0	38	0	0	0	0	0	31	152	1	0	0	0	16	0	2	0	0	65	5	3	40	1	0	5	0	2	7	2	0	12
2013-10-14	2	0	19	38	0	0	43	2	0	0	0	21	0	9	0	0	0	0	0	101	0	0	0	2	2	41	192	4	0	19	3	23	4	0	0	0	160	20	9	29	6	11	9	0	2	11	0	0	23
2013-10-15	8	0	10	38	0	0	25	0	0	0	0	8	8	8	0	0	0	0	0	144	0	0	0	0	4	29	113	8	0	15	6	27	2	5	0	0	151	33	7	38	6	23	14	0	4	14	0	2	11
2013-10-16	1	0	6	52	0	0	13	0	0	0	0	9	4	15	0	0	0	0	0	280	1	0	0	0	3	25	105	0	0	8	0	7	3	5	0	0	107	11	16	19	31	6	15	0	4	40	0	4	7
2013-10-17	5	0	14	15	0	0	26	0	1	0	0	12	6	37	0	0	0	0	0	226	0	0	0	0	10	62	210	4	0	4	6	28	3	4	0	0	134	7	11	35	11	7	23	0	3	41	0	0	16
2013-10-18	8	0	13	23	2	0	37	0	0	0	0	5	7	31	0	0	0	0	0	137	0	0	0	0	5	95	180	2	0	3	0	22	11	1	0	0	93	9	22	40	2	5	32	0	6	13	0	0	6
2013-10-19	6	0	19	27	0	0	26	0	0	0	0	2	3	32	0	0	0	0	0	63	0	0	0	0	5	11	71	4	0	5	2	9	2	2	0	0	52	6	6	19	0	6	4	0	0	1	0	0	5
2013-10-20	0	0	2	2	0	0	1	0	0	0	0	0	0	4	0	0	0	0	0	18	0	0	0	0	2	2	8	0	0	2	0	3	0	0	0	0	18	1	2	2	0	0	0	0	0	0	0	0	4
2013-10-21	1	0	5	6	0	0	6	0	0	0	0	1	3	16	0	0	0	0	0	45	0	0	0	1	0	21	55	0	0	0	0	8	1	0	0	0	23	0	3	14	0	11	5	0	3	20	0	0	4
2013-10-22	2	0	15	18	0	0	44	2	0	0	0	4	6	31	0	0	0	0	0	142	0	0	0	3	3	45	108	14	0	2	2	6	1	8	0	0	76	7	2	29	7	17	11	0	0	5	0	0	11
2013-10-23	7	0	30	8	0	0	25	0	0	0	0	0	2	27	0	0	0	0	0	69	0	0	0	0	0	24	127	2	0	13	0	25	6	6	0	0	98	5	7	27	3	21	6	0	2	10	0	0	7
2013-10-24	5	0	19	21	0	4	24	1	0	0	0	4	11	33	0	0	0	0	0	88	2	2	0	2	8	23	151	6	0	4	8	12	4	0	0	0	97	6	5	45	5	17	3	0	4	28	0	0	11
2013-10-25	1	0	41	19	0	0	22	1	0	0	0	5	2	3	0	0	0	0	0	65	0	0	0	0	10	32	71	0	0	7	0	7	1	0	0	0	72	11	10	75	0	5	5	0	4	8	4	0	29
2013-10-26	6	0	14	7	0	0	17	0	0	0	0	2	8	23	0	0	0	0	0	42	2	0	0	4	10	16	39	6	1	1	1	0	7	5	0	0	46	7	4	21	2	1	3	0	0	11	0	0	4
2013-10-27	11	0	4	9	7	0	33	0	0	0	0	0	8	8	0	0	0	0	0	50	0	0	0	0	7	14	42	1	0	7	1	5	6	2	0	0	50	6	0	18	0	6	81	0	4	27	4	0	13
2013-10-28	0	0	20	19	0	0	43	0	0	0	0	3	12	27	0	0	0	0	0	55	0	0	0	3	3	145	109	2	8	5	0	5	15	11	0	0	125	5	4	17	6	8	74	0	4	6	0	0	9
2013-10-29	5	0	31	28	3	0	46	0	0	0	0	6	7	20	0	0	0	0	0	51	0	0	0	2	9	28	94	1	0	1	5	23	9	0	0	0	98	20	4	33	2	7	18	0	5	9	4	2	14
2013-10-30	14	0	14	16	0	0	4	0	0	0	0	2	6	24	0	0	0	0	0	74	0	0	0	0	0	16	64	10	0	1	0	5	2	0	0	0	75	10	0	34	4	16	16	0	0	32	0	0	9
2013-10-31	6	0	29	19	1	0	37	0	2	0	0	2	3	29	0	0	0	0	0	83	0	0	0	4	3	24	109	4	1	0	5	6	7	5	0	0	67	10	6	47	3	25	12	0	3	2	0	0	11
2013-11-01	12	0	70	42	0	0	38	0	0	0	0	6	16	36	0	0	0	0	0	80	0	0	0	0	12	16	136	0	0	12	0	8	0	2	0	0	194	24	6	82	0	14	16	0	0	26	0	0	42
2013-11-02	14	0	12	8	0	0	34	0	0	0	0	0	6	20	0	8	0	0	0	38	0	0	0	0	20	44	134	10	0	4	0	4	0	6	0	0	58	14	2	14	0	12	10	0	4	6	0	0	0
2013-11-03	6	0	18	20	0	0	46	0	0	0	0	0	8	16	0	0	0	0	0	44	0	0	0	0	2	24	42	4	0	0	0	6	0	0	0	0	116	16	4	24	2	10	4	0	2	14	0	0	0
2013-11-04	4	0	26	26	0	0	74	0	0	0	0	6	32	42	0	0	0	0	0	304	0	0	0	0	10	22	114	4	0	6	4	16	0	0	0	0	72	2	12	94	2	20	8	0	0	12	0	0	20
2013-11-05	12	0	28	40	0	0	98	0	0	0	0	10	12	28	0	0	0	0	0	724	0	0	0	4	14	26	114	6	0	10	0	56	8	14	0	0	128	12	10	96	4	28	4	0	4	26	0	0	4
2013-11-06	6	0	32	36	0	0	40	0	0	0	0	14	34	24	0	0	0	0	0	154	0	0	0	10	0	72	64	0	0	24	10	8	8	0	0	0	68	8	0	80	8	18	26	0	14	2	0	0	8
2013-11-07	28	0	34	22	0	0	60	0	0	0	0	10	16	76	0	0	0	0	0	194	0	0	0	8	0	18	74	2	2	4	0	18	4	0	0	0	158	4	6	62	6	40	28	0	0	30	0	0	30
2013-11-08	4	0	44	22	0	0	68	0	0	0	0	6	12	56	0	0	0	0	0	120	0	0	0	4	4	24	78	8	0	4	0	24	14	2	0	0	116	20	10	538	2	16	12	0	8	32	0	0	24
2013-11-09	2	0	16	24	0	0	22	0	0	0	0	4	20	16	0	0	0	0	0	60	0	0	0	0	0	10	32	4	0	0	6	8	8	4	0	0	66	22	0	216	4	6	8	0	8	6	0	0	6
2013-11-10	0	0	0	6	0	0	20	0	0	0	0	2	2	0	0	0	0	0	0	90	0	0	0	4	4	16	32	10	0	0	2	2	4	6	0	0	26	4	2	56	0	2	0	0	2	20	0	0	16
2013-11-11	6	0	10	24	0	0	40	2	0	0	0	74	72	24	0	0	0	0	0	64	0	0	0	0	0	26	120	46	0	24	6	4	0	6	0	0	72	0	22	82	2	24	6	0	4	4	0	0	38
2013-11-12	4	0	66	48	0	0	32	2	0	0	0	54	18	40	0	0	0	0	0	122	4	0	0	0	12	78	820	26	0	14	4	90	4	4	0	0	130	28	12	90	0	34	24	0	6	10	0	0	8
2013-11-13	10	0	22	90	0	8	50	0	0	0	0	50	12	46	0	0	0	0	0	88	0	0	0	0	2	22	180	0	0	0	0	28	4	12	0	0	126	24	8	74	0	18	24	0	2	174	0	0	30
2013-11-14	4	0	18	26	2	0	38	0	0	0	0	32	0	62	0	0	0	0	0	122	0	0	0	0	10	46	106	0	0	14	0	24	2	4	0	0	182	52	10	52	0	20	40	0	8	14	0	0	12
2013-11-15	14	0	40	50	0	0	40	0	0	0	0	24	10	40	2	4	0	0	0	186	0	0	0	16	2	18	390	12	0	2	0	24	4	46	0	0	158	18	2	66	0	10	16	0	4	8	8	0	26
2013-11-16	2	0	62	42	0	0	86	0	0	0	0	20	14	52	0	0	0	0	0	102	0	0	0	0	4	30	174	2	0	12	0	6	10	0	0	0	142	40	4	114	2	14	6	0	0	2	4	0	30
2013-11-17	12	0	12	78	0	0	92	0	0	0	0	4	4	38	0	0	0	0	0	130	0	2	0	0	32	46	114	4	0	12	2	0	8	2	0	0	114	20	10	44	8	14	10	0	0	6	0	0	30
2013-11-18	20	0	30	88	4	4	82	0	0	0	0	8	18	34	0	0	0	0	0	134	0	0	0	0	8	24	116	4	0	20	8	28	0	8	0	0	154	26	16	56	2	8	10	0	0	16	0	0	6
2013-11-19	0	0	24	54	0	0	54	0	0	0	0	18	10	48	0	0	0	0	0	98	0	0	0	0	12	14	100	4	0	22	0	52	0	6	0	0	244	42	0	124	6	34	8	0	0	24	0	0	10
2013-11-20	10	0	42	400	8	0	74	0	2	0	0	28	4	42	0	4	0	0	0	138	0	0	0	4	4	116	182	18	0	14	12	20	8	12	0	0	162	14	8	220	0	24	8	0	4	26	8	10	28
2013-11-21	0	0	6	14	0	0	4	0	0	0	0	0	4	6	0	0	0	0	0	18	0	0	0	0	0	4	8	0	0	0	6	2	0	0	0	0	12	4	0	14	0	0	0	0	14	0	0	0	4
2013-11-22	10	0	24	40	4	0	76	0	0	0	0	22	8	62	0	0	0	0	0	154	0	0	0	4	14	54	78	6	0	8	4	20	0	18	0	0	152	10	10	166	0	24	14	0	24	46	0	0	44
2013-11-23	2	0	36	14	0	0	60	0	0	0	0	14	6	26	0	0	0	0	0	104	0	0	0	0	20	44	58	2	0	20	4	12	0	4	0	0	214	48	4	92	0	0	30	0	12	12	0	0	18
2013-11-24	12	0	6	8	2	0	102	2	0	2	0	8	6	24	2	0	0	0	0	210	0	0	0	0	2	44	50	4	4	4	4	10	0	0	0	0	134	10	0	62	2	6	10	0	10	8	0	0	24
2013-11-25	6	0	36	50	4	0	46	0	0	0	0	8	16	48	0	0	0	0	0	140	0	0	0	12	18	14	90	8	0	4	2	34	0	0	0	0	132	16	4	46	0	12	38	0	10	24	72	0	12
2013-11-26	2	0	8	18	0	0	84	0	0	0	0	6	18	26	0	0	0	0	0	104	0	0	0	0	4	12	108	0	0	24	10	20	8	6	0	0	164	12	28	152	4	20	72	0	8	14	0	0	48
2013-11-27	2	0	8	8	0	0	86	0	0	0	0	4	18	16	0	0	0	0	0	126	0	0	0	20	0	70	92	6	0	10	0	10	0	4	0	0	106	6	4	362	0	36	28	0	16	24	0	0	20
2013-11-28	0	0	0	0	0	0	0	0	0	0	0	0	0	0	0	0	0	0	0	0	0	0	0	0	0	2	4	0	0	0	0	0	0	0	0	0	0	0	0	4	0	0	0	0	0	0	0	0	0
2013-11-29	0	0	4	4	0	0	6	0	0	0	0	6	4	4	0	0	0	0	0	22	0	0	0	0	0	6	0	0	0	0	0	0	0	4	0	0	8	4	0	6	0	0	6	0	0	0	0	0	0
2013-11-30	0	0	0	0	0	0	0	0	0	0	0	0	0	0	0	0	0	0	0	0	0	0	0	0	0	0	0	0	0	0	0	0	0	0	0	0	0	0	0	0	0	0	0	0	2	0	0	0	0
2013-12-02	0	0	4	52	4	0	126	0	0	0	0	6	18	32	0	0	0	0	0	120	0	0	0	2	0	48	128	6	0	8	8	24	4	8	0	0	80	8	0	68	0	8	12	0	10	10	0	0	8
2013-12-03	0	0	34	70	8	0	202	0	0	0	0	10	20	42	0	0	0	0	0	244	0	0	0	2	4	68	178	6	0	12	8	28	10	8	0	0	196	36	4	208	8	18	32	0	18	24	0	0	20
2013-12-04	4	0	28	28	0	0	124	0	0	0	0	6	18	46	0	0	0	0	0	166	0	0	0	2	14	112	76	8	0	4	4	8	8	12	0	0	176	16	8	208	2	12	22	0	2	38	0	0	20
2013-12-05	0	0	66	50	0	0	50	0	8	0	0	14	2	152	0	0	0	0	0	164	0	0	0	12	26	94	168	8	2	4	4	44	0	0	0	0	170	0	20	74	0	10	4	0	6	40	8	0	20
2013-12-06	4	0	78	62	4	0	86	0	8	0	0	18	2	182	0	0	0	0	0	336	0	0	0	8	34	118	238	12	2	46	4	62	0	4	0	0	224	4	16	114	4	30	14	0	0	34	8	0	26
2013-12-09	2	0	18	32	0	0	46	0	0	0	0	6	16	16	0	0	0	0	0	154	0	0	0	0	4	44	56	8	0	0	0	4	0	6	0	0	88	10	2	58	0	6	0	0	0	26	8	0	14
2013-12-10	0	0	0	0	0	0	4	0	0	0	0	0	0	2	0	0	0	0	0	8	0	0	0	0	0	2	0	0	0	0	0	0	0	0	0	0	18	0	0	0	0	0	0	0	0	0	0	0	0
2013-12-11	4	0	30	32	0	0	12	0	0	0	0	8	8	22	0	0	0	0	0	132	0	0	0	4	4	70	130	4	4	6	2	18	32	2	0	0	166	8	26	44	0	36	98	0	12	56	12	0	22
2013-12-12	2	0	16	52	4	0	56	0	0	0	0	38	10	52	0	0	0	0	0	132	0	0	0	0	8	38	64	4	0	2	0	34	4	10	0	0	94	6	12	22	2	30	12	0	2	14	0	0	28
2013-12-13	0	0	4	6	0	0	0	0	0	0	0	0	0	8	0	0	0	0	0	4	0	0	0	0	0	8	0	4	0	4	0	18	0	0	0	0	18	0	8	4	2	0	0	0	0	0	0	0	8
2013-12-14	0	0	0	0	0	0	0	0	0	0	0	0	4	4	0	0	0	0	0	0	0	0	0	0	0	0	4	4	0	0	0	0	0	0	0	0	4	0	0	0	0	0	0	0	0	0	0	0	0
2013-12-15	4	0	30	32	98	4	58	0	0	0	0	2	4	28	0	0	0	0	0	82	0	0	0	0	12	76	36	0	0	4	0	12	2	0	0	0	190	16	8	32	0	0	6	0	10	6	0	0	12
2013-12-16	0	0	0	4	4	0	10	0	0	0	0	0	0	0	0	0	0	0	0	10	0	0	0	0	0	14	12	0	0	0	0	0	0	4	0	0	6	0	0	4	0	0	4	0	0	4	0	0	0
2013-12-17	28	0	68	40	10	0	88	0	0	0	0	34	0	50	0	0	0	0	0	288	0	0	0	0	24	70	70	0	2	0	0	8	38	6	0	0	278	28	36	120	0	26	14	0	14	32	8	0	26
2013-12-18	12	0	120	48	2	0	96	2	0	0	0	10	10	70	0	0	0	0	0	224	0	0	0	2	58	30	98	4	0	4	2	26	6	6	0	0	358	100	28	70	52	12	10	0	0	12	0	0	26
2013-12-19	6	0	122	40	0	0	96	0	0	0	0	14	0	60	0	8	0	0	0	412	0	12	0	0	10	116	80	4	0	12	8	16	4	0	0	0	234	70	16	62	34	8	20	0	14	6	0	0	14
2013-12-20	4	0	10	274	0	0	46	0	0	0	0	34	10	14	0	0	0	0	0	230	0	0	0	0	8	42	62	4	0	0	6	32	0	4	0	0	590	368	12	46	12	20	0	0	12	40	8	0	52
2013-12-21	0	0	6	22	0	0	0	0	0	0	0	0	2	2	0	0	0	0	0	6	0	0	0	0	0	0	4	0	0	4	0	0	0	0	0	0	10	2	0	8	0	0	0	0	0	0	0	0	2
2013-12-22	0	0	4	6	0	0	6	0	0	0	0	0	84	0	0	0	0	0	0	6	0	0	0	0	0	4	12	16	0	2	0	8	0	0	0	0	86	2	0	2	0	0	0	0	0	0	0	0	0
2013-12-23	0	0	0	0	0	0	0	0	0	0	0	0	0	0	0	0	0	0	0	0	0	0	0	0	0	0	2	0	0	0	0	0	0	0	0	0	0	0	0	0	0	0	0	0	0	0	0	0	0
2013-12-24	2	0	6	20	0	0	66	0	0	0	0	2	40	2	0	0	0	0	0	80	0	0	0	0	8	64	92	0	0	0	4	8	0	0	0	0	178	8	2	28	6	10	6	0	14	6	12	0	8
2013-12-25	22	0	18	18	0	0	334	0	0	0	0	8	0	20	0	0	0	0	0	46	0	0	0	0	16	30	42	0	0	0	0	0	0	4	0	0	60	0	6	26	0	4	0	0	0	2	0	0	24
2013-12-26	0	0	12	24	0	0	32	0	0	0	0	4	28	6	0	0	0	0	0	14	0	0	0	0	0	8	32	10	0	0	4	0	0	0	0	0	46	8	0	18	0	26	2	0	2	0	0	0	0
2013-12-27	26	0	24	94	8	0	308	0	0	0	0	6	16	74	0	0	0	0	0	66	0	0	0	0	6	64	126	6	4	10	4	4	2	4	0	0	84	8	4	44	4	10	8	0	8	4	8	2	32
2013-12-28	4	0	24	96	0	0	42	0	0	0	0	0	10	40	4	0	0	0	0	44	0	0	0	0	4	10	86	0	0	10	0	30	0	8	0	0	88	20	6	8	0	24	44	0	4	12	0	6	20
2013-12-29	0	0	16	72	0	0	124	0	0	0	0	36	40	44	0	0	0	0	0	68	0	0	0	0	24	84	60	0	0	16	40	0	0	0	0	0	148	8	8	24	0	4	12	0	4	8	0	0	36
2013-12-30	3	0	9	10	0	0	39	0	0	0	0	1	6	4	0	0	0	0	0	30	0	0	0	0	4	6	26	2	0	1	4	12	0	1	0	0	30	1	3	17	0	3	1	0	4	9	2	0	7
2013-12-31	4	0	26	42	0	0	80	0	0	0	0	64	24	46	0	0	0	0	0	94	0	0	0	0	14	88	94	0	0	0	0	12	0	6	0	0	202	28	4	90	12	8	8	0	10	20	0	6	28
2014-01-01	6	0	38	30	4	0	96	0	0	0	0	8	8	10	0	0	0	0	0	90	0	0	0	0	0	82	112	2	0	4	4	26	0	2	0	0	76	18	6	56	4	6	0	0	14	4	0	0	24
2014-01-02	2	0	0	6	0	0	6	0	0	0	0	0	0	4	0	0	0	0	0	14	0	0	0	0	0	6	8	0	0	0	0	0	0	0	0	0	4	0	0	4	0	0	0	0	4	2	0	0	0
2014-01-03	0	0	68	26	8	0	54	0	0	0	0	2	20	10	0	8	0	0	0	70	0	0	0	0	4	92	180	10	0	8	0	46	4	6	0	0	114	20	44	60	4	0	0	0	4	16	4	0	22
2014-01-04	2	0	4	24	6	0	68	0	0	0	0	4	16	6	0	8	0	0	0	76	0	0	0	0	2	16	98	42	0	16	0	4	6	4	0	0	84	4	14	22	0	0	0	0	10	8	220	0	14
2014-01-05	0	0	6	38	0	0	68	0	0	0	0	4	6	10	0	0	0	0	0	48	0	12	0	0	6	14	106	14	0	6	0	22	2	0	0	0	104	20	6	38	0	0	12	0	8	14	0	0	70
2014-01-06	8	0	30	38	0	0	108	0	0	0	0	4	4	10	0	0	0	0	0	294	0	0	0	2	14	42	200	4	0	144	42	22	8	0	0	0	166	0	30	16	0	4	8	0	8	8	0	0	30
2014-01-07	6	0	70	24	0	0	78	0	0	0	0	0	8	20	0	0	0	0	0	106	0	0	0	0	0	42	118	10	0	38	0	0	4	10	0	0	118	14	18	24	8	22	24	0	2	40	0	0	10
2014-01-08	6	0	38	24	0	0	104	0	0	0	0	12	30	32	0	0	0	0	0	116	0	8	0	4	0	38	134	30	0	8	2	2	0	0	0	0	126	2	8	78	2	32	20	0	4	32	0	0	22
2014-01-09	0	0	98	20	0	0	76	0	0	0	0	4	0	8	0	0	0	0	0	116	0	0	0	4	4	42	108	10	0	6	0	12	0	0	0	0	64	12	6	138	0	16	12	0	2	18	8	0	20
2014-01-10	0	0	66	30	0	0	106	0	0	0	0	4	12	56	0	0	0	0	0	174	2	0	0	0	0	66	170	10	2	24	0	26	4	6	0	0	182	18	26	164	2	20	46	0	10	8	0	4	26
2014-01-11	2	0	28	10	0	0	90	0	2	0	0	4	2	36	0	0	0	0	0	150	0	0	0	4	0	80	34	2	0	4	4	16	8	8	0	0	242	138	6	196	4	0	6	0	4	8	8	0	28
2014-01-12	104	0	62	30	0	0	92	0	0	0	0	4	2	18	0	0	0	0	0	110	0	0	0	0	14	58	64	2	0	2	4	12	0	0	0	0	88	8	8	24	4	2	20	0	4	12	0	0	6
2014-01-13	8	0	60	148	0	0	54	0	0	0	0	2	16	20	0	0	0	0	0	324	0	0	0	0	4	38	292	8	0	4	0	24	0	10	0	0	230	44	6	84	10	106	44	0	8	54	0	0	32
2014-01-14	22	0	38	60	0	0	96	0	0	0	0	2	6	12	100	0	0	0	0	390	0	0	0	0	48	64	122	6	0	0	16	32	4	4	0	0	210	28	0	142	16	60	26	0	24	12	0	0	30
2014-01-15	4	0	14	20	0	0	32	0	0	0	0	12	4	62	2	0	0	0	0	156	0	4	0	8	72	44	160	10	0	4	0	12	8	4	0	0	108	30	6	44	0	100	8	0	2	0	0	0	16
2014-01-16	10	0	44	30	0	16	60	2	0	0	0	4	20	20	0	0	0	0	0	192	8	0	0	4	112	44	126	4	0	8	0	26	2	4	0	0	204	58	6	82	0	70	14	0	10	8	32	0	28
2014-01-17	22	0	20	42	0	56	104	8	0	0	0	14	18	16	0	0	0	4	0	78	0	0	0	4	4	20	118	0	0	8	4	4	16	6	0	0	140	12	0	72	0	30	20	0	4	36	8	0	38
2014-01-18	8	0	20	26	0	8	38	0	0	0	0	2	4	32	0	0	0	0	0	48	0	0	0	0	2	20	70	8	4	0	4	6	4	8	0	0	110	8	2	44	0	18	16	0	4	10	8	0	38
2014-01-19	48	0	16	68	4	0	56	2	0	0	0	2	30	16	0	0	0	0	0	56	0	0	0	0	4	20	64	4	0	20	0	0	2	4	0	0	76	2	0	56	0	10	12	0	6	0	0	0	28
2014-01-20	14	0	34	82	0	8	56	4	0	0	0	14	14	8	0	0	0	0	0	126	0	0	0	0	10	34	202	8	0	8	6	80	2	4	0	0	166	26	8	44	0	24	50	0	4	30	0	0	34
2014-01-21	18	0	94	204	0	16	102	4	0	0	0	24	34	16	0	0	0	0	0	482	0	0	0	2	20	68	278	10	0	14	10	92	10	6	0	0	538	32	18	118	0	62	78	0	8	36	0	0	66
2014-01-22	0	0	0	64	0	0	0	0	0	0	0	8	6	4	0	0	0	0	0	22	0	0	0	0	0	12	12	0	0	2	0	0	2	0	0	0	24	0	0	4	0	0	0	0	4	0	0	0	0
2014-01-23	20	0	126	380	0	0	96	0	0	0	0	0	12	16	0	0	0	0	0	200	0	0	0	0	2	76	152	36	0	10	10	20	12	18	0	0	348	42	2	118	2	34	68	0	8	18	0	0	16
2014-01-24	6	0	42	48	0	0	72	0	0	0	0	34	10	10	0	0	0	0	0	216	0	0	0	4	20	96	128	4	0	12	6	12	6	8	0	0	182	28	12	84	8	30	50	0	8	72	8	0	38
2014-01-25	18	0	68	30	0	0	74	0	0	0	0	28	56	136	0	0	0	0	0	120	0	0	0	4	4	106	126	16	0	10	12	52	6	10	0	0	122	24	12	72	2	16	0	0	8	48	0	0	28
2014-01-26	16	0	14	26	14	0	60	0	0	0	0	0	6	106	0	0	0	0	0	74	0	0	0	2	4	16	128	4	2	14	10	22	0	8	0	0	118	2	0	24	4	16	38	0	4	28	8	0	44
2014-01-27	10	0	58	36	0	0	36	0	0	0	0	10	6	22	0	0	0	0	0	174	0	0	0	0	4	6	82	6	0	12	4	18	12	36	0	0	90	10	0	38	0	40	32	0	8	18	16	0	18
2014-01-28	22	0	102	36	0	0	48	0	2	0	0	6	16	86	0	0	0	0	0	382	2	0	0	0	8	74	124	4	0	18	12	60	14	4	0	0	210	30	4	206	14	112	28	0	10	52	0	0	56
2014-01-29	4	0	26	24	0	0	18	0	0	0	0	22	0	4	0	0	0	0	0	90	0	0	0	0	2	50	34	4	0	0	0	42	2	0	0	0	68	6	8	14	0	16	38	0	8	4	0	0	12
2014-01-30	18	0	48	72	0	0	72	0	0	0	0	56	26	22	6	12	0	8	0	162	0	0	0	8	18	66	162	24	2	8	0	60	10	12	0	0	200	6	4	232	0	18	72	0	6	10	0	0	36
2014-01-31	10	0	102	52	0	0	106	0	0	0	0	118	40	26	0	0	0	0	0	160	4	0	0	8	10	48	140	30	0	6	0	36	20	8	0	0	320	50	2	72	4	10	68	0	12	26	0	0	22
2014-02-01	7	0	16	60	6	0	18	0	0	0	0	11	1	3	0	0	0	0	0	76	0	0	0	0	1	19	40	8	1	1	0	6	0	2	0	0	29	5	0	68	0	4	5	0	4	28	0	0	14
2014-02-02	0	0	2	18	2	0	11	0	0	0	0	10	0	7	0	0	0	0	0	14	0	0	0	0	2	7	18	0	0	0	0	2	0	2	0	0	24	6	2	7	0	2	5	0	0	6	0	0	2
2014-02-03	1	0	9	22	0	0	60	0	0	0	0	18	1	14	0	0	0	0	0	53	0	0	0	1	1	10	48	3	0	3	0	25	4	1	0	0	59	13	19	29	0	2	5	0	3	13	0	0	8
2014-02-04	1	0	13	30	0	0	47	1	0	0	0	6	2	18	1	8	0	0	0	45	0	0	0	0	4	22	72	2	0	6	1	8	4	3	0	0	60	12	2	62	5	13	10	0	13	23	0	0	22
2014-02-05	0	0	0	2	0	0	1	0	0	0	0	0	0	0	0	0	0	0	0	0	0	0	0	0	0	0	0	0	0	0	0	0	0	0	0	0	1	0	0	3	0	0	0	0	0	2	0	0	0
2014-02-06	3	0	69	17	0	2	39	1	0	0	0	10	2	72	0	2	0	0	0	86	0	0	0	1	15	22	77	0	0	1	0	17	4	5	0	0	56	8	2	24	2	178	9	0	18	16	48	0	16
2014-02-07	1	0	9	31	0	0	34	2	0	0	0	7	2	24	0	0	0	0	0	67	2	1	0	1	0	9	118	6	0	5	1	16	10	3	0	0	70	22	6	23	2	97	10	0	10	4	0	0	14
2014-02-08	3	0	24	29	0	0	49	0	0	0	0	8	2	4	0	0	0	0	0	22	0	0	0	0	1	3	22	6	0	1	1	5	0	0	0	0	48	2	1	16	1	7	13	0	5	8	0	0	6
2014-02-09	1	0	14	53	0	0	40	0	0	0	0	1	1	4	0	0	0	0	0	25	0	0	0	1	0	9	16	2	0	0	1	8	2	5	0	0	52	4	2	8	0	3	15	0	7	0	0	0	11
2014-02-10	3	0	15	75	0	0	76	0	1	0	0	6	10	15	0	0	0	0	0	92	0	0	0	2	5	35	83	14	0	9	1	40	11	8	0	0	128	9	3	18	0	7	41	0	11	15	0	0	41
2014-02-11	4	0	31	31	1	0	128	0	1	0	0	3	5	13	0	0	0	0	0	86	0	0	0	1	1	32	99	4	0	12	1	31	5	9	0	0	103	13	3	52	2	5	19	0	3	2	0	1	29
2014-02-12	0	0	13	10	0	0	31	1	0	0	0	2	3	28	0	0	0	0	0	53	0	1	0	1	10	9	48	0	0	4	0	2	2	1	0	0	37	2	1	20	0	16	8	0	0	3	2	0	34
2014-02-13	6	0	20	32	1	0	22	0	0	0	0	4	3	17	0	0	0	0	0	64	2	0	0	0	20	23	77	5	0	112	1	10	4	1	0	0	100	6	6	38	6	4	10	0	0	7	0	0	55
2014-02-14	0	0	17	15	0	0	6	0	0	0	0	0	2	4	0	0	0	0	0	9	0	0	0	0	1	7	10	6	0	1	1	0	2	1	0	0	14	7	0	8	0	6	4	0	0	0	0	0	4
2014-02-15	0	0	4	11	0	0	24	0	0	0	0	6	5	26	0	0	0	0	0	58	0	0	0	0	0	58	36	8	7	12	2	2	1	1	0	0	56	12	1	12	0	4	3	0	0	7	0	0	2
2014-02-16	10	0	0	3	0	0	18	0	0	0	0	2	1	5	0	0	0	0	0	7	0	0	0	0	0	3	5	0	1	0	1	8	0	0	0	0	29	16	0	2	0	0	0	0	0	2	8	0	9
2014-02-17	0	0	2	20	0	0	6	0	0	0	0	2	2	5	0	0	0	0	0	8	0	0	0	0	0	14	10	0	0	4	0	3	0	0	0	0	15	1	0	5	0	0	2	0	2	3	0	0	3
2014-02-18	1	0	8	5	0	0	2	0	0	0	0	0	0	5	0	0	0	0	0	17	0	0	0	0	0	21	11	2	0	0	0	0	0	0	0	0	6	1	1	6	0	8	0	0	0	0	0	0	0
2014-02-19	4	0	35	10	0	0	29	0	0	0	0	6	5	48	0	0	0	0	0	70	2	0	0	2	10	38	85	12	1	12	1	25	4	2	0	0	92	15	3	41	2	7	22	0	3	13	0	0	33
2014-02-20	6	0	21	13	0	0	22	0	0	0	0	2	7	24	0	0	0	0	0	108	0	0	0	0	11	32	191	9	0	6	1	5	4	1	0	0	81	17	3	25	0	32	8	0	4	13	6	0	17
2014-02-21	4	0	23	8	0	0	25	0	0	0	0	8	10	17	0	0	0	0	0	179	0	0	0	0	5	31	86	6	0	1	0	10	7	2	0	0	69	7	1	35	9	7	27	0	3	8	0	0	15
2014-02-22	0	0	12	17	0	0	15	0	0	0	0	10	3	7	0	0	0	0	0	101	0	0	0	0	9	14	62	11	0	1	0	4	1	1	0	0	557	3	23	33	1	42	1	0	2	5	10	0	14
2014-02-23	0	0	6	3	0	0	10	0	0	0	0	2	6	10	0	0	0	0	0	65	0	0	0	0	2	20	29	0	0	0	0	14	1	7	0	0	91	2	0	11	1	13	2	0	2	0	0	0	3
2014-02-24	1	0	11	7	0	8	19	0	0	0	0	2	5	37	0	0	0	0	0	63	0	0	0	11	5	10	34	2	0	2	0	22	3	3	0	0	61	6	3	14	5	13	6	0	0	0	0	0	6
2014-02-25	1	0	1	1	0	0	4	0	0	0	0	1	13	3	0	0	0	0	0	14	0	0	0	0	1	10	29	0	0	0	0	7	2	1	0	0	18	0	2	4	0	0	0	0	0	0	0	0	0
2014-02-26	1	0	32	14	0	0	42	0	0	0	0	1	11	8	0	0	0	0	0	83	0	2	0	0	10	14	100	1	0	6	1	2	2	3	0	0	59	2	19	193	0	3	2	0	3	4	0	5	6
2014-02-27	5	0	344	9	7	0	29	0	1	0	0	0	19	8	0	0	0	0	0	74	0	0	0	0	4	7	51	3	0	7	10	13	1	2	0	0	76	0	13	64	0	5	6	0	0	10	0	0	17
2014-02-28	0	0	9	2	0	0	37	0	0	0	0	1	1	6	0	0	0	0	0	26	0	0	0	0	0	4	17	0	0	0	0	17	0	0	0	0	10	1	0	4	1	0	2	0	1	3	0	0	4
[truncated: 206 more columns]

## Sheet: venezuela-twitter-keyword-count
	ABANDONO	ABERLARDO ESCOBAR	ABOGADO	ABORTO	ABUCHEAR	ABUSO POLICIAL	ACCIDENTE	ACCIDENTE DE TRABAJO	ACCIÃ“N MILITAR	ACCIÃ“N POLICIAL	ACORDARON SUS ACCIONES	ACOSO	ACTIVAR	ACTIVISTAS	ACTO DELICTIVO	ACTOS DE RESISTENCIA	ACUDIR A DICHA MOVILIZACION	ACUERDAN MARCHA	ACUERDO INCUMPLIDO	ACUERDOS	ADHERIRSE	ADMINISTRACIÃ“N ESTATAL	ADMINISTRACIÃ“N MILITAR	ADMINISTRACIÃ“N PÃšBLICA	ADVERTENCIA	ADVERTIR	AFECTADOS	AFILIADOS	AGITADORES	AGRARIO	AGRAVAR	AGRESIÃ“N	AGRICULTOR	AGRICULTURA	AGRUPACIÃ“N DE PADRES Y APODERADOS	AGRUPACIÃ“N NACIONAL DE EMPLEADOS FISCALES	AGUA	AGUA POTABLE	AJUSTE	ALCALDE	ALCANTARILLADO	ALEJANDRO POIRE	ALIANZA	ALIANZA BOLIVARIANA PARA LOS PUEBLOS DE NUESTRA AMÃ‰RICA	ALIENTO	ALISTAN	ALTERAR EL ORDEN	ALTERCADO	ALTERNATIVAS
2012-11-01	1	0	27	7	0	0	18	0	0	0	0	0	40	2	0	0	0	0	0	21	0	0	0	0	1	6	25	0	0	6	0	3	1	2	0	0	67	6	0	17	1	0	2	0	0	1	0	0	3
2012-11-02	9	0	6	8	0	0	35	0	0	0	0	3	104	3	0	0	0	0	0	41	0	0	0	2	2	5	58	1	0	0	0	8	0	2	0	0	52	4	1	10	0	0	56	0	0	0	0	0	6
2012-11-03	0	0	5	4	0	0	10	0	0	0	0	3	12	3	0	0	0	0	0	17	0	0	0	0	1	8	14	1	0	3	0	0	5	0	0	0	31	2	1	6	0	0	4	0	0	2	0	0	5
2012-11-04	2	0	6	12	0	0	18	0	0	0	0	0	54	1	0	0	0	0	0	17	0	0	0	1	4	8	5	0	0	8	0	1	18	0	0	0	31	2	1	10	0	0	4	0	4	0	0	0	2
2012-11-05	3	0	20	2	0	0	66	0	0	0	0	0	60	5	0	0	0	0	0	23	0	0	0	0	1	7	37	0	0	22	11	14	0	2	0	0	53	2	3	20	0	0	14	0	0	1	0	0	10
2012-11-06	3	0	12	6	0	0	34	0	0	0	0	1	23	4	0	0	0	0	0	28	0	0	0	22	1	11	34	2	0	17	1	1	2	4	0	0	105	2	6	32	0	0	4	0	5	2	0	0	7
2012-11-07	4	0	5	12	0	0	19	0	0	0	0	0	7	7	0	0	0	0	0	44	0	0	0	9	5	6	78	0	0	8	0	1	0	3	0	0	40	2	12	14	0	0	1	0	3	1	0	1	1
2012-11-08	5	0	2	10	0	0	24	0	0	0	0	1	15	7	0	0	0	0	0	45	1	0	0	3	4	16	153	0	0	3	0	9	1	0	0	0	44	1	0	8	0	0	3	0	5	0	8	0	3
2012-11-09	2	0	2	6	0	0	9	0	0	0	0	1	13	1	0	0	0	0	0	51	0	0	0	0	2	20	33	0	0	0	0	1	0	1	0	0	30	3	3	11	1	0	52	0	0	0	2	0	22
2012-11-10	1	0	2	5	0	0	30	0	0	0	0	0	52	11	0	0	0	0	0	29	0	0	0	0	0	13	24	1	0	1	0	0	4	2	0	0	40	6	2	10	0	0	27	0	2	0	0	0	5
2012-11-11	0	0	4	7	0	0	13	0	1	0	0	0	27	1	0	0	0	0	0	29	0	0	0	1	4	17	18	1	0	0	0	5	1	2	0	0	100	0	2	29	0	0	11	0	1	2	0	0	1
2012-11-12	2	0	1	7	0	0	9	0	0	0	0	1	12	3	0	4	0	0	0	9	0	0	0	0	0	4	20	0	0	0	0	1	2	0	0	0	25	0	8	5	0	0	3	0	1	0	0	0	0
2012-11-13	1	0	0	0	0	0	0	0	0	0	0	0	6	0	0	0	0	0	0	8	0	0	0	0	1	8	40	0	0	3	0	10	0	0	0	0	10	0	1	8	0	0	1	0	0	1	0	0	2
2012-11-14	4	0	3	15	0	0	15	0	0	0	0	2	19	6	0	0	0	0	0	54	0	0	0	1	1	3	57	0	0	2	1	14	13	4	0	0	63	0	2	13	0	0	12	0	2	1	2	0	7
2012-11-15	0	0	10	8	1	0	21	0	0	0	0	1	20	15	0	0	0	0	0	40	0	0	0	0	0	8	52	3	0	3	0	11	6	3	0	0	74	5	1	42	0	0	17	0	8	2	0	0	10
2012-11-16	1	0	18	5	0	0	17	0	0	0	0	21	33	6	0	0	0	0	0	15	0	0	0	0	2	2	15	2	0	3	0	20	1	2	0	0	44	10	4	78	0	0	3	0	2	1	2	0	0
2012-11-17	0	0	7	6	0	0	9	0	0	0	0	3	17	6	0	0	0	0	0	18	0	0	0	0	1	2	15	0	0	0	1	12	0	1	0	0	68	24	1	50	1	0	2	0	15	1	0	0	5
2012-11-18	7	0	14	7	0	2	2	0	0	0	0	0	18	7	0	0	0	0	0	18	0	0	0	0	1	4	39	2	0	0	0	8	0	2	0	0	38	6	1	41	0	0	0	0	8	0	2	0	8
2012-11-19	1	0	15	3	0	0	14	0	0	0	0	0	16	2	1	0	0	0	0	52	0	0	0	1	0	10	28	1	1	3	1	13	2	2	0	0	80	9	1	116	0	0	6	0	11	1	0	0	11
2012-11-20	1	0	7	5	0	2	15	0	0	0	0	2	28	2	0	0	0	0	0	84	0	0	0	0	2	6	50	1	0	6	3	33	0	4	0	0	77	1	1	134	1	0	5	0	1	1	2	0	4
2012-11-21	0	0	0	0	0	0	2	0	0	0	0	0	3	0	0	0	0	0	0	15	0	0	0	0	0	4	8	0	0	0	0	0	1	0	0	0	4	1	3	19	0	0	0	0	0	0	0	0	0
2012-11-30	0	0	7	1	0	4	3	0	0	0	0	1	11	0	0	0	0	0	0	26	0	0	0	0	0	1	9	1	0	1	0	4	0	0	0	0	16	0	0	20	0	0	2	0	1	0	4	0	6
2012-12-01	1	0	25	23	0	0	36	0	0	0	0	0	14	12	0	0	0	0	0	11	0	0	0	1	3	2	21	0	0	5	3	4	1	0	0	0	43	1	4	9	1	0	2	0	4	0	0	0	1
2012-12-02	2	0	3	6	0	0	10	0	0	0	0	0	4	0	0	0	0	0	0	4	0	0	0	0	0	1	16	1	0	0	0	0	0	1	0	0	44	0	3	3	0	0	0	0	1	0	0	0	1
2012-12-03	0	0	7	9	0	0	4	0	0	0	0	1	71	0	0	0	0	0	0	6	0	0	0	0	0	3	11	0	0	0	0	5	0	1	0	0	8	1	1	5	0	0	1	0	6	0	0	0	2
2012-12-05	0	0	0	0	0	0	0	0	0	0	0	0	0	0	0	0	0	0	0	1	0	0	0	0	0	0	0	0	0	0	0	0	0	0	0	0	0	0	0	0	0	0	0	0	0	0	0	0	0
2012-12-06	1	0	3	1	0	0	2	0	0	0	0	0	4	1	0	0	0	0	0	4	0	0	0	0	2	0	3	0	0	0	0	0	0	2	0	0	18	5	0	8	0	0	2	0	0	0	4	0	1
2012-12-07	0	0	0	1	0	0	1	0	0	0	0	0	2	0	0	0	0	0	0	12	0	0	0	0	0	2	8	0	0	0	1	5	0	0	0	0	10	0	0	2	0	0	0	0	0	0	0	1	1
2012-12-08	0	0	4	2	0	0	6	0	2	0	0	0	47	4	1	0	0	0	0	8	0	0	0	1	0	8	10	0	0	0	0	1	2	0	0	0	19	1	2	11	0	0	1	0	1	0	0	1	0
2012-12-09	2	0	0	2	0	0	6	0	0	0	0	0	19	0	0	0	0	0	0	31	0	0	0	0	2	5	19	1	0	0	3	1	1	0	0	0	25	6	1	12	0	0	2	0	5	0	0	0	7
2012-12-10	1	0	0	0	0	0	13	0	0	0	0	1	5	0	0	0	0	0	0	16	0	0	0	0	0	7	16	1	0	0	0	2	0	0	0	0	18	1	0	5	0	0	1	0	14	0	0	0	1
2012-12-11	1	0	16	2	0	0	6	0	0	0	0	0	7	5	0	0	0	0	0	28	0	0	0	0	0	10	15	0	0	0	0	0	0	0	0	0	24	1	5	8	2	0	1	0	4	0	0	0	2
2012-12-12	2	0	3	1	0	0	0	0	0	0	0	0	6	3	0	0	0	0	0	10	0	0	0	0	0	12	9	0	0	0	1	1	0	1	0	0	35	1	9	3	0	0	0	0	0	0	0	0	0
2012-12-13	3	0	1	1	0	0	4	0	0	0	0	0	1	0	0	0	0	0	0	4	0	0	0	0	1	4	1	0	0	0	0	1	0	0	0	0	6	0	0	1	0	0	2	0	1	0	0	0	1
2012-12-14	7	0	15	5	0	0	9	0	0	0	0	2	6	1	0	0	0	0	0	18	0	0	0	0	24	9	17	0	0	0	2	0	0	5	0	0	30	1	4	8	0	0	24	11	3	2	0	0	1
2012-12-15	1	0	9	30	0	14	8	0	0	0	0	1	109	1	0	0	0	0	0	21	0	0	0	4	1	2	29	0	0	9	1	2	1	2	0	0	95	3	2	10	0	0	22	32	2	0	4	0	2
2012-12-16	3	0	7	5	0	0	13	0	0	0	0	0	86	2	0	0	0	0	0	25	0	0	0	0	2	12	20	1	1	0	1	3	0	1	0	0	45	0	2	29	2	0	7	8	4	1	0	0	4
2012-12-17	0	0	6	3	0	0	6	0	0	0	0	0	42	1	0	0	0	0	0	30	0	0	0	0	4	8	24	0	0	3	0	1	0	1	0	0	42	5	4	27	0	0	5	0	6	0	0	0	8
2012-12-18	0	0	23	12	0	0	12	0	0	0	0	3	42	2	1	0	0	0	0	28	0	0	0	1	0	2	28	1	0	15	5	0	0	3	0	0	45	0	0	22	0	0	50	0	1	1	2	0	4
2012-12-19	2	0	202	10	0	2	18	0	0	0	0	0	14	0	0	0	0	0	0	40	0	0	0	1	0	29	23	1	0	5	0	0	0	1	0	0	28	0	6	37	1	0	10	0	1	1	0	0	2
2012-12-20	1	0	23	4	0	0	22	0	1	0	0	7	6	0	0	0	0	0	0	17	0	0	0	0	3	6	10	2	0	0	1	2	0	0	0	0	21	1	1	23	0	0	5	4	5	5	0	0	2
2012-12-21	10	0	3	8	0	0	22	0	0	0	0	1	2	1	1	0	0	0	0	22	0	0	0	0	1	0	4	1	0	5	0	0	1	0	0	0	19	1	1	12	1	0	1	0	4	0	0	0	2
2012-12-22	0	0	1	5	0	0	8	0	0	0	0	0	7	0	0	0	0	0	0	11	0	0	0	0	0	1	12	1	0	3	0	0	2	0	0	0	30	0	0	18	0	0	2	0	0	1	0	0	0
2012-12-23	1	0	3	0	0	0	3	1	0	0	0	1	3	0	0	0	0	0	0	4	2	0	0	0	0	0	6	0	0	0	0	0	1	0	0	0	28	3	0	6	0	0	1	0	8	1	0	0	0
2012-12-24	0	0	4	2	0	0	6	0	0	0	0	0	34	1	0	0	0	0	0	12	0	0	0	0	0	2	9	0	0	0	0	0	0	0	0	0	17	0	2	7	0	0	0	0	3	1	0	0	7
2012-12-25	3	0	2	3	0	0	8	0	0	0	0	0	12	3	0	0	0	0	0	17	0	0	0	0	0	0	2	0	0	0	0	0	0	0	0	0	21	0	0	3	0	0	1	0	1	1	0	0	3
2012-12-26	2	0	2	4	0	0	18	0	0	0	0	0	12	1	4	0	0	0	0	12	0	0	0	0	0	1	13	0	0	0	0	0	0	0	0	0	51	2	4	2	0	0	0	0	7	1	0	0	4
2012-12-27	3	0	3	3	0	0	17	0	0	0	0	0	12	0	0	0	0	0	0	19	0	0	0	0	0	1	12	0	0	0	0	0	1	1	0	0	29	1	1	10	0	0	2	0	0	0	2	0	5
2012-12-28	1	0	1	9	0	0	17	0	0	0	0	0	87	0	0	0	0	0	0	19	0	0	0	0	0	4	11	1	0	0	1	0	0	0	0	0	22	0	1	6	0	0	5	0	2	0	0	1	1
2012-12-29	1	0	17	5	0	0	7	0	0	0	0	1	67	0	0	0	0	0	0	18	0	0	0	0	2	1	14	2	0	1	1	0	0	1	0	0	26	0	6	8	0	0	3	0	1	1	0	0	1
2012-12-30	0	0	1	5	1	0	15	0	0	0	0	0	45	1	0	0	0	0	0	9	0	0	0	0	0	2	9	0	0	0	0	0	0	0	0	0	22	1	2	7	0	0	1	0	2	0	0	0	7
2012-12-31	4	0	2	1	0	0	16	0	0	0	0	0	99	4	0	0	0	0	0	31	0	0	0	0	0	1	35	0	0	2	3	0	3	0	0	0	21	0	1	4	0	0	4	0	3	0	0	0	3
2013-01-01	0	0	0	4	0	0	12	0	0	0	0	0	17	0	0	0	0	0	0	65	0	0	0	0	0	1	9	0	0	0	0	0	0	0	0	0	18	0	0	4	0	0	2	0	0	3	0	0	0
2013-01-02	5	0	53	1	0	0	3	0	0	0	0	0	13	0	0	0	0	0	0	73	0	0	0	0	2	1	8	0	0	0	0	0	0	5	0	0	31	1	2	2	0	0	3	0	8	1	0	0	2
2013-01-03	5	0	30	1	0	0	11	0	0	0	0	0	17	0	0	0	0	0	0	70	0	0	0	0	4	0	20	0	0	0	0	0	0	0	0	0	48	5	3	8	0	0	8	0	7	0	0	0	1
2013-01-04	0	0	7	6	0	0	4	0	0	0	0	0	15	1	0	0	0	0	0	16	0	0	0	0	0	11	10	0	0	0	0	0	0	0	0	0	18	0	0	5	0	0	4	0	5	0	0	0	3
2013-01-05	1	0	21	2	0	2	7	0	0	0	0	0	18	1	0	0	0	0	0	65	0	0	0	0	4	39	21	0	0	0	1	0	0	0	0	0	20	0	1	16	0	0	6	0	9	1	0	0	6
2013-01-06	4	0	12	0	0	0	8	0	0	0	0	0	13	1	0	0	0	0	0	50	0	0	0	0	1	13	11	0	0	0	0	0	0	0	0	0	53	1	0	16	0	0	0	0	5	0	0	0	1
2013-01-07	0	0	6	2	0	0	4	0	0	0	0	4	12	4	0	0	0	0	0	15	0	0	0	0	50	12	7	2	0	0	2	0	0	0	0	0	25	3	0	3	1	0	0	0	2	0	0	1	1
2013-01-08	4	0	15	2	1	0	8	0	0	0	0	5	68	3	0	0	0	0	0	80	0	0	0	0	14	11	20	2	0	0	0	0	0	2	0	0	51	0	2	20	0	0	5	0	2	0	2	0	2
2013-01-09	10	0	169	2	1	0	5	0	0	0	0	0	20	2	0	0	0	0	0	163	0	0	0	0	3	30	11	1	1	10	2	0	0	6	0	0	65	1	5	26	1	0	3	2	4	0	6	0	1
2013-01-10	4	0	156	5	0	2	133	0	0	0	0	64	64	5	0	0	0	0	0	49	0	0	0	0	1	19	28	0	0	8	15	1	3	1	0	0	70	14	1	17	0	0	7	13	6	1	6	0	2
2013-01-11	1	0	47	5	0	0	26	0	0	0	0	40	18	3	0	0	0	0	0	45	0	0	0	2	3	28	25	0	0	2	19	19	0	0	0	0	64	16	8	20	0	0	14	8	3	1	24	0	12
2013-01-12	1	0	13	7	0	0	12	0	0	0	0	18	150	4	0	0	0	0	0	32	0	0	0	1	2	8	27	1	0	0	1	45	0	3	0	0	39	3	1	16	0	0	3	0	1	4	4	2	1
2013-01-13	5	0	15	5	2	0	17	0	0	0	0	8	31	9	0	0	0	0	0	40	0	0	0	0	11	4	16	0	0	0	14	0	0	1	0	0	92	1	1	5	0	0	4	0	4	0	0	0	2
2013-01-14	1	0	7	2	0	0	13	0	0	0	0	3	25	15	0	0	0	0	0	25	0	0	0	0	0	13	32	0	0	10	4	3	0	3	0	0	90	2	4	4	0	0	1	0	2	2	12	0	4
2013-01-15	1	0	23	4	0	0	12	0	0	0	0	4	39	3	0	0	0	0	0	45	1	0	0	0	0	10	52	0	0	18	1	2	0	23	0	0	57	2	27	13	1	0	1	0	1	2	0	0	2
2013-01-16	4	0	53	6	0	0	12	0	0	0	0	2	24	11	0	0	0	0	0	65	0	0	0	3	4	10	55	2	2	3	1	3	0	12	0	0	170	6	13	15	0	0	1	0	2	0	0	0	2
2013-01-17	1	0	83	4	0	4	8	0	0	0	0	3	19	5	1	0	0	0	0	44	0	0	0	0	5	16	20	3	0	1	4	84	2	3	0	0	49	0	2	41	1	0	5	0	20	0	0	0	0
2013-01-18	4	0	29	3	0	0	2	0	0	0	0	1	13	3	0	0	0	0	0	44	0	0	0	0	1	12	33	2	0	7	3	47	1	0	0	0	39	3	3	45	0	0	3	0	5	1	0	0	3
2013-01-19	2	0	9	5	0	0	9	0	0	0	0	0	28	0	0	0	0	0	0	67	0	0	0	0	0	19	11	2	0	1	0	21	0	2	0	0	75	2	1	24	1	0	1	0	3	0	2	0	3
2013-01-20	3	0	5	6	0	0	7	0	0	0	0	1	9	3	0	0	0	0	0	47	0	0	0	1	0	7	13	0	0	2	5	11	0	1	0	0	28	2	1	11	0	0	2	0	0	1	0	0	1
2013-01-21	1	0	31	4	0	0	11	0	1	0	0	3	9	1	0	0	0	0	0	27	0	0	0	0	0	8	15	0	0	2	1	11	0	2	0	0	50	3	3	11	1	0	3	2	2	2	0	0	5
2013-01-22	11	0	11	13	0	0	24	0	0	0	0	2	13	1	0	0	0	0	0	35	0	0	0	0	2	20	37	3	0	4	2	24	0	1	0	0	38	2	13	10	0	0	5	2	6	3	0	0	5
2013-01-23	1	0	4	4	0	0	4	0	0	0	0	1	21	2	1	0	0	0	0	15	0	0	0	1	2	20	21	0	0	2	3	77	0	8	0	0	64	2	3	17	0	0	13	0	18	2	0	1	4
2013-01-24	3	0	11	5	0	0	6	0	0	0	0	2	28	11	0	0	0	0	0	51	0	0	0	0	1	26	67	1	0	2	0	102	0	1	0	0	49	1	13	15	0	0	19	0	2	0	2	0	8
2013-01-25	2	0	13	20	0	0	9	0	0	0	0	13	67	1	0	0	0	0	0	25	0	0	0	1	0	7	42	1	0	4	0	50	0	1	0	0	57	5	6	18	0	0	7	0	2	0	0	0	8
2013-01-26	4	0	5	22	0	0	26	0	0	0	0	2	10	2	0	0	0	0	0	23	0	0	0	2	2	6	36	0	0	0	14	2	0	5	0	0	26	1	28	53	0	0	1	0	6	0	0	1	3
2013-01-27	2	0	35	6	0	2	17	0	0	0	0	4	4	2	0	0	0	0	0	22	0	0	0	1	6	4	36	0	0	0	21	16	0	1	0	0	60	1	12	19	1	0	2	0	6	0	0	0	6
2013-01-28	0	0	10	1	0	2	16	0	14	0	0	0	15	0	0	0	0	0	0	28	1	0	0	0	1	27	22	0	0	0	0	1	0	7	0	0	37	3	2	35	0	0	5	3	3	0	0	0	2
2013-01-29	4	0	33	3	0	0	31	0	2	0	0	2	35	6	0	0	0	0	0	53	0	0	0	0	2	25	28	0	0	0	2	3	1	2	0	0	44	3	2	70	2	0	12	0	6	0	0	1	6
2013-01-30	0	0	9	3	0	0	21	0	2	0	0	1	18	5	2	0	0	0	0	63	0	0	0	2	1	8	22	0	0	3	0	4	2	7	0	0	126	9	7	53	2	0	14	0	5	1	0	0	8
2013-01-31	4	0	7	2	0	2	11	0	0	0	0	2	17	6	0	0	0	0	0	101	0	0	0	0	1	10	57	1	0	0	2	3	0	5	0	0	133	40	7	31	0	0	5	0	0	2	0	0	5
2013-02-01	3	0	44	2	0	0	13	0	0	0	0	1	27	3	0	0	0	0	0	20	0	0	0	0	7	19	41	3	0	7	2	0	3	3	0	0	38	0	0	9	0	0	2	0	2	1	0	0	3
2013-02-02	5	0	21	7	0	0	10	0	0	0	0	6	114	6	0	0	0	0	0	17	0	0	0	1	2	4	51	0	0	3	2	8	0	2	0	0	70	9	3	22	0	0	5	0	2	0	0	0	4
2013-02-03	3	0	8	4	0	0	40	0	0	0	0	2	26	2	0	0	0	0	0	11	0	0	0	0	1	16	59	0	0	0	0	9	1	1	0	0	45	1	2	19	0	0	15	0	1	1	2	0	1
2013-02-04	3	0	15	2	0	0	53	0	1	0	0	1	19	3	0	0	0	0	0	23	0	0	0	0	2	16	27	1	0	0	0	6	0	1	0	0	35	2	5	22	0	0	8	0	3	1	0	0	3
2013-02-05	10	0	7	9	1	0	7	0	1	0	0	6	8	3	0	0	0	0	0	33	0	0	0	0	1	22	38	1	0	0	4	9	0	0	0	0	30	1	19	46	1	0	2	0	3	1	0	0	14
2013-02-06	1	0	15	27	0	2	7	0	0	0	0	1	13	19	2	0	0	0	0	47	1	0	0	1	0	10	48	1	0	1	1	2	0	0	0	0	112	2	12	13	0	0	1	0	2	2	2	0	12
2013-02-07	1	0	16	4	0	0	21	0	0	0	0	23	20	2	0	0	0	0	0	22	0	0	0	0	0	2	37	1	0	0	5	5	1	0	0	0	51	4	37	37	1	0	9	0	6	0	2	0	3
2013-02-08	1	0	5	3	0	0	12	0	0	0	0	1	19	2	0	0	0	0	0	18	0	0	0	0	0	4	22	1	0	0	1	2	2	0	0	0	66	5	39	28	0	0	4	0	4	0	0	0	2
2013-02-09	0	0	21	2	0	0	24	0	0	0	0	2	55	2	0	0	0	0	0	28	0	0	0	0	0	3	85	0	0	2	1	7	0	4	0	0	57	4	105	30	1	0	2	0	3	0	0	0	1
2013-02-10	1	0	1	6	0	0	14	0	0	0	0	1	27	1	0	0	0	0	0	86	0	0	0	0	3	53	44	0	0	3	0	1	0	4	0	0	68	3	54	15	0	0	1	0	4	2	0	0	2
2013-02-11	0	0	1	2	0	0	26	2	0	0	0	2	10	2	0	0	0	0	0	27	0	0	0	0	1	22	30	1	0	1	0	1	0	0	0	0	118	3	61	13	0	0	10	0	3	0	0	0	6
2013-02-12	0	0	8	3	0	0	36	0	0	0	0	0	16	4	0	0	0	0	0	34	0	0	0	0	0	14	20	3	0	0	1	1	0	1	0	0	59	1	25	16	0	0	10	0	5	2	8	0	2
2013-02-13	1	0	1	5	0	0	54	0	0	0	0	1	15	4	0	0	0	0	0	21	0	0	0	0	2	8	43	4	0	1	2	0	0	1	0	0	94	3	61	9	1	0	7	0	2	0	0	0	5
2013-02-14	2	0	6	4	0	0	22	0	1	0	0	2	9	14	1	0	0	0	0	21	0	0	0	0	14	115	43	0	0	0	0	21	0	6	0	0	64	3	51	14	2	0	1	0	1	1	2	0	10
2013-02-15	1	0	15	5	0	0	12	0	0	0	0	0	9	3	0	0	0	0	0	24	0	0	0	1	0	27	41	0	0	1	2	25	0	4	0	0	101	0	52	11	1	0	1	0	0	4	2	0	6
2013-02-16	3	0	14	0	0	0	17	0	0	0	0	1	47	3	0	0	0	0	0	12	0	0	0	0	0	7	29	1	0	0	1	2	0	2	0	0	45	0	9	13	0	0	4	0	14	1	2	0	2
2013-02-17	0	0	0	0	0	0	0	0	0	0	0	0	0	0	0	0	0	0	0	0	0	0	0	0	0	0	0	0	0	0	0	0	0	0	0	0	0	0	0	0	0	0	0	0	0	0	0	0	0
2013-02-18	1	0	0	4	0	0	1	0	0	0	0	0	3	2	0	0	0	0	0	12	0	0	0	0	0	10	15	0	0	0	0	3	4	0	0	0	16	0	31	9	0	0	6	6	29	1	0	0	0
2013-02-19	5	0	6	10	2	2	16	0	0	0	0	1	18	2	0	0	0	0	0	78	0	0	0	1	1	11	85	1	0	2	1	14	1	0	0	0	52	3	40	16	3	0	1	0	7	1	0	0	2
2013-02-20	1	0	12	4	1	0	9	0	1	0	0	1	29	1	0	0	0	0	0	49	0	0	0	0	1	11	56	1	0	0	0	16	0	3	0	0	65	4	40	31	1	0	1	0	2	11	0	0	15
2013-02-21	4	0	32	2	1	0	15	0	0	0	0	0	25	6	0	0	0	0	0	41	0	0	0	0	2	33	32	0	0	0	0	25	0	1	0	0	61	3	17	25	0	0	3	0	2	7	0	0	5
2013-02-22	1	0	17	3	0	0	4	0	0	0	0	8	15	3	0	0	0	0	0	13	0	0	0	0	5	12	25	0	0	2	1	7	0	11	0	0	38	2	8	30	0	0	2	0	5	0	4	0	2
2013-02-23	2	0	4	9	0	2	12	0	0	0	0	6	70	1	0	0	0	0	0	40	0	0	0	0	1	38	50	2	0	0	0	4	1	12	0	0	41	0	20	50	1	0	1	0	7	1	0	0	17
2013-02-24	6	0	8	8	0	0	9	0	0	0	0	1	10	3	0	0	0	0	0	58	0	0	0	0	0	52	33	2	0	0	0	7	0	2	0	0	37	1	8	23	2	0	4	0	2	0	6	0	7
2013-02-25	8	0	6	0	0	2	5	0	0	0	0	10	5	2	0	0	0	0	0	41	0	0	0	0	2	16	92	1	0	2	1	13	0	0	0	0	47	1	9	12	2	0	3	0	0	5	0	0	2
2013-02-26	1	0	16	0	0	0	10	0	0	0	0	2	43	6	0	0	0	0	0	68	0	0	0	1	1	7	40	0	0	0	3	26	1	1	0	0	44	1	3	40	4	0	6	5	0	0	2	0	4
2013-02-27	12	0	3	2	0	0	6	1	0	0	0	2	16	9	0	0	0	0	0	36	1	0	0	1	1	9	148	1	0	1	1	41	0	2	0	0	74	2	13	17	0	0	0	0	3	1	0	0	8
2013-02-28	2	0	115	2	0	0	26	0	0	0	0	0	175	2	0	0	0	0	0	102	0	0	0	4	5	25	112	2	0	0	7	47	0	5	0	0	44	4	13	19	0	0	49	55	3	0	2	1	5
2013-03-01	7	0	57	12	0	0	9	0	0	0	0	2	27	0	0	0	0	0	0	41	0	0	0	1	4	13	47	1	0	1	1	8	0	4	0	0	64	3	6	15	0	0	10	6	1	0	4	0	6
2013-03-02	0	0	3	4	0	0	23	0	0	0	0	1	24	4	0	0	0	0	0	13	0	0	0	0	8	59	34	1	0	1	2	3	3	3	0	0	88	1	5	13	1	0	18	0	1	2	2	0	3
2013-03-03	4	0	15	1	0	2	4	0	0	0	0	0	21	0	0	0	0	0	0	39	0	0	0	0	23	54	23	0	0	0	0	2	0	0	0	0	58	2	1	8	0	0	30	2	1	0	0	0	1
2013-03-04	7	0	27	2	0	0	12	0	0	0	0	12	13	9	0	0	0	0	0	54	0	0	0	0	4	66	31	0	0	1	6	19	0	0	0	0	68	7	2	19	0	0	9	0	4	1	4	0	1
2013-03-05	4	0	23	6	0	2	18	0	0	0	0	3	65	9	0	0	0	0	0	138	0	0	0	1	6	64	59	1	0	6	25	15	1	0	0	0	74	7	2	32	1	0	6	0	16	8	2	0	3
2013-03-06	2	0	26	3	1	0	13	0	0	0	0	1	12	4	0	0	0	0	0	123	0	0	0	1	23	10	58	7	0	0	1	78	2	1	0	0	38	0	4	22	0	0	10	2	6	4	2	0	2
2013-03-07	4	0	16	3	0	0	9	0	0	0	0	0	9	5	0	0	0	0	0	71	0	0	0	2	8	14	51	3	0	0	1	7	0	0	0	0	51	3	0	9	0	0	6	0	18	2	0	0	3
2013-03-08	6	0	43	15	0	0	6	0	0	0	0	1	8	6	0	0	0	0	0	129	0	0	0	1	2	36	30	1	0	1	9	41	1	0	0	0	69	0	5	22	1	0	3	4	3	14	0	0	0
2013-03-09	2	0	28	2	1	0	9	0	0	0	0	2	100	4	0	0	0	0	0	86	0	0	0	0	1	152	16	0	0	0	0	6	0	3	0	0	55	0	2	23	0	0	3	2	2	0	0	1	8
2013-03-10	0	0	12	5	1	0	25	0	0	0	0	0	41	7	0	2	0	0	0	48	0	0	0	0	1	10	25	0	0	0	0	23	3	1	0	0	60	1	3	12	0	0	2	0	7	21	2	0	2
2013-03-11	3	0	27	2	1	0	20	1	0	0	0	2	61	5	0	0	0	0	0	67	0	0	0	0	0	22	35	5	0	14	2	12	7	0	0	0	70	2	3	22	1	0	1	0	37	3	0	0	1
2013-03-12	1	0	17	5	0	0	7	0	0	0	0	1	61	4	0	0	0	0	0	35	0	0	0	0	2	145	110	1	1	4	1	5	0	2	0	0	118	3	1	33	0	0	1	0	5	3	0	0	3
2013-03-13	9	0	10	34	0	0	15	1	0	0	0	4	28	6	0	0	0	0	0	111	0	0	0	1	0	113	55	0	0	2	1	5	2	1	0	0	61	4	2	19	1	0	3	0	16	8	0	0	1
2013-03-14	3	0	2	9	0	0	10	0	0	0	0	2	56	9	0	0	0	0	0	35	1	0	0	0	10	43	86	1	0	0	1	6	2	3	0	0	64	0	1	27	1	0	1	0	5	3	0	0	6
2013-03-15	1	0	13	7	0	0	6	1	1	0	0	1	24	2	2	2	0	0	0	135	0	0	0	0	11	40	27	0	0	0	3	2	5	6	0	0	51	3	0	11	0	0	5	0	1	1	0	0	0
2013-03-16	0	0	86	2	0	0	19	0	0	0	0	0	101	5	0	0	0	0	0	48	0	0	0	0	7	17	27	1	0	2	2	7	1	3	0	0	93	4	3	14	1	0	2	0	4	0	2	0	8
2013-03-17	8	0	6	5	0	0	11	0	0	0	0	2	84	4	0	0	0	0	0	36	0	0	0	0	7	17	29	1	0	0	1	5	0	0	0	0	37	2	10	41	0	0	0	0	4	1	2	0	8
2013-03-18	4	0	10	7	0	0	21	0	0	0	0	2	62	3	0	0	0	0	0	32	0	0	0	1	0	6	32	0	0	2	7	3	0	0	0	0	77	4	13	46	0	0	1	0	4	3	0	0	7
2013-03-19	14	0	9	22	0	2	18	0	0	0	0	2	42	10	0	0	0	0	0	60	0	0	0	0	4	17	40	0	0	4	1	7	2	4	0	0	69	17	35	35	1	0	4	0	3	0	2	0	19
2013-03-20	2	0	10	15	0	0	16	0	5	0	0	1	57	3	0	0	0	0	0	43	0	0	0	1	1	19	63	0	0	8	7	0	1	2	0	0	74	12	15	35	0	0	6	2	2	2	2	0	5
2013-03-21	1	0	4	16	0	0	9	1	0	0	0	2	39	12	0	0	0	0	0	51	1	0	0	0	1	18	41	3	0	6	1	89	0	0	0	0	111	17	8	25	1	0	4	2	2	0	0	0	3
2013-03-22	8	0	10	15	4	0	26	0	0	0	0	7	48	4	1	0	0	0	0	49	0	0	0	0	0	10	24	3	0	4	0	38	2	2	0	0	246	39	4	13	0	0	10	0	2	0	2	0	1
2013-03-23	5	0	8	9	2	0	25	0	0	0	0	4	39	2	0	0	0	0	0	38	0	0	0	0	0	23	41	0	0	0	0	51	0	1	0	0	94	10	1	16	0	0	4	0	6	0	4	0	4
2013-03-24	7	0	3	6	2	0	11	2	0	0	0	2	26	0	1	0	0	0	0	38	0	0	0	0	0	13	37	1	0	6	27	12	2	3	0	0	84	3	1	11	1	0	7	0	6	1	0	0	6
2013-03-25	7	0	2	6	0	10	7	1	0	0	0	17	30	2	2	0	0	0	0	46	0	0	0	0	12	15	31	0	0	3	27	14	0	0	0	0	63	5	0	27	1	0	16	0	5	1	4	0	2
2013-03-26	6	0	14	5	0	2	15	0	0	0	0	27	45	4	0	0	0	0	0	29	0	0	0	0	4	13	69	1	3	1	1	6	2	2	0	0	53	5	2	35	0	0	7	0	5	1	2	0	10
2013-03-27	1	0	32	10	2	0	44	0	0	1	0	12	22	10	3	0	0	0	0	23	0	0	0	0	0	5	174	0	0	1	14	8	0	1	0	0	54	0	1	5	0	0	1	0	17	0	0	0	1
2013-03-28	5	0	15	18	0	6	36	0	0	0	0	5	35	2	0	0	0	0	0	36	0	0	0	0	0	22	87	0	0	0	3	18	0	0	0	0	41	8	1	3	0	0	3	0	0	8	0	0	0
2013-03-29	2	0	13	1	0	2	19	0	1	0	0	5	15	14	1	0	0	0	0	62	0	0	0	0	0	15	31	0	0	0	1	3	0	1	0	0	103	7	2	4	0	0	0	0	1	9	0	0	2
2013-03-30	3	0	14	5	0	4	18	0	0	0	0	11	57	5	1	0	0	0	0	33	0	0	0	0	9	33	31	0	0	0	2	9	0	1	0	0	44	1	3	3	0	0	1	0	2	6	0	0	14
2013-03-31	6	0	4	2	0	8	12	0	0	0	0	4	29	4	0	0	0	0	0	20	0	0	0	0	5	29	61	0	0	0	0	5	0	7	0	0	158	17	3	12	1	0	0	0	3	21	0	0	5
2013-04-01	4	0	13	0	0	4	39	0	0	0	0	2	80	4	0	0	0	0	0	49	0	0	0	0	3	33	56	0	0	0	0	16	3	2	0	0	80	2	6	9	0	0	3	0	38	0	0	4	7
2013-04-02	1	0	15	1	0	0	51	0	0	0	0	4	56	1	0	0	0	0	0	40	0	0	0	0	0	7	97	0	0	0	1	8	2	3	0	0	98	7	20	21	0	0	3	0	9	6	0	0	0
2013-04-03	4	0	6	8	1	0	13	0	12	0	0	2	48	19	0	0	0	0	0	116	0	0	0	0	5	35	87	1	0	2	0	5	1	1	0	0	50	0	14	15	2	0	12	0	2	4	2	1	2
2013-04-04	1	0	6	4	1	0	15	0	1	0	0	1	116	9	1	0	0	0	0	71	0	0	0	0	0	8	71	0	0	2	4	4	7	0	0	0	95	4	12	23	3	0	2	0	35	1	2	0	4
2013-04-05	6	0	12	6	1	2	14	0	0	0	0	4	22	4	1	0	0	0	0	110	0	0	0	0	0	27	88	1	0	3	9	9	3	1	0	0	60	1	3	6	1	0	2	0	4	1	0	1	3
2013-04-06	4	0	14	8	0	0	20	0	0	0	0	6	63	30	0	0	0	0	0	83	0	0	0	0	0	43	108	0	3	2	1	11	1	2	0	0	66	10	1	20	0	0	1	0	5	0	2	0	5
2013-04-07	2	0	8	3	0	0	8	0	1	0	0	1	45	5	0	0	0	0	0	40	0	0	0	5	0	11	63	0	0	1	1	8	2	4	0	0	99	5	2	31	0	0	1	0	2	0	0	6	0
2013-04-08	4	0	10	14	0	0	76	2	2	0	0	7	45	2	0	0	0	0	0	266	0	0	0	3	2	21	59	1	0	9	1	16	2	6	0	0	174	6	46	16	1	0	6	0	7	0	2	1	1
2013-04-09	1	0	82	15	0	0	29	0	0	0	0	2	77	12	1	0	0	0	0	371	0	0	0	14	6	17	111	4	0	5	5	157	0	5	0	0	569	16	47	36	1	0	1	0	3	2	120	0	5
2013-04-10	3	0	104	2	0	2	13	0	0	0	0	4	70	7	1	0	0	0	0	122	0	0	0	29	8	202	60	1	0	5	15	33	0	0	0	0	142	1	22	27	0	0	9	0	7	1	4	0	4
2013-04-11	2	0	51	8	0	2	11	0	0	0	0	3	69	33	0	0	0	0	0	94	0	0	0	11	10	190	54	3	1	2	0	25	3	0	0	0	107	1	97	23	0	0	7	0	19	2	6	6	3
2013-04-12	7	0	27	7	0	0	40	0	1	0	0	11	48	9	1	0	0	0	0	63	0	0	0	2	0	243	147	3	0	2	0	98	2	0	0	0	106	2	14	18	1	0	19	0	16	4	10	0	5
2013-04-13	2	0	48	3	0	0	34	0	0	0	0	2	298	18	2	0	0	6	0	43	0	0	0	1	4	81	106	2	0	5	0	6	0	0	0	0	75	1	7	4	0	0	8	0	2	19	24	0	6
2013-04-14	1	0	98	2	3	0	24	0	0	0	0	1	615	5	0	4	0	0	0	52	0	0	0	0	5	28	61	4	1	0	0	56	0	0	0	0	186	0	0	253	0	0	10	2	4	6	52	3	2
2013-04-15	2	0	633	8	0	0	26	0	3	0	0	35	1333	2	2	0	0	0	0	298	0	0	0	9	24	135	91	2	3	1	7	37	7	0	0	0	138	5	4	69	3	0	10	6	8	1	32	0	22
2013-04-16	3	0	110	14	0	2	85	0	2	0	0	111	162	28	1	0	0	0	0	391	0	0	0	0	13	139	125	4	11	0	14	432	0	2	0	0	75	0	10	270	0	0	25	40	4	3	52	1	16
2013-04-17	25	0	83	9	0	6	45	1	2	0	0	23	59	20	1	0	0	0	0	303	0	0	0	9	11	168	127	1	0	10	15	355	1	6	0	0	135	2	24	110	47	0	2	2	8	6	32	0	19
2013-04-18	4	0	85	4	0	10	30	1	0	0	0	58	321	17	1	0	0	0	0	208	0	0	0	9	32	135	537	4	0	9	5	1097	1	1	0	0	131	0	20	78	1	0	12	0	11	3	12	0	11
2013-04-19	1	0	41	11	0	6	11	0	0	0	0	32	261	4	0	0	0	0	0	270	0	0	0	1	3	87	1462	0	1	1	4	288	2	6	0	0	329	5	5	53	1	0	6	4	15	1	8	0	4
2013-04-20	3	0	25	2	0	0	11	0	0	0	0	144	75	4	0	0	0	0	0	148	0	0	0	3	0	32	116	1	0	1	2	68	0	10	0	0	138	3	14	51	0	0	37	2	3	4	10	0	8
2013-04-21	2	0	13	5	0	0	20	0	0	0	0	192	61	5	0	0	0	0	0	432	0	0	0	13	68	86	65	1	0	0	193	55	11	5	0	0	103	1	8	23	5	0	390	0	10	2	0	0	12
2013-04-22	11	0	5	8	0	0	11	0	0	0	0	163	80	3	0	0	0	0	0	99	1	0	0	5	5	45	54	2	0	20	18	74	0	38	0	0	118	3	3	50	1	0	11	0	4	14	6	0	8
2013-04-23	9	0	25	7	0	0	24	0	0	0	0	76	83	11	1	0	0	0	0	190	0	0	0	13	0	65	50	1	0	4	3	138	25	6	0	0	149	4	6	34	1	0	15	4	3	27	10	0	5
2013-04-24	53	0	44	10	0	0	16	1	0	0	0	123	78	39	0	0	0	0	0	154	0	0	0	4	4	58	47	2	0	8	6	50	2	11	0	0	86	8	1	62	2	0	12	4	2	7	6	0	15
2013-04-25	9	0	45	3	0	0	13	0	0	0	0	35	146	11	0	8	0	2	0	109	0	0	0	2	2	33	72	4	0	4	3	61	4	6	0	0	86	12	24	31	0	0	7	9	8	2	0	0	5
2013-04-26	1	0	29	17	0	0	21	1	0	0	0	93	121	8	0	0	0	0	0	133	0	0	0	46	3	40	66	2	2	1	38	64	2	1	0	0	103	15	3	23	0	0	25	12	1	2	6	0	4
2013-04-27	2	0	47	16	0	0	5	0	1	0	0	44	174	9	0	2	0	0	0	115	0	0	0	16	6	56	58	3	0	3	28	36	0	1	0	0	58	3	8	23	0	0	36	0	3	17	2	0	23
2013-04-28	7	0	68	4	0	2	14	1	1	0	0	16	83	5	0	0	0	0	0	84	0	0	0	5	3	14	85	1	2	1	3	75	0	1	0	0	40	3	7	14	0	0	19	3	3	4	2	1	6
2013-04-29	6	0	74	2	0	0	16	0	0	0	0	21	119	2	1	0	0	0	0	179	0	0	0	2	0	49	77	3	0	5	4	50	3	18	0	0	68	9	22	54	1	0	23	0	9	0	2	0	9
2013-04-30	5	0	18	3	0	2	27	0	1	0	0	33	76	3	1	0	0	2	0	170	0	0	0	3	6	32	532	2	0	0	9	429	3	6	0	0	121	2	27	515	1	0	8	0	8	3	4	15	10
2013-05-01	7	0	21	18	1	0	8	0	0	0	0	40	107	2	1	0	0	0	0	186	0	0	0	20	97	16	38	0	1	1	13	1093	2	0	0	0	111	5	33	25	1	0	3	0	24	4	0	13	5
2013-05-02	14	0	48	17	1	0	7	0	0	0	0	67	129	2	0	0	0	0	0	78	8	0	0	5	5	21	104	1	0	5	2	451	0	7	0	0	73	8	53	16	2	0	9	6	8	1	0	0	4
2013-05-03	17	0	110	8	0	0	40	0	0	0	0	7	93	6	0	2	0	0	0	136	51	0	0	2	13	39	73	0	1	2	3	187	0	7	0	0	117	4	18	51	1	0	13	0	7	5	2	0	12
2013-05-04	18	0	87	19	0	0	33	0	0	0	0	2	132	6	0	2	0	0	0	84	2	0	0	0	5	76	40	0	0	1	2	100	3	3	0	0	87	2	2	54	7	0	13	0	27	0	0	1	7
2013-05-05	13	0	23	6	1	0	30	0	0	0	0	8	131	9	0	0	0	0	0	62	1	0	0	0	4	28	70	2	0	2	127	795	1	5	0	0	67	9	5	60	1	0	17	3	10	1	0	0	4
2013-05-06	7	0	138	9	0	0	37	1	0	0	0	8	111	6	0	0	0	0	0	147	0	0	0	0	6	15	113	3	0	3	71	198	10	8	0	0	122	4	17	89	6	0	21	0	9	1	0	0	8
2013-05-07	8	0	39	5	0	0	59	0	0	0	0	10	145	4	0	4	0	0	0	209	22	0	0	4	4	51	104	1	0	3	3	57	3	8	0	0	72	3	10	62	6	0	32	3	3	21	0	0	3
2013-05-08	26	0	26	8	0	2	34	0	0	0	0	28	98	3	0	2	0	0	0	143	0	0	0	0	6	63	126	2	0	4	1	39	5	2	0	0	114	10	33	23	9	0	10	3	4	9	6	0	5
2013-05-09	166	0	23	7	4	0	8	0	0	0	0	72	79	3	0	2	0	0	0	187	0	0	0	0	2	33	110	3	0	2	13	200	12	13	0	0	91	2	14	65	3	0	13	6	8	11	2	0	2
2013-05-10	86	0	12	5	1	2	3	0	0	0	0	12	82	6	0	0	0	0	0	118	0	0	0	5	2	58	112	3	0	6	13	33	1	7	0	0	99	6	23	23	8	0	17	0	4	1	0	1	2
2013-05-11	31	0	14	0	0	0	49	1	0	0	0	10	91	17	0	0	0	0	0	83	0	0	0	1	4	17	53	0	0	1	3	23	1	8	0	0	64	4	4	22	0	0	3	0	4	3	0	1	6
2013-05-12	11	0	12	9	0	0	9	0	0	0	0	4	38	16	0	0	0	0	0	56	0	0	0	1	0	17	25	5	0	0	3	9	0	35	0	0	89	0	5	23	6	0	7	0	18	1	2	0	4
2013-05-13	3	0	28	1	0	0	18	0	0	0	0	8	44	44	2	0	0	0	0	56	0	0	0	2	1	41	72	3	0	3	38	16	48	47	0	0	98	2	10	24	1	0	486	0	3	1	0	0	6
2013-05-14	0	0	3	23	0	0	8	0	2	0	0	12	12	2	1	2	0	0	0	137	0	0	0	0	0	31	75	2	0	15	3	12	4	13	0	0	31	2	10	15	6	0	69	3	1	1	2	0	5
2013-05-15	7	0	43	6	0	0	33	0	0	0	0	44	56	13	0	0	0	0	0	91	0	0	0	1	4	66	75	1	0	3	0	13	5	17	0	0	68	7	44	17	1	0	13	0	30	1	0	1	6
2013-05-16	8	0	27	8	0	0	32	0	0	0	0	18	37	4	0	0	0	0	0	97	1	0	0	2	13	10	69	5	1	29	8	51	4	15	0	0	61	1	94	32	2	0	21	2	8	1	2	0	8
2013-05-17	1	0	5	5	0	0	24	0	0	0	0	1	52	3	0	0	0	0	0	94	0	0	0	0	0	42	27	2	0	2	4	10	0	4	0	0	80	6	18	26	0	0	10	3	1	1	2	0	8
2013-05-18	0	0	0	0	0	0	1	0	0	0	0	0	4	0	0	0	0	0	0	8	5	0	0	0	0	0	0	0	0	0	0	1	0	1	0	0	1	0	0	3	0	0	3	0	0	0	0	0	0
2013-05-19	1	0	15	3	0	0	16	0	0	0	0	2	55	6	0	0	0	0	0	54	48	0	0	0	0	11	27	0	0	0	2	7	3	4	0	0	101	29	11	22	0	0	6	0	1	1	0	1	2
2013-05-20	2	0	10	6	0	0	4	0	0	0	0	1	94	0	0	0	0	0	0	57	5	0	0	2	2	20	94	0	0	1	2	8	3	3	0	0	146	21	21	37	0	0	16	2	7	0	0	1	5
2013-05-21	1	0	16	5	0	0	5	0	0	0	0	4	51	6	0	0	0	0	0	31	1	0	0	0	1	13	88	1	0	1	0	5	1	1	0	0	56	5	10	13	0	0	12	0	1	0	0	0	6
2013-05-22	3	0	3	2	2	0	4	0	0	0	0	2	24	13	0	0	0	0	0	37	0	0	0	0	3	9	86	0	0	0	1	2	0	39	0	0	57	5	14	73	0	0	10	0	5	0	0	0	2
2013-05-23	2	0	9	6	0	2	51	0	0	0	0	1	7	6	0	0	0	0	0	38	7	0	0	0	0	18	23	2	0	0	2	13	0	4	0	0	72	2	8	20	0	0	234	0	0	0	0	0	1
2013-05-24	1	0	4	1	0	0	50	0	0	0	0	6	18	10	0	0	0	0	0	37	1	0	0	2	1	5	29	0	0	1	5	7	0	1	0	0	39	1	18	6	1	0	8	0	1	1	0	1	13
2013-05-25	7	0	4	0	0	0	9	0	0	0	0	5	40	17	0	0	0	0	0	52	0	0	0	0	2	10	62	1	0	9	0	21	4	4	0	0	26	1	5	8	0	0	8	4	1	0	0	0	10
2013-05-26	4	0	3	1	0	0	5	0	0	0	0	6	17	3	0	0	0	0	0	75	0	0	0	0	1	15	39	1	0	41	0	3	1	0	0	0	23	1	7	11	0	0	5	2	4	2	0	0	5
2013-05-27	1	0	6	0	0	0	6	0	0	0	0	6	32	2	0	0	0	0	0	116	1	0	0	0	0	10	31	2	0	24	2	8	0	2	0	0	33	6	1	7	1	0	18	2	2	1	2	0	10
2013-05-28	1	0	14	4	1	0	2	0	0	0	0	4	10	7	0	0	0	0	0	97	0	0	0	0	1	4	25	3	0	5	0	8	2	1	0	0	108	2	4	10	0	0	5	0	7	2	2	5	1
2013-05-29	7	0	16	7	0	0	10	1	0	0	0	3	53	6	0	0	0	0	0	210	0	0	0	0	0	5	36	1	0	3	0	13	0	1	0	0	64	12	14	18	1	0	24	0	6	1	0	3	7
2013-05-30	4	0	11	9	0	0	15	0	0	0	0	21	21	8	1	0	0	0	0	61	0	0	0	1	1	10	19	3	0	6	3	11	3	0	0	0	79	3	22	19	0	0	8	0	9	1	0	0	1
2013-05-31	1	0	1	10	0	0	9	0	5	0	0	11	34	1	0	0	0	0	0	43	1	0	0	9	2	21	14	0	0	1	4	9	1	5	0	0	50	5	7	39	1	0	7	0	3	0	0	0	12
2013-06-01	2	0	9	3	0	0	7	0	1	0	0	5	55	2	0	0	0	0	0	28	0	0	0	1	3	24	19	0	0	0	12	5	1	2	0	0	60	5	6	24	0	0	8	0	4	0	0	0	7
2013-06-02	4	0	7	2	0	0	14	0	0	0	0	0	19	5	0	0	0	0	0	52	0	0	0	0	1	44	10	1	0	0	10	2	0	3	0	0	34	0	2	24	0	0	42	0	1	0	0	0	3
2013-06-03	0	0	1	3	2	0	4	0	0	0	0	7	30	3	0	2	0	0	0	65	0	0	0	1	0	21	21	2	0	2	0	2	1	3	0	0	34	4	1	13	0	0	12	0	3	0	0	0	4
2013-06-04	2	0	5	7	0	0	18	0	0	0	0	10	30	3	0	0	0	0	0	84	3	0	0	0	1	14	28	3	0	8	4	42	0	1	0	0	53	7	9	21	2	0	12	2	3	2	0	0	5
2013-06-05	3	0	6	11	0	2	12	0	0	0	0	3	34	6	0	0	0	0	0	42	2	0	0	1	0	20	37	1	1	1	9	7	2	4	0	0	92	3	9	135	2	0	13	2	0	1	0	0	13
2013-06-06	4	0	26	10	1	10	10	0	0	0	0	2	36	3	0	0	0	0	0	44	1	0	0	1	0	10	19	4	0	0	11	2	3	0	0	0	61	1	16	27	0	0	8	0	7	5	0	0	12
2013-06-07	7	0	34	4	0	0	5	0	0	0	0	5	15	1	0	0	0	0	0	47	1	0	0	1	0	5	39	1	0	0	12	0	1	4	0	0	64	3	11	17	1	0	4	0	2	2	2	0	6
2013-06-08	2	0	14	5	0	2	2	0	0	0	0	0	6	3	0	0	0	0	0	16	0	0	0	0	1	13	36	0	0	0	0	0	0	1	0	0	53	3	1	20	0	0	2	2	19	2	0	0	6
2013-06-09	0	0	8	3	0	0	4	0	0	0	0	0	14	5	0	0	0	0	0	13	0	0	0	0	0	23	21	0	0	0	0	8	6	1	0	0	31	3	1	11	0	0	2	0	2	0	0	0	1
2013-06-10	3	0	20	4	0	0	9	0	0	0	0	1	31	4	0	0	0	0	0	42	0	0	0	2	2	5	50	0	0	1	0	17	0	0	0	0	71	2	15	18	3	0	6	0	0	0	0	0	2
2013-06-11	1	0	6	1	0	0	3	0	0	0	0	0	14	1	0	0	0	0	0	35	0	0	0	2	1	9	7	1	0	5	2	6	2	4	0	0	31	0	15	8	2	0	2	0	1	0	0	0	9
2013-06-12	5	0	12	4	0	0	3	0	0	0	0	0	73	1	0	0	0	0	0	32	1	0	0	1	1	17	16	1	0	1	5	11	0	1	0	0	25	0	16	26	2	0	1	3	1	0	0	0	5
2013-06-13	1	0	18	15	0	0	6	0	0	0	0	0	50	9	0	0	0	0	0	64	1	0	0	0	0	18	28	1	0	5	10	6	0	7	0	0	52	2	7	27	0	0	7	0	1	1	4	0	7
2013-06-14	0	0	2	0	0	0	0	0	0	0	0	0	4	0	0	0	0	0	0	17	0	0	0	0	0	3	1	0	0	0	1	0	2	0	0	0	13	0	1	1	0	0	1	0	0	0	0	0	1
2013-06-15	1	0	10	5	3	0	6	0	0	0	0	27	22	24	0	0	0	0	0	124	0	0	0	2	0	16	99	2	0	4	5	5	2	7	0	0	65	0	3	17	0	0	5	5	8	3	0	0	1
2013-06-16	4	0	3	3	0	0	3	0	0	0	0	14	17	2	0	0	0	0	0	56	0	0	0	0	3	6	11	0	0	0	0	3	3	5	0	0	88	1	4	17	0	0	3	0	1	0	4	0	1
2013-06-17	1	0	11	2	0	0	17	0	0	0	0	0	7	5	0	0	0	0	0	72	0	0	0	0	0	48	10	0	0	0	4	0	0	7	0	0	60	2	4	13	0	0	14	3	1	1	0	0	17
2013-06-18	0	0	14	7	1	0	9	0	0	0	0	2	19	11	0	0	0	0	0	89	0	0	0	1	0	41	17	1	0	0	0	4	2	4	0	0	67	1	15	25	0	0	21	0	0	0	2	0	9
2013-06-19	2	0	2	0	0	2	4	0	0	0	0	5	5	1	0	0	0	0	0	24	0	0	0	0	1	2	15	1	0	0	1	12	1	3	0	0	15	0	3	12	0	0	0	0	7	4	0	0	1
2013-06-20	3	0	6	0	0	0	12	0	0	1	0	4	12	17	0	0	0	0	0	38	0	0	0	3	1	13	20	1	0	1	1	2	0	1	0	0	34	6	8	20	0	0	15	0	0	1	0	0	4
2013-06-21	5	0	22	5	1	0	7	0	0	0	0	3	8	3	0	0	0	0	0	41	0	0	0	1	9	17	28	2	0	1	1	14	0	5	0	0	72	1	15	37	0	0	22	0	1	1	4	0	5
2013-06-22	0	0	7	10	0	2	3	0	0	0	0	0	30	1	0	0	0	0	0	21	0	0	0	0	0	9	20	0	0	0	0	5	0	4	0	0	14	0	15	15	0	0	8	0	0	2	0	0	1
2013-06-23	0	0	172	7	0	8	8	0	0	0	0	0	14	8	0	0	0	0	0	16	0	0	0	0	2	6	13	0	0	0	0	9	0	3	0	0	20	1	13	20	0	0	3	0	1	0	0	0	2
2013-06-24	1	0	40	18	0	0	98	0	1	0	0	2	23	0	0	0	0	0	0	28	0	0	0	0	2	17	9	4	0	1	26	10	0	16	0	0	31	1	4	31	0	0	1	3	1	0	2	0	2
2013-06-25	3	0	7	2	0	0	22	0	0	0	0	0	26	0	0	0	0	0	0	40	0	0	0	0	4	10	43	2	0	11	5	2	1	1	0	0	39	4	17	11	0	0	5	0	3	0	0	0	2
2013-06-26	7	0	21	7	1	0	8	0	0	0	0	4	20	7	0	0	0	0	0	48	0	0	0	0	0	20	23	0	0	2	13	11	1	3	0	0	42	6	9	43	0	0	1	0	1	0	0	0	2
2013-06-27	2	0	11	4	0	0	5	0	0	0	0	2	18	2	0	0	0	0	0	45	0	0	0	0	3	12	12	0	0	0	2	14	0	0	0	0	60	3	2	36	0	0	10	0	1	0	0	0	10
2013-06-28	1	0	7	1	0	4	6	0	0	0	0	1	9	1	0	0	0	0	0	18	0	0	0	0	0	13	5	4	0	3	0	5	0	1	0	0	32	0	1	14	0	0	1	0	1	2	0	0	1
2013-06-29	0	0	12	3	0	4	7	0	0	0	0	2	20	1	0	0	0	0	0	43	0	0	0	0	5	10	33	1	0	1	0	7	0	3	0	0	45	6	2	20	0	0	0	0	9	2	0	0	3
2013-06-30	9	0	21	3	2	0	6	0	0	0	0	2	3	3	0	0	0	0	0	17	4	0	0	0	2	6	27	0	0	0	0	0	0	2	0	0	43	3	2	27	0	0	9	0	0	0	0	0	5
2013-07-01	0	0	5	1	1	2	2	0	0	0	0	0	10	0	0	0	0	0	0	118	0	0	0	0	0	3	7	3	0	4	0	10	0	1	0	0	10	2	5	6	0	0	1	0	1	2	0	0	6
2013-07-02	1	0	22	6	0	4	19	0	0	0	0	3	24	2	0	0	0	0	0	67	0	0	0	1	2	12	31	12	1	4	4	13	2	1	0	0	56	15	9	33	0	0	13	0	3	2	0	0	14
2013-07-03	3	0	17	5	0	2	19	0	2	0	0	4	24	4	1	0	0	0	0	75	1	0	0	0	2	5	25	3	0	4	1	223	4	4	0	0	74	4	2	63	0	0	10	4	1	1	2	1	2
2013-07-04	2	0	31	2	0	0	15	0	2	0	0	1	16	2	0	0	0	0	0	30	0	0	0	1	2	11	19	1	0	6	0	195	1	1	0	0	80	12	13	31	1	0	4	8	1	0	0	0	14
2013-07-05	0	0	19	10	0	0	6	0	0	0	0	30	148	8	0	0	0	0	0	30	0	0	0	0	6	29	17	0	0	1	1	41	0	4	0	0	45	1	9	34	0	0	2	4	2	2	0	0	4
2013-07-06	2	0	11	9	0	0	31	0	0	0	0	7	44	2	0	0	0	0	0	23	0	0	0	2	1	23	57	4	0	0	3	24	4	7	0	0	38	4	2	57	1	0	4	0	0	3	0	0	4
2013-07-07	1	0	5	5	0	2	47	0	0	0	0	0	23	4	0	0	0	0	0	41	0	0	0	0	0	25	21	1	0	2	0	3	1	4	0	0	70	3	6	39	0	0	3	0	4	0	2	0	6
2013-07-08	9	0	19	3	0	0	25	0	0	0	0	1	35	0	1	0	0	0	0	33	0	0	0	0	2	6	27	3	0	2	3	10	0	2	0	0	32	3	14	36	0	0	6	0	4	0	0	1	5
2013-07-09	4	0	26	7	0	8	18	0	0	0	0	2	28	0	0	0	0	0	0	56	0	0	0	0	3	22	26	2	0	3	3	11	0	2	0	0	49	5	17	56	0	0	12	0	5	5	0	0	20
2013-07-10	3	0	8	7	0	0	6	0	0	0	0	2	27	6	1	0	0	0	0	60	0	0	0	0	0	28	35	1	0	2	3	11	4	3	0	0	55	3	20	34	3	0	8	0	2	2	2	0	18
2013-07-11	1	0	11	10	0	0	7	0	0	0	0	1	27	4	0	0	0	0	0	115	0	0	0	0	1	19	84	2	0	1	3	15	2	12	0	0	83	15	5	25	4	0	2	0	1	1	0	0	4
2013-07-12	3	0	17	9	0	0	9	0	0	0	0	2	21	15	0	0	0	0	0	83	0	0	0	0	2	12	20	0	0	0	2	11	0	2	0	0	28	2	6	18	0	0	0	0	1	0	0	2	0
2013-07-13	1	0	21	12	0	0	7	0	0	0	0	5	33	4	0	0	0	0	0	27	0	0	0	0	0	3	16	1	0	1	4	1	1	0	0	0	18	0	7	9	0	0	1	0	7	0	0	1	1
2013-07-14	0	0	4	3	6	0	2	0	0	0	0	0	7	1	0	0	0	0	0	22	0	0	0	1	0	1	12	0	0	1	0	1	1	1	0	0	15	1	15	15	0	0	0	0	2	1	0	0	1
2013-07-15	0	0	13	4	1	0	5	0	0	0	0	0	11	6	0	0	0	0	0	11	0	0	0	0	0	13	7	1	0	0	0	102	0	0	0	0	25	1	6	6	0	0	2	2	0	0	0	0	4
2013-07-16	1	0	83	6	1	0	11	0	0	0	0	0	13	4	0	0	0	0	0	33	0	0	0	3	1	8	16	1	0	0	6	26	0	1	0	0	68	0	10	20	0	0	3	0	21	1	0	1	59
2013-07-17	0	0	26	5	0	0	4	0	0	0	0	0	3	4	0	0	0	0	0	59	0	0	0	5	0	16	14	0	0	0	0	5	0	0	0	0	23	3	5	16	0	0	2	0	3	0	0	0	18
2013-07-18	2	0	4	5	0	0	9	1	0	0	0	0	16	0	0	0	0	0	0	34	0	0	0	2	0	3	7	2	0	0	0	3	0	2	0	0	27	6	2	16	0	0	5	0	1	0	0	0	1
2013-07-19	1	0	8	9	1	2	5	0	0	0	0	1	8	0	0	0	0	0	0	31	0	0	0	0	1	10	10	1	0	1	0	6	1	4	0	0	14	0	3	23	0	0	2	0	1	0	0	0	0
2013-07-20	0	0	4	4	0	0	10	0	0	0	0	3	13	0	0	0	0	0	0	14	0	0	0	1	2	6	9	3	1	0	0	21	0	0	0	0	37	1	3	11	1	0	1	0	1	0	0	0	1
2013-07-21	4	0	3	3	0	0	7	0	0	0	0	0	4	4	0	0	0	0	0	23	0	0	0	1	1	3	4	1	0	1	0	21	0	4	0	0	26	3	1	17	0	0	1	0	2	0	2	0	2
2013-07-22	2	0	6	3	0	0	6	0	0	0	0	3	16	1	0	0	0	0	0	24	0	0	0	0	2	14	22	0	0	1	0	22	1	0	0	0	30	4	1	49	0	0	3	0	0	1	0	0	4
2013-07-23	1	0	1	1	0	0	3	0	0	0	0	1	4	1	0	0	0	0	0	18	0	0	0	0	1	2	37	0	0	1	0	2	3	2	0	0	29	2	4	18	0	0	2	0	3	1	0	0	1
2013-07-24	4	0	9	2	0	0	14	0	0	0	0	2	6	0	0	0	0	0	0	20	0	0	0	0	2	11	9	0	0	0	1	4	0	1	0	0	45	0	6	22	0	0	2	2	0	0	0	0	1
2013-07-25	3	0	1	6	0	0	100	0	0	0	0	1	13	3	0	0	0	0	0	18	0	0	0	0	1	4	17	3	0	0	2	2	1	5	0	0	44	4	3	26	0	0	0	0	9	1	0	0	5
2013-07-26	5	0	6	6	0	0	46	0	0	0	0	0	12	0	0	0	0	0	0	39	0	0	0	0	2	4	15	0	0	2	2	4	0	2	0	0	72	2	2	28	0	0	5	0	5	6	0	0	1
2013-07-27	5	0	9	10	0	0	18	0	0	0	0	0	9	5	0	0	0	0	0	24	0	0	0	0	1	3	17	0	0	0	0	6	2	0	0	0	40	3	1	10	0	0	3	4	1	1	0	0	2
2013-07-28	0	0	5	5	0	0	17	0	0	0	0	0	13	5	0	0	0	0	0	28	0	0	0	0	3	6	8	1	0	0	1	1	0	1	0	0	23	0	0	14	0	0	4	8	1	5	0	0	0
2013-07-29	0	0	6	5	0	0	32	0	0	0	0	8	5	5	1	0	0	0	0	9	0	0	0	0	5	4	28	1	1	0	1	2	0	4	0	0	34	3	1	16	0	0	2	2	4	1	2	0	1
2013-07-30	1	0	4	6	0	0	24	0	1	0	0	3	2	3	0	0	0	0	0	37	0	0	0	4	0	29	22	3	0	0	1	2	0	2	0	0	25	4	2	33	0	0	13	16	4	6	0	0	6
2013-07-31	0	0	21	1	0	0	32	0	0	0	0	4	22	2	1	0	0	0	0	53	0	0	0	3	0	13	11	0	0	2	0	4	0	0	0	0	36	1	2	16	0	0	13	14	0	5	0	0	3
2013-08-01	5	0	20	2	0	0	27	0	0	0	0	0	24	3	0	0	0	0	0	17	0	0	0	5	1	16	92	0	0	1	2	2	0	1	0	0	61	25	1	14	0	0	3	5	2	0	2	0	1
2013-08-02	1	0	8	6	0	2	10	0	0	0	0	5	12	3	0	0	0	0	0	14	0	0	0	0	1	0	9	1	0	0	1	2	1	0	0	0	30	17	2	12	0	0	0	0	0	2	0	0	1
2013-08-03	0	0	4	5	1	2	18	0	1	0	0	3	27	5	0	0	0	0	0	20	0	0	0	0	3	8	11	1	0	0	2	5	0	1	0	0	41	5	3	47	1	0	2	3	19	0	0	0	4
2013-08-04	4	0	10	7	0	0	4	0	8	0	0	2	18	6	0	0	0	0	0	18	0	0	0	0	1	3	9	2	0	0	0	7	0	0	0	0	39	4	4	30	0	0	1	0	3	0	0	0	2
2013-08-05	0	0	6	2	0	0	13	0	0	0	0	5	43	2	0	0	0	0	0	18	0	0	0	0	1	14	12	1	0	1	0	4	1	0	0	0	36	1	0	136	0	0	4	0	1	0	0	0	1
2013-08-06	1	0	0	0	0	0	1	0	0	0	0	0	0	0	0	0	0	0	0	8	0	0	0	0	0	2	2	0	0	1	0	0	0	0	0	0	3	0	0	25	0	0	0	0	0	0	0	0	1
2013-08-07	3	0	10	3	0	0	17	0	0	0	0	4	499	4	0	0	0	0	0	88	0	0	0	0	0	6	22	1	0	1	0	5	2	0	0	0	42	3	3	72	0	0	4	0	0	0	2	0	3
2013-08-08	1	0	12	1	0	0	2	0	0	0	0	1	4	0	0	0	0	0	0	28	0	0	0	0	0	2	9	1	0	1	1	0	0	1	0	0	14	0	0	31	0	0	12	2	0	0	0	0	1
2013-08-09	0	0	14	3	1	0	9	0	0	0	0	2	4	0	0	0	0	0	0	22	0	0	0	0	0	10	29	1	0	1	0	1	0	0	0	0	31	1	1	369	1	0	5	3	1	1	0	0	3
2013-08-10	1	0	6	2	0	0	27	0	0	0	0	5	5	1	0	0	0	0	0	25	0	0	0	0	0	3	17	0	0	0	3	1	1	6	0	0	12	0	0	62	0	0	3	0	0	0	0	0	1
2013-08-11	0	0	8	1	0	0	76	0	0	0	0	0	34	2	0	0	0	0	0	18	0	0	0	1	0	0	21	0	0	0	3	1	0	0	0	0	11	0	2	35	0	0	170	0	0	0	0	0	0
2013-08-12	3	0	3	2	0	2	33	0	0	0	0	0	8	1	0	0	0	0	0	12	0	0	0	0	0	3	91	0	0	0	0	0	0	0	0	0	31	1	0	32	0	0	1	0	3	1	0	0	2
2013-08-13	0	0	11	3	0	0	35	0	0	0	0	5	15	1	0	0	0	0	0	29	1	0	0	1	0	3	30	1	0	0	1	2	4	3	0	0	33	5	0	33	0	0	2	0	0	0	0	0	0
2013-08-14	0	0	2	0	0	0	3	0	0	0	0	0	6	0	0	0	0	0	0	10	0	0	0	0	0	2	6	0	0	1	0	4	0	1	0	0	4	0	0	19	0	0	1	0	0	0	0	0	0
2013-08-15	1	0	5	1	0	0	12	0	0	0	0	0	15	2	0	0	0	0	0	33	0	0	0	1	2	7	22	1	0	1	1	3	0	0	0	0	41	7	1	25	0	0	2	0	0	0	2	0	6
2013-08-16	3	0	0	1	0	0	6	0	0	0	0	1	4	3	0	0	0	0	0	21	0	0	0	0	0	2	11	1	0	0	4	6	1	1	0	0	19	0	1	36	0	0	0	0	0	0	0	0	1
2013-08-17	2	0	3	0	0	0	12	0	0	0	0	0	24	1	0	0	0	0	0	18	0	0	0	6	1	2	7	1	0	9	1	1	0	1	0	0	13	0	3	20	0	0	1	0	1	0	0	0	1
2013-08-18	0	0	1	0	0	0	8	0	0	0	0	0	8	0	0	0	0	0	0	6	0	0	0	4	0	1	3	0	0	1	0	0	0	0	0	0	8	1	14	7	0	0	0	0	0	0	0	0	0
2013-08-19	1	0	0	0	0	0	0	0	0	0	0	0	1	0	0	0	0	0	0	4	0	0	0	0	1	4	11	0	0	4	2	0	0	0	0	0	8	2	0	6	0	0	3	0	0	0	0	0	0
2013-08-20	2	0	9	2	0	0	24	0	1	0	0	6	17	2	0	0	0	0	0	24	0	0	0	0	0	12	53	0	0	42	2	7	3	10	0	0	67	5	15	64	0	0	3	0	18	1	2	1	3
2013-08-21	0	0	1	4	0	0	19	0	0	0	0	2	11	2	0	0	0	0	0	8	0	0	0	0	1	5	24	1	0	19	4	5	2	5	0	0	42	4	1	19	0	0	1	3	2	0	0	0	2
2013-08-22	1	0	3	1	0	0	15	0	0	0	0	1	31	1	0	0	0	0	0	11	0	0	0	3	0	3	14	1	0	9	2	155	1	0	0	0	14	2	1	14	1	0	3	3	1	1	0	0	0
2013-08-23	0	0	7	3	0	0	9	0	0	0	0	0	18	5	0	0	0	0	0	22	0	0	0	1	1	1	35	0	0	5	1	5	2	2	0	0	23	1	3	16	0	0	1	0	5	0	0	0	1
2013-08-24	0	0	8	2	0	0	3	0	24	0	0	1	7	2	0	0	0	2	0	15	0	0	0	2	0	14	27	2	0	7	0	31	2	6	0	0	23	0	3	28	0	0	3	0	1	3	0	0	2
2013-08-25	1	0	8	2	0	0	20	0	4	0	0	0	677	5	0	0	0	0	0	16	0	0	0	0	2	29	40	0	0	17	0	9	0	3	0	0	28	2	4	27	0	0	2	0	0	0	2	0	2
2013-08-26	1	0	7	3	0	2	33	0	9	0	0	3	82	0	0	0	0	0	0	31	0	0	0	0	1	14	82	1	0	16	0	19	0	0	0	0	37	2	8	29	1	0	704	0	1	0	2	0	3
2013-08-27	0	0	6	6	0	0	32	0	9	0	0	1	37	0	0	0	0	0	0	20	0	0	0	0	5	23	54	1	0	15	4	18	0	1	0	0	53	3	1	19	2	0	6	0	1	2	0	0	7
2013-08-28	7	0	8	2	0	0	10	0	15	0	0	0	26	0	0	0	0	0	0	33	0	0	0	0	10	42	68	0	0	14	13	19	10	0	0	0	59	0	2	29	0	0	11	3	1	0	0	0	5
2013-08-29	4	0	6	3	0	0	8	0	6	0	0	3	23	0	0	0	0	0	0	33	0	0	0	1	5	13	52	0	0	14	1	25	6	6	0	0	82	5	2	24	1	0	2	0	1	1	10	0	5
2013-08-30	1	0	10	1	1	0	12	0	39	0	0	1	10	2	1	0	0	0	0	82	0	0	0	0	2	15	18	0	0	12	1	31	3	9	0	0	50	6	4	24	2	0	7	0	2	2	4	0	3
2013-08-31	0	0	2	2	0	0	15	0	33	0	0	1	1	1	0	0	0	0	0	23	0	0	0	0	1	6	29	0	0	3	1	20	0	0	0	0	34	1	3	16	0	0	4	0	1	1	0	0	6
2013-09-01	6	0	3	2	0	0	6	0	13	0	0	0	6	3	0	0	0	0	0	34	0	0	0	0	0	4	26	0	0	6	3	20	0	0	0	0	21	0	8	17	0	0	4	0	0	4	0	0	2
2013-09-02	1	0	13	7	0	0	7	1	14	0	0	1	5	2	0	0	0	0	0	30	0	0	0	0	0	14	27	1	0	4	2	50	1	0	0	0	59	0	9	12	0	0	0	0	6	4	0	0	2
2013-09-03	3	0	15	5	0	0	6	1	23	0	0	1	123	4	0	0	0	0	0	42	0	0	0	0	0	21	146	1	0	4	0	47	2	2	0	0	123	7	4	26	1	0	2	3	16	2	2	0	5
2013-09-04	3	0	22	2	0	0	12	0	20	0	0	0	63	8	0	0	0	0	0	37	0	0	0	1	3	21	146	2	0	13	6	33	11	7	0	0	73	2	5	27	1	0	0	0	0	3	0	0	12
2013-09-05	2	0	4	1	0	0	2	0	0	0	0	0	1	1	0	0	0	0	0	12	1	0	0	0	0	4	25	0	0	6	4	5	1	0	0	0	16	1	4	9	0	0	1	0	0	2	0	0	8
2013-09-06	1	0	8	6	0	2	14	0	12	1	0	0	16	2	0	0	0	0	0	37	0	0	0	0	1	10	30	0	0	6	0	12	3	0	0	0	47	6	4	12	0	0	7	0	1	1	0	0	4
2013-09-07	12	0	3	3	0	0	8	0	18	0	0	1	20	2	0	0	0	0	0	62	0	0	0	0	1	6	19	0	0	5	1	12	2	1	0	0	45	4	4	17	0	0	22	4	2	2	0	0	3
2013-09-08	3	0	10	4	0	0	17	0	13	0	0	0	12	1	0	0	0	0	0	34	0	0	0	0	1	5	19	1	0	1	0	8	4	1	0	0	30	2	5	36	0	0	3	0	0	2	0	0	4
2013-09-09	0	0	1	0	1	0	2	0	0	0	0	0	1	0	0	0	0	0	0	0	0	0	0	0	0	1	0	1	0	0	0	0	0	0	0	0	0	0	0	2	0	0	0	0	0	0	0	0	2
2013-09-10	7	0	9	4	0	0	7	0	4	0	0	0	5	1	0	0	0	0	0	27	0	0	0	0	2	6	19	2	0	1	5	3	0	1	0	0	34	6	3	7	0	0	1	3	1	1	0	0	0
2013-09-11	8	0	9	4	0	4	12	2	2	0	0	1	12	6	0	0	0	0	0	61	0	0	0	2	5	11	36	1	0	3	4	14	0	1	0	0	91	7	17	41	0	0	3	3	15	3	0	0	9
2013-09-12	4	0	6	1	0	2	28	0	3	0	0	1	24	13	0	0	0	0	0	44	1	0	0	3	5	28	15	2	0	9	1	31	1	11	0	0	84	19	11	27	4	0	1	0	5	1	0	0	6
2013-09-13	10	0	41	4	0	0	13	0	8	0	0	4	810	0	0	0	0	0	0	36	1	0	0	1	9	14	45	2	0	12	2	7	4	3	0	0	123	4	12	52	8	0	4	0	2	0	0	0	19
2013-09-14	1	0	26	9	0	2	18	0	5	0	0	2	795	1	0	0	0	0	0	68	0	0	0	0	3	4	22	1	0	6	1	6	3	3	0	0	55	2	4	16	3	0	7	0	1	9	0	0	5
2013-09-15	3	0	17	3	0	0	18	0	4	0	0	2	38	0	0	0	0	0	0	61	0	0	0	0	3	9	14	0	0	3	0	6	3	0	0	0	29	3	4	24	0	0	3	3	1	9	0	0	3
2013-09-16	1	0	1	6	0	0	3	0	0	0	0	0	3	0	0	0	0	0	0	15	0	0	0	0	0	10	7	0	0	0	0	1	0	2	0	0	6	0	4	14	0	0	0	0	0	0	0	0	0
2013-09-17	2	0	2	1	0	0	10	0	0	0	0	3	389	9	0	0	0	0	0	29	0	0	0	0	3	16	26	1	0	7	0	0	1	3	0	0	88	14	8	14	1	0	10	0	3	1	0	0	751
2013-09-18	6	0	14	25	0	0	6	0	0	0	0	2	26	4	0	0	0	0	0	22	0	0	0	0	0	6	18	0	0	7	10	7	0	4	0	0	76	10	10	24	1	0	3	0	1	0	2	0	40
2013-09-19	36	0	40	24	0	0	20	0	4	0	0	0	38	12	0	0	0	0	0	110	2	0	0	12	2	38	60	2	0	26	18	14	0	2	0	0	164	12	44	108	0	0	6	0	6	8	0	0	34
2013-09-20	0	0	1	0	0	0	5	0	0	0	0	0	3	0	0	0	0	0	0	3	0	0	0	0	0	1	4	1	0	3	0	1	0	0	0	0	7	0	0	4	0	0	0	0	0	0	0	0	1
2013-09-21	7	0	3	16	0	0	6	0	0	0	0	1	17	4	0	0	0	0	0	19	0	0	0	0	5	4	24	0	0	2	2	3	0	1	0	0	57	4	1	18	0	0	746	0	3	2	0	0	1
2013-09-22	4	0	4	3	0	0	14	0	0	0	0	0	17	2	0	0	0	0	0	58	0	0	0	0	0	2	17	0	0	6	7	4	0	1163	0	0	71	2	2	18	1	0	750	0	3	0	2	0	4
2013-09-23	3	0	11	1	0	4	14	0	2	0	0	1	24	8	0	0	0	0	0	75	0	0	0	0	3	11	65	1	0	7	3	10	0	23	0	0	52	4	0	50	2	0	29	2	2	0	0	0	12
2013-09-24	1	0	3	0	0	0	2	0	0	0	0	3	4	1	0	0	0	0	0	14	0	0	0	0	1	2	8	0	0	2	0	1	0	0	0	0	16	1	3	9	0	0	699	0	0	0	0	0	0
2013-09-25	5	0	9	4	0	0	14	0	0	0	0	0	33	8	0	0	0	0	0	84	0	0	0	4	2	22	27	2	0	13	4	3	5	3	0	0	88	3	20	28	1	0	20	0	10	1	22	0	4
2013-09-26	1	0	3	2	0	0	6	0	0	0	0	3	4	2	0	0	0	0	0	27	0	0	0	1	3	4	16	2	2	3	2	3	0	1	0	0	33	2	2	11	1	0	9	2	1	10	0	0	2
2013-09-27	2	0	7	7	0	0	17	0	0	0	0	9	22	4	0	0	0	0	0	46	0	0	0	1	1	6	34	1	0	11	0	12	3	4	0	0	74	6	3	26	2	0	23	4	2	6	2	0	2
2013-09-28	2	0	4	26	0	2	17	0	0	0	0	10	24	2	0	0	0	0	0	21	0	0	0	0	3	14	33	0	0	5	0	4	0	1	0	0	33	1	1	61	0	0	11	0	5	0	0	0	3
2013-09-29	3	0	2	1	0	2	4	0	1	0	0	3	62	7	0	0	0	0	0	19	0	0	0	2	0	10	21	0	0	1	0	10	1	2	0	0	28	0	0	49	0	0	7	0	0	1	0	0	1
2013-09-30	5	0	7	6	0	2	26	0	1	0	0	1	25	4	0	0	0	0	0	23	0	0	0	1	7	29	33	6	0	34	0	6	0	1	0	0	77	8	9	36	1	0	4	0	2	0	0	0	2
2013-10-01	0	0	8	4	0	0	12	0	13	0	0	1	26	4	0	0	0	0	0	126	0	0	0	1	0	46	60	9	0	17	0	3	0	1	0	0	77	9	5	50	0	0	5	0	3	2	0	0	6
2013-10-02	7	0	6	5	0	0	26	0	0	0	0	10	21	4	0	0	0	0	0	110	0	0	0	2	1	24	137	4	0	19	2	12	0	0	0	0	72	13	5	41	0	0	25	0	4	0	0	1	26
2013-10-03	42	0	7	9	0	12	26	0	0	0	0	13	44	6	0	0	0	0	0	55	0	0	0	0	0	72	67	3	0	1	15	11	0	2	0	0	78	3	12	69	0	0	52	0	2	1	0	0	12
2013-10-04	17	0	8	6	0	4	32	0	0	0	0	10	22	10	0	0	0	0	0	101	0	0	0	0	2	54	43	1	0	1	6	4	0	1	0	0	132	2	6	30	2	0	17	0	3	0	0	0	2
2013-10-05	3	0	33	5	3	0	24	0	0	0	0	1	45	21	0	0	0	0	0	69	0	0	0	0	2	47	72	1	2	0	2	19	2	9	0	0	82	4	4	31	0	0	14	0	2	0	0	0	7
2013-10-06	2	0	6	7	0	0	26	0	0	0	0	4	12	11	0	0	0	0	0	46	0	0	0	0	2	57	51	2	0	20	8	5	2	3	0	0	52	3	4	31	2	0	4	0	2	1	0	0	2
2013-10-07	2	0	8	6	2	0	12	0	0	0	0	3	37	5	0	0	0	0	0	45	0	0	0	0	4	64	52	7	0	1	11	11	1	1	0	0	106	7	13	27	0	0	0	0	13	0	0	0	6
2013-10-08	5	0	6	4	0	0	15	0	0	0	0	16	27	22	0	0	0	0	0	79	0	0	0	2	10	16	84	0	0	3	12	15	9	4	0	0	57	11	8	33	1	0	13	0	3	2	4	0	12
2013-10-09	0	0	15	17	0	4	3	0	0	1	0	2	31	17	0	0	0	0	0	126	0	0	0	0	5	16	56	4	0	0	2	1	2	6	0	0	79	2	7	81	0	0	10	0	6	3	0	0	10
2013-10-10	5	0	7	5	0	4	16	0	0	0	0	4	79	4	0	0	0	0	0	66	0	0	0	4	3	11	48	0	0	3	2	2	0	6	0	0	92	1	29	115	0	0	3	0	3	3	0	0	19
2013-10-11	1	0	2	57	11	14	16	0	0	0	0	17	45	5	0	0	0	0	0	74	2	0	0	3	2	47	95	2	0	8	0	1	4	1	0	0	68	11	9	272	2	0	12	0	4	4	0	0	20
2013-10-12	2	0	9	34	60	10	26	0	0	0	0	1	25	3	0	0	0	0	0	69	0	0	0	0	8	87	42	1	0	1	3	4	3	6	0	0	95	6	6	90	1	0	6	0	4	0	0	0	22
2013-10-13	0	0	12	14	2	0	5	0	0	0	0	5	15	3	0	0	0	0	0	65	0	0	0	0	0	8	46	2	0	0	12	4	2	3	0	0	56	0	22	725	2	0	5	0	4	3	0	0	12
2013-10-14	4	0	20	18	0	0	23	0	1	0	0	1	20	9	0	0	0	0	0	72	0	0	0	0	4	24	67	3	0	6	10	5	5	9	0	0	76	1	47	374	0	0	5	0	3	4	0	0	12
2013-10-15	2	0	43	5	0	2	10	0	1	0	0	22	39	3	0	0	0	0	0	40	0	0	0	3	9	29	50	0	0	5	19	8	35	16	0	0	138	8	13	379	1	0	9	0	3	4	0	0	4
2013-10-16	1	0	6	13	0	0	22	0	1	0	0	6	23	9	0	0	0	0	0	126	0	0	0	0	3	9	43	0	0	0	4	4	15	28	0	0	108	25	22	93	1	0	1	0	18	1	2	0	8
2013-10-17	10	0	6	5	0	0	16	0	0	0	0	3	64	6	0	0	0	0	0	145	0	0	0	0	5	38	59	7	0	3	4	4	6	11	0	0	114	26	17	109	0	0	2	0	5	1	0	0	22
2013-10-18	32	0	8	3	0	0	15	0	3	0	0	4	31	5	0	0	0	0	0	42	0	0	0	8	9	36	41	0	0	1	4	0	0	8	0	0	69	4	8	145	0	0	3	0	17	0	2	0	0
2013-10-19	8	0	15	6	0	6	45	0	1	0	0	5	67	2	0	0	0	0	0	44	0	0	0	0	3	14	59	0	0	2	6	1	0	1	0	0	107	1	2	96	0	0	2	0	3	0	0	0	4
2013-10-20	0	0	4	3	0	0	6	0	0	0	0	0	6	0	0	0	0	0	0	6	0	0	0	0	0	2	4	0	0	0	10	0	0	1	0	0	27	0	0	8	0	0	0	0	0	0	0	0	0
2013-10-21	0	0	2	1	0	0	8	0	0	0	0	0	7	0	0	0	0	0	0	17	0	0	0	0	3	14	12	0	0	0	1	8	0	0	0	0	27	0	4	13	0	0	2	0	1	1	10	0	5
2013-10-22	9	0	22	2	0	0	23	2	1	0	0	13	21	5	1	4	0	0	0	59	0	0	0	0	8	19	65	2	0	1	4	6	1	5	0	0	54	2	22	96	2	0	9	0	1	0	6	0	23
2013-10-23	15	0	30	5	0	0	19	0	0	5	0	19	32	5	0	0	0	0	0	73	0	0	0	3	5	8	40	0	0	3	4	7	2	10	0	0	120	2	21	104	3	0	4	0	0	2	0	0	24
2013-10-24	5	0	24	14	0	2	21	0	0	0	0	6	40	0	0	0	0	0	0	67	0	0	0	0	7	10	38	2	0	2	2	7	0	5	0	0	71	3	11	77	2	0	5	2	3	2	4	0	9
2013-10-25	4	0	20	30	0	0	3	0	2	0	0	0	28	27	0	0	0	0	0	23	0	0	0	4	2	24	28	2	0	4	2	3	2	0	0	0	62	0	8	60	0	0	11	0	1	1	0	0	6
2013-10-26	3	0	11	12	0	0	28	0	0	0	0	2	91	14	0	0	0	0	0	40	0	0	0	6	4	21	102	0	0	1	0	8	0	0	0	0	57	2	7	39	1	0	19	0	2	0	2	0	7
2013-10-27	1	0	2	35	5	4	13	0	0	1	0	2	28	8	0	0	0	0	0	748	0	0	0	1	1	23	41	2	0	2	1	8	2	5	0	0	103	1	1	49	1	0	9	6	1	0	0	2	8
2013-10-28	7	0	11	2	5	0	15	0	6	0	0	1	6	3	0	0	0	0	0	72	0	0	0	1	10	31	62	0	0	2	2	9	0	3	0	0	79	1	3	59	0	0	5	0	3	1	0	2	7
2013-10-29	22	0	17	17	0	0	19	0	2	0	0	3	89	3	0	0	0	0	0	53	0	0	0	12	1	49	52	0	0	5	8	8	4	0	0	0	114	23	9	848	1	0	4	0	12	0	6	0	2
2013-10-30	2	0	16	10	0	0	16	0	0	0	0	3	14	7	0	0	0	0	0	35	0	0	0	21	0	45	46	0	0	8	0	80	1	1	0	0	76	7	6	64	0	0	11	0	1	2	0	0	4
2013-10-31	8	0	14	2	0	12	4	0	1	0	0	4	24	7	1	0	0	0	0	62	0	0	0	0	1	10	52	2	0	3	0	9	0	3	0	0	109	6	0	48	3	0	7	0	10	0	104	0	4
2013-11-01	2	0	30	14	0	0	12	0	0	0	0	18	50	20	0	0	0	0	0	82	0	0	0	2	4	24	246	28	0	22	6	12	0	2	0	0	242	20	16	94	2	0	22	4	0	2	16	0	4
2013-11-02	0	0	0	4	0	8	2	0	0	0	0	0	44	4	0	0	0	0	0	56	0	0	0	0	0	42	78	0	0	2	22	80	0	4	0	0	90	4	6	78	0	0	12	12	2	4	8	0	22
2013-11-03	8	0	12	6	2	0	18	0	0	0	0	10	14	4	0	0	0	0	0	96	4	0	0	2	2	98	22	16	0	0	30	50	6	4	0	0	66	0	4	50	0	0	4	0	2	0	0	0	22
2013-11-04	10	0	32	2	0	4	52	0	0	0	0	12	50	2	2	0	0	0	0	84	0	0	0	0	16	126	78	20	0	4	10	6	2	4	0	0	154	16	10	82	0	0	20	12	0	0	0	0	24
2013-11-05	6	0	2	4	0	0	32	0	0	4	0	0	54	8	0	0	0	0	0	128	0	0	0	2	4	58	72	18	0	6	0	20	0	8	0	0	222	24	0	110	0	0	14	0	6	2	0	0	10
2013-11-06	24	0	16	10	0	8	24	0	0	0	0	2	340	10	0	0	0	0	0	158	0	0	0	4	8	46	90	4	0	10	4	12	0	6	0	0	222	6	24	106	0	0	0	0	4	0	0	0	10
2013-11-07	6	0	16	0	0	4	10	0	0	0	0	6	100	4	0	0	0	0	0	142	0	0	0	12	2	40	90	0	0	2	82	42	0	6	0	0	274	10	8	86	0	0	26	12	22	2	0	2	10
2013-11-08	8	0	20	0	0	20	58	0	0	0	0	8	278	4	0	0	0	0	0	98	0	0	0	2	4	100	146	18	0	0	70	2	2	0	0	0	286	8	12	72	2	0	0	0	4	10	0	0	6
2013-11-09	4	0	10	12	0	0	26	0	0	0	0	8	52	2	0	0	0	0	0	114	0	0	0	0	0	86	80	0	0	0	32	50	0	2	0	0	96	8	42	50	0	0	6	0	2	0	0	0	4
2013-11-10	4	0	12	0	0	0	14	0	4	0	0	0	22	4	0	0	0	0	0	96	0	0	0	0	0	20	158	0	12	14	102	4	0	4	0	0	62	2	0	34	0	0	14	20	36	0	0	2	14
2013-11-11	2	0	6	12	0	0	144	0	0	0	0	20	82	6	0	0	0	0	0	194	0	0	0	0	0	130	98	0	0	2	70	0	2	2	0	0	72	12	22	90	0	0	102	0	2	2	8	0	14
2013-11-12	2	0	10	12	0	8	68	0	0	0	0	10	88	6	0	8	0	0	0	184	2	0	0	0	8	124	190	16	0	4	72	12	6	4	0	0	200	8	30	82	2	0	46	24	0	22	0	0	20
2013-11-13	8	0	14	20	0	8	32	0	2	0	0	0	36	8	2	0	0	0	0	200	0	0	0	2	0	132	238	12	0	4	24	0	0	6	0	0	132	14	14	134	0	0	46	0	0	30	0	0	10
2013-11-14	10	0	12	18	0	8	12	0	0	0	0	12	30	0	0	0	0	0	4	168	0	0	0	0	0	34	60	4	0	0	22	6	4	2	0	0	72	0	60	106	0	0	6	0	6	0	0	0	22
2013-11-15	4	0	26	8	0	8	36	0	0	0	0	10	20	8	0	0	0	0	0	86	0	0	0	0	4	42	70	2	14	0	16	2	4	2	0	0	78	0	8	78	2	0	8	0	4	4	0	0	26
2013-11-16	8	0	26	12	2	0	100	0	0	0	0	16	54	14	0	0	0	0	0	104	0	0	0	6	6	68	80	24	10	0	24	4	0	14	0	0	198	30	4	212	0	0	8	0	34	4	8	2	10
2013-11-17	8	0	16	4	0	4	36	0	0	0	0	2	52	42	0	0	0	0	0	86	0	0	0	0	12	16	118	6	0	0	14	56	10	2	0	0	82	10	34	218	4	0	20	0	0	4	4	14	18
2013-11-18	0	0	20	6	2	0	248	0	0	0	0	2	56	68	0	0	0	0	4	82	0	0	0	2	34	6	128	0	4	0	10	118	0	4	0	0	96	6	96	116	0	0	26	0	0	6	0	0	10
2013-11-19	0	0	68	4	4	0	24	0	0	0	0	0	26	48	0	0	0	0	0	68	0	0	0	4	2	26	80	4	0	10	8	54	2	4	0	0	390	4	22	68	0	0	4	0	0	4	8	0	0
2013-11-20	2	0	62	6	0	0	32	0	0	0	0	20	52	2	0	0	0	0	0	186	0	0	0	2	12	114	116	4	0	0	2	10	6	14	0	0	152	16	28	162	0	0	10	12	8	0	0	0	14
2013-11-21	4	0	6	0	0	0	0	0	0	0	0	0	8	0	0	0	0	0	0	8	0	0	0	0	0	0	10	0	0	0	0	2	2	2	0	0	18	0	4	16	0	0	0	0	0	0	0	0	0
2013-11-22	50	0	20	18	0	16	44	4	0	0	0	6	68	0	2	0	0	0	0	130	0	0	0	0	8	30	86	2	0	4	0	18	0	38	0	0	228	14	48	156	8	0	10	0	0	0	0	0	24
2013-11-23	8	0	24	8	0	0	22	0	0	0	0	16	188	218	0	0	0	0	4	78	0	0	0	0	8	136	98	0	0	0	6	42	0	4	0	0	158	18	36	70	0	0	14	0	6	2	8	0	4
2013-11-24	6	0	24	10	0	0	38	0	0	0	0	2	90	8	0	48	0	0	0	248	0	0	0	0	8	20	194	4	0	2	12	38	0	10	0	0	330	0	62	136	0	0	12	0	6	2	0	0	4
2013-11-25	12	0	4	6	0	0	24	4	0	0	0	20	22	30	0	0	0	0	0	120	0	0	0	4	2	46	128	0	0	0	2	8	0	10	0	0	96	8	44	122	0	0	4	0	2	0	0	0	6
2013-11-26	6	0	40	74	0	0	14	0	0	0	0	6	14	12	0	0	0	0	0	126	0	0	0	0	0	18	224	4	0	0	8	20	0	8	0	0	136	48	14	142	0	0	24	0	20	0	0	0	2
2013-11-27	2	0	4	20	56	0	36	2	0	0	0	14	20	24	0	0	0	0	0	172	0	0	0	0	6	10	88	2	0	2	0	142	64	118	0	0	118	28	86	138	0	0	104	0	2	0	0	0	12
2013-11-28	0	0	6	0	0	0	4	0	0	0	0	0	2	0	0	0	0	0	0	8	0	0	0	0	0	0	2	0	0	0	4	0	0	0	0	0	0	0	20	2	0	0	0	0	2	0	0	0	0
2013-11-29	0	0	10	0	0	0	2	0	0	0	0	0	2	2	0	0	0	0	0	8	0	0	0	0	0	4	14	0	0	0	0	0	0	0	0	0	8	0	8	10	0	0	2	0	0	0	0	0	0
2013-11-30	0	0	0	0	0	0	0	0	0	0	0	0	0	0	0	0	0	0	0	0	0	0	0	0	0	4	0	0	0	0	0	4	0	0	0	0	0	0	0	0	0	0	0	0	0	0	0	0	0
2013-12-02	4	0	56	18	0	0	52	0	0	0	0	4	34	8	0	0	0	0	0	62	0	0	0	0	0	6	94	0	0	4	8	32	0	8	0	0	62	4	16	232	0	0	14	0	0	0	0	0	4
2013-12-03	10	0	84	28	2	0	66	0	0	0	0	4	80	14	4	0	0	0	0	196	0	0	0	4	0	14	204	0	0	8	16	40	2	8	0	0	228	8	68	314	0	0	24	0	0	0	0	0	8
2013-12-04	8	0	28	14	0	24	16	0	0	0	0	6	86	10	0	0	0	0	0	284	0	0	0	4	0	26	132	2	0	0	6	22	0	14	0	0	152	4	14	200	4	0	44	0	8	0	0	0	18
2013-12-05	12	0	36	16	0	0	60	2	0	0	0	14	40	112	0	0	0	0	0	124	0	0	0	0	66	34	306	4	0	0	8	12	0	6	0	0	124	4	18	284	0	0	8	0	2	4	0	0	0
2013-12-06	22	0	38	20	0	0	88	2	2	0	0	34	76	130	0	0	0	0	0	186	0	0	0	8	68	54	292	8	2	0	8	14	0	6	0	0	218	4	46	366	0	0	22	0	14	2	8	0	6
2013-12-09	6	0	12	0	0	0	12	0	0	0	0	0	24	10	0	0	0	0	0	70	0	0	0	0	0	2	68	0	0	0	4	4	0	0	0	0	168	2	68	968	0	0	104	28	16	0	12	0	16
2013-12-10	0	0	0	0	0	0	0	0	0	0	0	0	0	0	0	0	0	0	0	2	0	0	0	0	0	0	0	0	0	0	0	0	0	0	0	0	2	0	0	30	0	0	6	0	0	0	0	0	0
2013-12-11	4	0	18	12	8	8	28	0	0	0	0	6	24	6	0	0	0	0	0	280	0	0	0	0	4	36	48	4	0	44	0	0	0	8	0	0	172	0	58	716	0	0	16	0	0	0	0	0	14
2013-12-12	10	0	54	4	0	4	10	0	0	0	0	2	52	2	0	0	0	0	0	130	0	0	0	2	6	18	140	14	0	28	36	6	0	4	0	0	356	12	52	540	0	0	4	0	0	0	0	0	116
2013-12-13	0	0	4	0	0	0	0	0	0	0	0	0	14	2	0	0	0	0	0	10	0	0	0	0	0	8	18	0	0	0	0	0	0	0	0	0	18	0	16	140	0	0	0	0	2	0	0	0	0
2013-12-14	0	0	0	0	0	0	4	0	0	0	0	0	0	0	0	0	0	0	0	8	0	0	0	0	0	2	18	0	0	0	0	0	0	0	0	0	0	0	6	36	0	0	0	0	0	0	0	0	0
2013-12-15	10	0	10	4	0	0	12	0	0	0	0	10	118	4	0	0	0	0	0	224	0	0	0	2	0	8	104	0	0	8	24	2	6	2	0	0	144	4	48	784	4	0	88	116	48	2	16	0	4
2013-12-16	0	0	0	0	0	0	0	0	0	0	0	0	12	0	0	0	0	0	0	12	0	0	0	0	0	0	4	0	0	0	0	2	0	0	0	0	30	0	0	102	0	0	6	12	4	0	0	0	24
2013-12-17	0	0	30	20	0	0	22	0	0	0	0	16	58	8	0	8	0	0	0	286	0	0	0	0	2	56	104	2	0	0	6	8	0	18	0	0	184	22	110	868	0	0	50	20	10	12	0	0	12
2013-12-18	0	0	10	12	0	8	112	0	0	0	0	16	70	36	0	0	0	0	0	234	0	0	0	4	0	84	238	6	0	22	10	0	0	12	0	0	166	30	116	1694	0	0	8	8	4	18	16	4	26
2013-12-19	6	0	22	28	0	0	56	0	0	0	0	2	50	34	0	4	0	0	0	312	0	0	0	2	4	40	168	8	0	12	2	8	2	8	0	0	150	12	60	3730	100	0	32	16	22	4	8	0	18
2013-12-20	8	0	50	128	2	0	48	2	0	0	0	14	30	14	0	0	0	0	0	156	0	0	0	0	0	20	148	4	0	6	8	0	2	4	0	0	104	2	50	716	0	0	6	0	6	2	16	10	18
2013-12-21	0	0	0	10	0	0	2	0	0	0	0	0	0	0	0	0	0	0	0	0	0	0	0	0	0	2	8	0	0	0	2	0	0	0	0	0	0	0	4	50	0	0	0	0	2	0	0	0	6
2013-12-22	0	0	0	2	0	0	10	0	0	0	0	0	8	0	0	0	0	0	0	2	0	0	0	0	4	8	2	0	0	0	0	0	0	0	0	0	6	0	0	18	0	0	0	0	0	0	0	0	0
2013-12-23	0	0	0	6	0	0	0	0	0	0	0	0	0	0	0	0	0	0	0	8	0	0	0	0	0	0	0	0	0	0	0	0	0	0	0	0	4	0	0	36	0	0	0	0	0	0	0	0	0
2013-12-24	8	0	22	6	0	0	56	0	0	0	0	0	28	2	0	0	0	0	0	76	0	0	0	0	0	6	86	8	0	0	4	0	0	2	0	0	90	0	2	170	0	0	0	0	0	8	0	0	6
2013-12-25	22	0	8	8	0	0	44	0	0	0	0	6	44	8	0	0	0	0	0	36	0	0	0	0	0	16	26	0	0	0	0	18	0	0	0	0	54	2	24	70	0	0	2	0	0	2	0	0	8
2013-12-26	0	0	20	2	0	0	14	0	0	0	0	0	10	10	0	0	0	0	0	12	0	0	0	0	4	22	12	0	0	0	0	38	0	0	0	0	14	0	8	26	0	0	2	0	0	0	0	0	2
2013-12-27	8	0	38	48	0	0	56	0	0	0	0	28	44	6	0	0	0	0	0	28	0	0	0	4	4	20	70	6	0	26	30	28	10	14	0	0	98	16	12	192	0	0	14	0	6	0	0	0	6
2013-12-28	4	0	6	78	0	0	50	0	0	0	0	0	58	8	4	0	0	0	0	46	0	0	0	0	2	10	72	0	0	10	6	6	0	2	0	0	68	8	52	128	0	0	2	0	0	0	4	0	12
2013-12-29	28	0	20	68	0	0	92	0	0	0	0	12	60	4	0	0	0	0	0	136	0	0	0	8	12	24	132	4	0	16	0	0	0	20	0	0	124	8	12	632	8	0	20	0	20	4	0	0	4
2013-12-30	0	0	1	3	0	0	50	0	0	0	0	1	23	1	0	0	0	0	0	68	0	0	0	0	1	10	40	1	0	0	0	3	1	0	0	0	21	0	8	87	0	0	1	0	5	1	0	0	0
2013-12-31	22	0	150	18	0	0	94	0	0	0	0	4	154	0	0	0	0	0	0	94	0	0	0	4	10	18	50	2	0	2	0	4	6	10	0	0	92	8	36	128	0	0	0	0	4	4	4	0	8
2014-01-01	16	0	20	12	0	0	46	0	0	0	0	4	16	0	0	0	0	0	0	30	0	0	0	0	0	10	90	0	0	0	8	2	4	2	0	0	48	12	0	160	0	0	0	0	0	4	0	0	10
2014-01-02	6	0	2	0	0	0	8	0	0	0	0	0	4	0	0	0	0	0	0	0	0	0	0	0	2	0	4	0	0	0	0	0	6	0	0	0	12	0	0	10	0	0	0	0	0	0	0	0	0
2014-01-03	48	0	26	32	0	0	30	0	0	0	0	0	52	4	0	0	0	0	0	34	0	0	0	2	0	22	142	4	0	6	0	14	2	0	0	0	90	0	44	202	0	0	8	0	2	0	0	0	2
2014-01-04	4	0	12	26	0	0	58	0	0	0	0	0	20	0	0	0	0	0	0	36	0	0	0	0	6	18	38	4	0	2	0	0	0	4	0	0	88	2	6	282	0	0	0	0	0	0	8	0	12
2014-01-05	4	0	4	46	16	0	66	0	0	0	0	0	28	6	0	0	0	0	0	98	0	0	0	0	0	2	44	0	0	0	4	26	0	0	0	0	156	8	4	102	0	0	4	0	0	0	4	0	28
2014-01-06	6	0	22	8	8	0	66	0	0	0	0	0	14	18	0	0	0	0	0	78	0	0	0	0	4	10	56	0	0	0	0	2	0	4	0	0	80	6	48	142	0	0	4	0	2	2	0	0	20
2014-01-07	14	0	22	8	76	0	122	0	0	0	0	0	90	16	6	0	0	0	0	152	0	0	0	0	4	20	174	2	0	2	6	6	2	0	0	0	88	6	60	234	2	0	42	0	24	0	12	0	10
2014-01-08	16	0	16	58	12	0	40	0	0	0	0	0	158	10	4	0	0	0	0	226	0	0	0	8	0	74	134	2	0	2	60	8	0	8	0	0	84	2	28	794	2	0	28	0	16	22	0	0	10
2014-01-09	4	0	30	18	0	0	16	0	0	0	0	0	54	4	0	0	0	0	0	74	0	0	0	2	0	12	46	0	4	0	0	0	0	8	0	0	112	24	34	202	0	0	10	0	4	0	0	2	10
2014-01-10	28	0	46	18	0	12	36	0	0	0	0	8	76	14	2	0	0	0	0	126	0	0	0	2	2	68	120	0	0	4	2	4	4	24	0	0	148	32	74	220	6	0	10	0	16	4	8	0	66
2014-01-11	30	0	24	28	0	0	8	0	0	0	0	2	56	4	0	0	0	0	0	100	0	0	0	0	6	64	74	4	0	2	4	4	2	34	0	0	126	30	16	170	4	0	16	0	2	0	0	0	18
2014-01-12	6	0	42	10	0	0	4	0	0	0	0	0	68	10	0	0	0	0	0	58	0	0	0	2	0	28	62	0	0	2	0	14	0	88	0	0	148	14	8	60	0	0	4	0	0	0	0	0	10
2014-01-13	16	0	46	142	0	0	50	0	0	0	0	8	118	8	0	0	0	0	0	140	0	0	0	4	4	38	64	0	0	0	0	0	0	12	0	0	94	14	26	228	8	0	6	0	0	8	0	0	20
2014-01-14	8	0	46	20	0	4	146	0	0	0	0	14	122	26	0	0	0	0	0	132	0	0	0	0	16	32	138	0	0	12	10	2	2	14	0	0	226	12	10	290	4	0	2	0	6	2	0	0	18
2014-01-15	10	0	28	14	10	0	24	0	0	0	0	2	46	4	0	0	0	0	0	88	0	0	0	0	0	12	82	4	0	0	30	12	0	10	0	0	78	0	100	64	12	0	0	0	4	2	0	0	2
2014-01-16	14	0	102	40	4	0	42	0	0	0	0	0	64	0	16	0	0	0	0	112	0	0	0	8	36	32	182	6	0	0	68	28	2	12	0	0	122	6	56	156	0	0	4	0	0	4	0	0	36
2014-01-17	2	0	54	10	0	0	114	0	0	0	0	4	24	2	0	0	0	0	0	70	0	0	0	4	10	42	136	6	0	4	10	6	0	14	0	0	124	12	24	124	0	0	4	0	0	2	0	0	24
2014-01-18	4	0	18	10	0	4	54	0	4	0	0	2	20	2	0	0	0	0	0	74	0	0	0	0	8	32	124	2	0	0	0	6	0	38	0	0	134	8	10	326	0	0	10	0	2	0	0	0	44
2014-01-19	40	0	18	16	0	0	20	0	2	0	0	2	44	66	4	0	0	0	0	66	0	0	0	0	28	2	116	0	8	0	10	20	2	8	0	0	56	12	6	132	0	0	0	0	6	14	0	0	6
2014-01-20	6	0	60	66	0	0	76	0	0	0	0	8	46	76	12	0	0	0	0	92	0	0	0	16	6	30	44	4	2	0	2	2	2	12	0	0	124	4	76	110	0	0	8	0	0	2	0	0	126
2014-01-21	48	0	92	76	0	12	86	0	0	0	0	14	82	92	6	0	0	0	0	274	0	0	0	28	6	54	80	4	2	4	6	18	6	12	0	0	266	20	102	264	0	0	12	0	0	2	0	0	130
2014-01-22	0	0	0	12	0	0	0	0	0	0	0	2	4	4	0	0	0	0	0	10	0	0	0	0	0	36	6	0	0	0	0	4	0	0	0	0	6	2	4	18	0	0	2	0	0	0	0	0	0
2014-01-23	72	0	30	54	0	12	54	0	0	0	0	6	166	60	0	0	0	0	0	212	0	0	0	0	0	192	244	6	0	8	10	12	10	6	0	0	240	8	58	160	0	0	2	0	2	4	0	0	8
2014-01-24	26	0	12	14	0	0	40	0	0	0	0	0	104	18	0	0	0	0	0	160	0	0	0	0	0	50	556	2	0	6	2	52	6	2	0	0	242	16	428	102	2	0	22	0	0	2	0	2	18
2014-01-25	84	0	42	20	0	0	76	0	0	0	0	0	340	6	0	0	0	0	0	98	0	0	0	0	0	76	338	10	2	0	6	2	0	2	0	0	130	10	54	100	2	0	36	0	4	2	0	0	10
2014-01-26	10	0	40	24	2	0	12	0	0	0	0	6	404	48	0	0	0	0	0	198	0	0	0	0	4	56	138	2	0	0	4	38	2	4	0	0	112	0	16	52	0	0	10	0	8	16	0	0	48
2014-01-27	6	0	54	2	6	0	6	0	0	0	0	0	76	18	0	0	0	0	0	102	0	0	0	0	0	90	164	2	100	0	2	18	0	24	0	0	132	6	14	74	0	0	8	0	4	10	0	0	8
2014-01-28	4	0	20	14	0	0	22	2	0	0	0	4	188	14	0	0	0	0	0	272	0	0	0	0	2	44	110	8	16	0	0	2	2	56	0	0	140	6	20	210	4	0	20	0	24	0	0	0	30
2014-01-29	2	0	2	6	0	0	6	0	0	2	0	6	40	4	0	0	0	0	0	76	0	0	0	8	6	18	40	0	0	0	0	8	0	0	0	0	98	4	12	88	0	0	28	0	0	0	4	0	6
2014-01-30	4	0	8	18	0	0	20	4	4	0	0	0	80	30	0	0	0	0	0	260	0	0	0	0	10	40	136	0	0	6	32	30	14	20	0	0	256	68	16	154	0	0	22	0	4	2	0	54	16
2014-01-31	4	0	8	24	0	0	40	0	4	0	0	14	428	16	0	0	0	0	0	258	4	0	0	0	0	10	74	8	0	28	20	2	46	8	0	0	146	6	8	152	0	0	22	0	2	14	0	12	4
2014-02-01	18	0	16	33	0	0	8	0	0	0	0	0	187	10	0	0	0	0	0	186	0	0	0	0	7	8	33	2	0	11	2	3	2	5	0	0	43	2	3	34	1	0	23	0	3	3	2	0	3
2014-02-02	17	0	13	10	3	0	1	0	0	0	0	0	58	8	0	0	0	0	0	54	0	0	0	0	7	2	26	0	0	1	0	20	3	0	0	0	49	0	1	16	1	0	20	0	2	0	2	0	2
2014-02-03	2	0	27	17	4	2	27	1	0	0	0	3	67	15	0	0	0	0	0	99	0	0	0	5	1	21	33	2	0	2	4	53	1	0	0	0	52	2	1	118	1	0	12	4	2	0	4	0	5
2014-02-04	40	0	7	4	2	4	20	0	0	0	0	3	19	19	0	0	0	0	0	50	0	0	0	0	1	76	28	4	0	0	4	45	1	3	0	0	39	0	7	58	0	0	5	4	3	1	0	0	6
2014-02-05	0	0	0	0	0	0	0	0	0	0	0	0	0	0	0	0	0	0	0	0	0	0	0	0	0	0	1	0	0	0	0	0	0	0	0	0	3	0	0	2	0	0	0	0	0	0	0	0	0
2014-02-06	4	0	10	8	0	128	9	0	0	1	0	12	89	19	4	2	0	0	0	104	0	0	0	4	0	44	74	1	0	2	49	533	2	2	0	0	65	4	2	74	3	0	19	8	0	0	8	0	8
2014-02-07	5	0	9	3	2	2	54	0	1	0	0	11	61	7	0	0	0	0	0	43	0	0	0	4	0	41	49	2	0	1	31	130	0	1	0	0	68	3	1	126	0	0	6	4	1	5	8	0	10
2014-02-08	2	0	168	31	0	4	48	0	0	0	0	34	29	39	0	0	0	0	0	42	0	0	0	0	10	102	112	0	0	0	10	88	2	0	0	0	190	9	9	55	2	0	2	0	0	9	2	3	7
2014-02-09	2	0	163	10	7	4	23	0	0	0	0	6	317	294	0	0	0	0	0	70	2	0	0	0	37	248	62	0	1	0	3	53	3	5	0	0	130	1	5	45	1	0	1	0	15	2	4	0	1
2014-02-10	2	0	97	20	1	10	34	0	0	0	0	8	352	601	0	0	0	0	0	176	2	0	0	0	52	180	109	0	1	10	2	158	14	6	0	0	295	8	14	68	1	0	24	0	20	5	14	2	12
2014-02-11	7	0	98	17	0	14	23	0	2	0	0	6	66	28	0	2	0	0	0	199	0	0	0	2	13	62	203	3	0	3	0	110	9	2	0	0	170	3	4	84	2	0	14	0	4	0	26	0	35
2014-02-12	11	0	37	10	0	2	6	0	0	10	0	0	71	82	0	0	0	0	0	167	0	0	0	0	4	494	82	0	8	9	4	290	2	2	0	0	45	1	14	227	1	0	13	0	2	4	4	0	15
2014-02-13	3	0	1911	21	0	6	9	0	2	0	0	19	134	115	0	0	0	0	0	405	0	0	0	0	17	263	173	0	6	14	19	293	1	0	0	0	333	2	27	274	1	0	140	0	21	5	64	0	19
2014-02-14	7	0	77	1	0	10	7	0	0	0	0	7	216	20	0	0	0	0	0	47	0	0	0	0	10	6	72	0	0	0	0	70	0	0	0	0	160	6	4	95	0	0	31	10	0	0	6	0	1
2014-02-15	5	0	1351	10	0	191	19	0	0	0	0	4	261	47	0	0	0	0	0	142	0	0	0	1	8	305	956	1	0	4	9	755	2	1	0	0	1469	21	8	227	1	0	31	0	7	3	12	0	6
2014-02-16	7	0	136	5	0	0	4	0	0	0	0	12	98	52	1	0	0	0	0	161	0	0	0	0	0	142	243	0	0	1	24	120	0	0	0	0	206	0	4	117	0	0	89	0	91	1	6	0	8
2014-02-17	0	0	116	0	0	0	4	0	1	0	0	105	56	11	0	0	0	0	0	47	0	0	0	0	1	9	27	0	0	1	0	47	0	0	0	0	27	1	2	63	0	0	2	0	1	0	2	0	2
2014-02-18	0	0	638	0	0	0	0	0	0	0	0	3	35	1	0	0	0	96	0	60	0	0	0	0	0	214	94	0	0	0	2	45	2	0	0	0	45	0	0	584	2	0	3	0	0	0	4	1	15
2014-02-19	7	0	1398	12	1	42	54	0	1	4	0	7	461	34	2	0	0	24	0	406	0	0	0	0	16	205	653	4	2	22	55	614	2	0	0	0	380	16	68	1197	9	0	11	0	6	4	30	0	32
2014-02-20	7	0	1583	5	0	374	24	0	5	2	0	13	448	70	70	32	0	2	0	1438	1	0	0	0	15	251	2211	0	2	5	40	1215	1	2	0	0	1178	5	14	1332	26	0	24	0	13	2	34	1	22
2014-02-21	2	0	714	1	2	35	31	0	0	0	0	26	227	32	1	0	0	0	0	486	0	0	0	2	17	279	493	3	0	16	8	490	1	1	0	0	154	4	3	610	20	0	156	0	166	2	14	0	15
2014-02-22	10	0	220	5	1	14	185	0	0	0	0	55	245	104	0	0	0	0	0	474	0	0	0	1	13	239	257	1	3	3	11	791	4	17	0	0	335	1	5	228	5	0	10	0	172	10	14	1	19
2014-02-23	8	0	535	3	0	24	39	0	0	0	0	11	192	95	0	0	0	0	0	220	0	0	0	6	13	786	238	1	4	2	1	1055	3	24	0	0	182	1	2	148	47	0	4	0	6	0	10	0	8
2014-02-24	16	0	1395	15	0	88	46	0	4	0	0	20	349	15	0	0	0	0	0	2851	0	0	0	0	6	720	314	1	1	0	55	631	5	2	0	0	254	4	7	970	159	0	13	0	10	5	10	1	5
2014-02-25	0	0	24	0	0	6	5	0	0	0	0	5	40	38	3	0	0	0	0	108	0	0	0	0	0	40	49	0	0	0	3	447	0	0	0	0	160	1	0	195	1	0	0	0	0	0	6	0	2
2014-02-26	1	0	175	10	4	40	8	0	0	0	0	12	228	130	4	2	0	6	0	510	0	0	0	5	0	81	439	6	2	2	29	312	6	17	0	0	105	10	2	300	16	0	12	0	5	0	6	2	17
2014-02-27	3	0	87	0	0	100	14	1	2	0	0	68	68	85	1	0	0	0	0	609	0	0	0	2	6	72	169	1	0	0	11	218	2	1	0	0	101	27	5	515	1	0	5	0	2	0	0	0	43
2014-02-28	13	0	11	2	0	8	3	0	0	0	0	95	25	3	0	0	0	0	0	66	0	0	0	0	0	124	28	0	0	0	1	85	0	0	0	0	372	0	1	52	9	0	0	0	0	0	0	0	6
[truncated: 206 more columns]
